# Supplementary material for: Genome wide exploration of the origin and evolution of amino acids
Source: BMC Evol Biol. 2010 Mar 15;10:77. doi: 10.1186/1471-2148-10-77 (PMC2853539; doi:10.1186/1471-2148-10-77)
Supplement: Additional file 1 — Table S1. Frequencies of 20 alpha-amino acids in 495 eubacteria, 44 archaebacteria and 10 eukaryotic representatives. The archaebacteria were prefixed with "*". NCBI entry IDs and annotation versions were provided with taxa names. The correlation coefficients between "random" amino acid frequencies following from uniform codon usage and amino acid compositions of the modern organisms were also given. [file 1471-2148-10-77-S1.XLS]

## Sheet: Sheet1
		A	C	D	E	F	G	H	I	K	L	M	N	P	Q	R	S	T	V	W	Y	correlation coefficient between "random" amino acid frequencies following from uniform codon usage and amino acid compositions
1	Acidiphilium_cryptum_JF-5NC_009484.gbk	0.149499	0.00857051	0.0524817	0.0502406	0.0351462	0.0916136	0.0224012	0.0511367	0.0225976	0.104447	0.0233727	0.0226663	0.057677	0.0265534	0.0806724	0.0465935	0.0513292	0.0707191	0.0126327	0.0196502	0.679446
2	Acidobacteria_bacterium_Ellin345NC_008009.gbk	0.104946	0.00903289	0.0525645	0.0571331	0.0405161	0.0789463	0.0224241	0.0520625	0.0447399	0.0935344	0.0234097	0.0354057	0.050157	0.0373481	0.0597306	0.062493	0.0587117	0.0751929	0.013583	0.0280687	0.72928
3	Acidothermus_cellulolyticus_11BNC_008578.gbk	0.137309	0.00851273	0.0577737	0.0513381	0.0292842	0.0876744	0.0217826	0.0419649	0.0171077	0.100498	0.0162321	0.0190862	0.0617731	0.0276386	0.0849944	0.0508325	0.059137	0.0919095	0.0138782	0.0212729	0.727086
4	Acidovorax_avenae_citrulli_AAC00-1NC_008752.gbk	0.138493	0.00951435	0.0519103	0.0524376	0.0324512	0.0875414	0.0236539	0.0388235	0.0267468	0.103202	0.02356	0.0224518	0.0579682	0.0409708	0.0773598	0.0520357	0.0501543	0.0742209	0.0153221	0.0211822	0.698224
5	Acidovorax_JS42NC_008782.gbk	0.132255	0.00978339	0.0511473	0.0525903	0.0328881	0.0815765	0.0247363	0.0404896	0.0316221	0.108154	0.0246278	0.0240868	0.0543659	0.0454113	0.0721918	0.0499259	0.051105	0.0759513	0.0154055	0.0216855	0.692898
6	Acinetobacter_baumannii_ATCC_17978NC_009085.gbk	0.0865291	0.0093469	0.0511978	0.0594618	0.0426757	0.0682388	0.0237154	0.0680755	0.05558	0.103767	0.0244781	0.0444876	0.0410903	0.0521711	0.0431139	0.0596756	0.0534689	0.0671959	0.0130117	0.0327189	0.619908
7	Acinetobacter_sp_ADP1NC_005966.gbk	0.0843379	0.00959103	0.0519968	0.0555857	0.0430269	0.065854	0.0256474	0.0703922	0.052949	0.105452	0.0251899	0.0434331	0.0396587	0.0559967	0.0439506	0.0623802	0.0534845	0.0655192	0.0127605	0.0327938	0.63403
8	Actinobacillus_pleuropneumoniae_L20NC_009053.gbk	0.0875941	0.00976654	0.0495848	0.0643127	0.0446571	0.0676995	0.0203373	0.0676306	0.0624026	0.104609	0.0239293	0.0468598	0.0372066	0.0480485	0.0444825	0.0576113	0.0524079	0.0679614	0.0114438	0.0314548	0.592283
9	Aeromonas_hydrophila_ATCC_7966NC_008570.gbk	0.10571	0.0113382	0.0511301	0.058312	0.0361992	0.079715	0.0234246	0.0502327	0.037997	0.120851	0.0259091	0.0303878	0.04747	0.048776	0.0590262	0.0562447	0.0481944	0.0682645	0.0147165	0.0261004	0.706818
10	Aeromonas_salmonicida_A449NC_009348.gbk	0.102058	0.0112342	0.0517752	0.0577544	0.0363296	0.0776306	0.023738	0.0515025	0.0398884	0.119864	0.0267893	0.0311453	0.0468171	0.0485824	0.0593014	0.0568546	0.0490914	0.0679318	0.0151395	0.026571	0.712856
11	*Aeropyrum_pernixNC_000854.gbk	0.0976591	0.00672047	0.0438954	0.0765019	0.0293449	0.0886667	0.0150118	0.0569014	0.0414283	0.110604	0.0221143	0.0193871	0.0510386	0.016855	0.0776644	0.0626607	0.0420522	0.0926924	0.0131869	0.0356142	0.745867
12	Agrobacterium_tumefaciens_C58_CereonNC_003062.gbk	0.115167	0.00821892	0.0555489	0.0595196	0.0406746	0.0832356	0.0199672	0.057829	0.0412548	0.0975712	0.0277389	0.0297936	0.0478709	0.0306276	0.065329	0.0586962	0.0533352	0.0728018	0.0119227	0.0228974	0.701404
13	Agrobacterium_tumefaciens_C58_UWashNC_003304.gbk	0.115237	0.00827162	0.0557635	0.0594194	0.0408613	0.0835506	0.0203125	0.0581979	0.0411097	0.0978583	0.0270757	0.0296886	0.0475702	0.03074	0.0655025	0.058251	0.0528527	0.0731327	0.0118323	0.0227723	0.70045
14	Alcanivorax_borkumensis_SK2NC_008260.gbk	0.100489	0.00997489	0.0581964	0.0604773	0.0364067	0.0778053	0.0234349	0.0494653	0.0383621	0.110882	0.0264725	0.0334813	0.0470448	0.045405	0.0616915	0.057431	0.0506872	0.0722184	0.0145114	0.025563	0.714421
15	Alkalilimnicola_ehrlichei_MLHE-1NC_008340.gbk	0.115318	0.00928458	0.0595055	0.06754	0.0314813	0.0878179	0.0254712	0.0401358	0.021114	0.113225	0.0219989	0.0225712	0.0550357	0.0379207	0.0868357	0.044156	0.0473148	0.0746551	0.0152906	0.0233281	0.710702
16	Alkaliphilus_metalliredigens_QYMFNC_009633.gbk	0.0631474	0.00921838	0.0521011	0.0782198	0.0412042	0.0695658	0.018918	0.0902109	0.0737714	0.0942252	0.0300777	0.048329	0.0319814	0.0349117	0.0404234	0.0580971	0.052171	0.0687173	0.00785627	0.0368441	0.456806
17	Anabaena_variabilis_ATCC_29413NC_007413.gbk	0.0813361	0.00938725	0.0482465	0.0608692	0.0389606	0.0668855	0.018712	0.0689965	0.0466056	0.11007	0.0175881	0.0453324	0.0470347	0.0554695	0.0504096	0.0635748	0.0585387	0.0670714	0.0143591	0.0305518	0.70195
18	Anaeromyxobacter_dehalogenans_2CP-CNC_007760.gbk	0.159642	0.00883702	0.051268	0.0615961	0.0296171	0.0934742	0.0196279	0.0293376	0.0233957	0.108531	0.0163609	0.0152647	0.0636488	0.0247616	0.0938605	0.0421027	0.0438779	0.0837176	0.0128383	0.0182409	0.67014
19	Anaplasma_marginale_St_MariesNC_004842.gbk	0.0907024	0.0191626	0.0515302	0.0589883	0.0386564	0.0778052	0.0233122	0.0580945	0.0513573	0.0931523	0.0267204	0.0337214	0.0379502	0.0298854	0.0567318	0.0793935	0.0475417	0.0873088	0.00850728	0.029478	0.745826
20	Anaplasma_phagocytophilum_HZNC_007797.gbk	0.07803	0.0189055	0.0531094	0.0621829	0.0410705	0.0701829	0.0224408	0.068054	0.0575292	0.095973	0.0271724	0.0389355	0.0332204	0.0278321	0.0516102	0.0834303	0.0466087	0.0828426	0.00751424	0.0333553	0.709583
21	Aquifex_aeolicusNC_000918.gbk	0.0589354	0.0079294	0.0431739	0.0963905	0.0514469	0.0675499	0.0154821	0.0732936	0.0941344	0.105781	0.0193361	0.0359896	0.0407543	0.020433	0.0492239	0.0479365	0.0421121	0.0793809	0.0093617	0.0413504	0.435011
22	*Archaeoglobus_fulgidusNC_000917.gbk	0.0784621	0.0117578	0.0490101	0.0891925	0.0458395	0.0724227	0.0151151	0.0722659	0.06871	0.0949153	0.0261769	0.0321492	0.0386322	0.0178495	0.0578408	0.0550406	0.0416026	0.086116	0.0104242	0.0364742	0.551736
23	Arthrobacter_aurescens_TC1NC_008711.gbk	0.124507	0.00636677	0.0554719	0.0564502	0.0330933	0.0896095	0.0211496	0.0454063	0.0302674	0.101014	0.0207484	0.0264706	0.0540968	0.0316915	0.0616295	0.0621724	0.0600927	0.0841506	0.0147784	0.0208337	0.716309
24	Arthrobacter_FB24NC_008541.gbk	0.131731	0.00632782	0.0558646	0.0555701	0.032654	0.0923426	0.0205574	0.0431933	0.028359	0.101239	0.0201907	0.0247923	0.0554279	0.030682	0.0647577	0.0595178	0.0583734	0.0831408	0.0144104	0.0208683	0.705394
25	Aster_yellows_witches-broom_phytoplasma_AYWBNC_007716.gbk	0.0439243	0.0102413	0.0435891	0.0591475	0.0587603	0.0428435	0.0197197	0.0937841	0.111371	0.107973	0.018951	0.0710764	0.0317758	0.0556798	0.0264181	0.054599	0.0583211	0.0473169	0.00593556	0.0385725	0.249667
26	Azoarcus_BH72NC_008702.gbk	0.135674	0.00970988	0.0549123	0.0578605	0.0354662	0.0851165	0.0227148	0.0426944	0.0274215	0.110462	0.0218615	0.0241332	0.0533735	0.0332517	0.0778341	0.0475637	0.0473673	0.076062	0.0138628	0.0226584	0.690528
27	Azoarcus_sp_EbN1NC_006513.gbk	0.123716	0.0113591	0.0549767	0.0588511	0.0362166	0.0817564	0.0242697	0.0456649	0.0305812	0.105197	0.0228064	0.0246833	0.0531343	0.033415	0.0810727	0.0521859	0.0488226	0.0751971	0.0137639	0.0223306	0.728908
28	Bacillus_anthracis_Ames_0581NC_007530.gbk	0.0675051	0.00839354	0.0464781	0.0754212	0.0469813	0.0669899	0.0211219	0.0807809	0.0738982	0.0950965	0.0286812	0.0459586	0.0340509	0.0368792	0.0373017	0.0579397	0.0560913	0.0728905	0.0103283	0.0372118	0.47886
29	Bacillus_anthracis_AmesNC_003997.gbk	0.0675007	0.00839709	0.0464798	0.0754226	0.0469793	0.0669962	0.0211294	0.080774	0.073909	0.0950919	0.0286766	0.0459646	0.0340444	0.036881	0.0373056	0.0579369	0.0560872	0.0728728	0.0103274	0.0372235	0.478807
30	Bacillus_anthracis_str_SterneNC_005945.gbk	0.0671772	0.00838988	0.0464223	0.0752295	0.0469385	0.0669711	0.0211698	0.0808746	0.0739581	0.0950725	0.0287915	0.0461799	0.0340703	0.0368486	0.0372437	0.0580205	0.0563246	0.0727565	0.0103179	0.037243	0.478743
31	Bacillus_cereus_ATCC_10987NC_003909.gbk	0.0666718	0.0086592	0.04613	0.0755132	0.0472711	0.0671052	0.0212393	0.0804465	0.0746735	0.0951089	0.0286037	0.0460914	0.0341072	0.0371051	0.0378053	0.057758	0.0556729	0.0721482	0.010233	0.0375155	0.477634
32	Bacillus_cereus_ATCC14579NC_004722.gbk	0.0663816	0.00833077	0.0467838	0.075575	0.0464848	0.067229	0.020922	0.0807345	0.0745064	0.0946589	0.0282228	0.046987	0.0342883	0.0372659	0.03698	0.0582603	0.0563802	0.0723989	0.0101806	0.0374292	0.475335
33	Bacillus_cereus_ZKNC_006274.gbk	0.0669284	0.00827838	0.046246	0.0756501	0.0470142	0.0670149	0.0212324	0.0809575	0.0740852	0.0953413	0.028496	0.046325	0.0341818	0.0368439	0.0369804	0.0581575	0.0563176	0.0726379	0.0101791	0.0371325	0.477823
34	Bacillus_clausii_KSM-K16NC_006582.gbk	0.0879043	0.00775835	0.0498043	0.0742349	0.0445295	0.071997	0.0226322	0.0668378	0.0577026	0.100544	0.0270273	0.0372895	0.038498	0.0401133	0.044497	0.0566838	0.055193	0.0724552	0.01098	0.0333176	0.588814
35	Bacillus_haloduransNC_002570.gbk	0.0738682	0.00734882	0.0507447	0.0784095	0.0445654	0.0701181	0.0241502	0.0693345	0.0586552	0.0998405	0.0276573	0.0362371	0.0381886	0.0411534	0.048392	0.0561352	0.0555222	0.0744652	0.0113806	0.0338331	0.587076
36	Bacillus_licheniformis_ATCC_14580NC_006270.gbk	0.0803402	0.00763997	0.0515344	0.0739746	0.0453999	0.0720648	0.0218262	0.0715892	0.0710034	0.0973377	0.0275432	0.0380167	0.0374351	0.035952	0.0439764	0.0603111	0.0522527	0.0675252	0.0103236	0.0339536	0.557207
37	Bacillus_licheniformis_DSM_13NC_006322.gbk	0.0803572	0.00763146	0.0514361	0.0738318	0.0454895	0.072111	0.0218512	0.0716507	0.0709975	0.0974636	0.0275665	0.0380764	0.0374027	0.0359206	0.0440074	0.0603601	0.0522773	0.0673923	0.0102835	0.0338932	0.557988
38	Bacillus_subtilisNC_000964.gbk	0.0767925	0.00795958	0.051883	0.072455	0.0449616	0.0690876	0.0227506	0.0735962	0.0705408	0.0964925	0.0277889	0.0394876	0.036794	0.0383602	0.0412069	0.0629259	0.0542319	0.0675254	0.0103347	0.0348242	0.552157
39	Bacillus_thuringiensis_Al_HakamNC_008600.gbk	0.0672163	0.00824495	0.0465452	0.0756437	0.0462716	0.0674056	0.0213005	0.0807361	0.074369	0.094437	0.0288345	0.0465514	0.0344127	0.0367624	0.0374111	0.0577672	0.0564953	0.0726839	0.00989063	0.0370208	0.47724
40	Bacillus_thuringiensis_konkukianNC_005957.gbk	0.0670956	0.00832753	0.0461048	0.075119	0.0471357	0.0671709	0.0212935	0.081341	0.0739477	0.0950145	0.0285792	0.0462391	0.0341382	0.0369746	0.0370958	0.0579776	0.056442	0.0725758	0.0101104	0.0373163	0.478151
41	Bacteroides_fragilis_NCTC_9434NC_003228.gbk	0.0689715	0.0123214	0.0540778	0.0650217	0.0463019	0.0687782	0.0183396	0.0698556	0.0659674	0.0928359	0.0272152	0.0503599	0.0380005	0.0344366	0.0472542	0.06172	0.0561291	0.0648467	0.0126721	0.0448949	0.58661
42	Bacteroides_fragilis_YCH46NC_006347.gbk	0.0687159	0.0127357	0.0541009	0.0646499	0.0464629	0.0682452	0.0185955	0.0696628	0.06608	0.0927709	0.0272026	0.0502158	0.0379533	0.0343409	0.0479444	0.0623619	0.0559536	0.0644867	0.0126332	0.0448879	0.593125
43	Bacteroides_thetaiotaomicron_VPI-5482NC_004663.gbk	0.0684321	0.0122398	0.0553635	0.0651128	0.0456572	0.0677181	0.0181977	0.0689079	0.0668057	0.0902007	0.027195	0.0525667	0.0378207	0.0349992	0.0455316	0.0630814	0.0570677	0.0628583	0.0136683	0.0465755	0.567839
44	Bacteroides_vulgatus_ATCC_8482NC_009614.gbk	0.0685343	0.0129813	0.0545909	0.0662269	0.0457165	0.0684085	0.0198157	0.0688642	0.0680858	0.0902425	0.0282786	0.0522974	0.0372208	0.0341147	0.0470236	0.059997	0.0556629	0.0631064	0.013387	0.0454452	0.557973
45	Bartonella_bacilliformis_KC583NC_008783.gbk	0.0824868	0.0106208	0.0522087	0.0599162	0.0445424	0.0680857	0.0240181	0.0778318	0.0576558	0.0983844	0.0255121	0.0431051	0.0397816	0.0402538	0.0534343	0.0652112	0.0532228	0.0648654	0.0109511	0.0279119	0.672546
46	Bartonella_henselae_Houston-1NC_005956.gbk	0.0835587	0.0107315	0.0498579	0.0603648	0.0444515	0.0695238	0.0240924	0.0743162	0.0611329	0.0996667	0.0246059	0.0431336	0.0391756	0.0407032	0.0526842	0.0656215	0.0535656	0.0640532	0.0105989	0.0281617	0.672919
47	Bartonella_quintana_ToulouseNC_005955.gbk	0.0852022	0.0108632	0.0497981	0.0593659	0.0455354	0.068839	0.0238985	0.0757529	0.0587788	0.100818	0.0249333	0.0418231	0.0398195	0.0401196	0.0542186	0.0643526	0.0522835	0.0656795	0.0105683	0.0273502	0.679812
48	Baumannia_cicadellinicola_Homalodisca_coagulataNC_007984.gbk	0.0697809	0.0132259	0.0443342	0.050278	0.0373546	0.060991	0.025539	0.098961	0.0590935	0.108997	0.0247544	0.0568986	0.0364315	0.0447753	0.0498523	0.0608064	0.0529754	0.0584115	0.0110054	0.0354725	0.600108
49	Bdellovibrio_bacteriovorusNC_005363.gbk	0.0847911	0.00959866	0.0513057	0.0628843	0.0448356	0.0721477	0.0190006	0.0560234	0.0654193	0.0977826	0.0268921	0.0413923	0.0419868	0.0394988	0.0476965	0.0693493	0.055683	0.0710667	0.0120747	0.0305707	0.666353
50	Bifidobacterium_adolescentis_ATCC_15703NC_008618.gbk	0.106666	0.0103449	0.0653197	0.0578761	0.0349269	0.0793407	0.022502	0.053806	0.0432749	0.0869106	0.027312	0.0347456	0.0455012	0.0348836	0.0590599	0.0605779	0.058488	0.077816	0.0134789	0.027169	0.678104
51	Bifidobacterium_longumNC_004307.gbk	0.111568	0.00941433	0.0651665	0.0565281	0.0341258	0.0804949	0.0219433	0.0536757	0.0405659	0.0866337	0.0256919	0.034285	0.0471606	0.0340212	0.0574852	0.0613258	0.0625389	0.0770289	0.0135641	0.0267817	0.677411
52	Bordetella_bronchisepticaNC_002927.gbk	0.138314	0.00930908	0.0535039	0.0495168	0.0324928	0.0874892	0.0217913	0.0434379	0.0259692	0.10748	0.0248068	0.0241112	0.0547516	0.0401972	0.0749615	0.0492389	0.048239	0.0757743	0.0140746	0.0245406	0.688323
53	Bordetella_parapertussisNC_002928.gbk	0.13738	0.00948686	0.0533376	0.0496004	0.0326747	0.0867892	0.0220906	0.0434605	0.0258847	0.10828	0.0247838	0.0240783	0.0546423	0.0402518	0.0755243	0.0491257	0.047928	0.075892	0.0141626	0.0246265	0.691636
54	Bordetella_pertussisNC_002929.gbk	0.136208	0.00897584	0.0532071	0.0494313	0.0328021	0.0849068	0.0239751	0.043841	0.0272091	0.107282	0.0237728	0.0246265	0.0535119	0.0413011	0.0765824	0.0487932	0.0484964	0.0762135	0.0141918	0.024672	0.69429
55	Borrelia_afzelii_PKoNC_008277.gbk	0.0442896	0.00661086	0.0518034	0.0675675	0.0632547	0.0520406	0.0122267	0.108398	0.103001	0.103568	0.018487	0.0731231	0.0250483	0.0226299	0.0320876	0.074536	0.0399414	0.0538359	0.00503162	0.0425191	0.317764
56	Borrelia_burgdorferiNC_001318.gbk	0.0448975	0.00668491	0.0518785	0.0676917	0.0631858	0.0521042	0.0122698	0.107699	0.102685	0.10375	0.0190287	0.0727195	0.0252094	0.0225968	0.0322363	0.0747645	0.0394748	0.0536273	0.00503483	0.0423624	0.320507
57	Borrelia_garinii_PBiNC_006156.gbk	0.0444998	0.00651967	0.0518282	0.0679627	0.0628565	0.0522576	0.0122235	0.10911	0.103184	0.103234	0.0184068	0.0731119	0.0252986	0.0223608	0.0324731	0.0748402	0.0391538	0.0530555	0.00503825	0.0425854	0.317408
58	Bradyrhizobium_BTAi1NC_009485.gbk	0.129608	0.00852881	0.0557853	0.0519783	0.0363695	0.0825016	0.0207331	0.0527613	0.0334468	0.101431	0.0235515	0.0257709	0.0531845	0.0330414	0.0721749	0.0556818	0.0536888	0.0743804	0.0134139	0.0219678	0.714206
59	Bradyrhizobium_japonicumNC_004463.gbk	0.124103	0.00920617	0.054657	0.0525495	0.0373417	0.0834785	0.0206591	0.0526338	0.0362086	0.0986195	0.0246399	0.0275885	0.0526217	0.031895	0.0720707	0.0581565	0.0542197	0.0740783	0.0131805	0.0220921	0.727923
60	Bradyrhizobium_ORS278NC_009445.gbk	0.12858	0.00861587	0.0562092	0.051877	0.0361383	0.0833436	0.0202842	0.0524274	0.0342361	0.0999679	0.0242138	0.0262313	0.0532306	0.0328749	0.0709972	0.0564865	0.0546125	0.0744264	0.0132734	0.021974	0.713705
61	Brucella_abortus_9-941NC_006932.gbk	0.11537	0.0083806	0.0564345	0.0610582	0.0394724	0.0821739	0.0208834	0.0590137	0.0432992	0.0962895	0.0262951	0.0307632	0.0485222	0.0321821	0.0675638	0.0551537	0.0508637	0.0712578	0.0114788	0.0235447	0.689098
62	Brucella_melitensis_biovar_AbortusNC_007618.gbk	0.115081	0.0083446	0.0564049	0.0609954	0.0394093	0.0823156	0.0209328	0.0590831	0.0432479	0.096434	0.0263069	0.0307565	0.0484582	0.0321441	0.0675034	0.0552744	0.0508776	0.0713456	0.0115793	0.0235054	0.690109
63	Brucella_melitensisNC_003317.gbk	0.114327	0.0088243	0.0562874	0.0601117	0.0396474	0.0832084	0.0210894	0.058789	0.0427789	0.0954089	0.0264994	0.0309686	0.0487759	0.0320185	0.0679936	0.055631	0.0511436	0.070725	0.0119823	0.0237811	0.694882
64	Brucella_ovisNC_009504.gbk	0.115512	0.00880095	0.0531159	0.0550514	0.039992	0.083781	0.0211796	0.0597824	0.0398605	0.101218	0.0276572	0.0320779	0.0482771	0.0318486	0.064284	0.0560563	0.05231	0.0722453	0.0126248	0.0243257	0.703295
65	Brucella_suis_1330NC_004310.gbk	0.115067	0.0085288	0.0560519	0.0603273	0.0399566	0.0826327	0.0209051	0.0590251	0.043104	0.0963333	0.0262595	0.0309019	0.0487222	0.0319792	0.0671226	0.0553568	0.0509377	0.0712729	0.0117235	0.023792	0.691074
66	Buchnera_aphidicola_Cc_Cinara_cedriNC_008513.gbk	0.0330383	0.012743	0.0355359	0.042536	0.0583203	0.0477861	0.018112	0.134455	0.136324	0.0963538	0.0184858	0.081436	0.0267347	0.0268707	0.0319084	0.0694831	0.0408285	0.0377107	0.00818948	0.0431477	0.19754
67	Buchnera_aphidicola_SgNC_004061.gbk	0.0434951	0.0121272	0.0421982	0.0558974	0.0532137	0.053399	0.0194877	0.117207	0.106326	0.099415	0.0210317	0.0729485	0.0295713	0.0302113	0.0365557	0.0713933	0.0440397	0.0472119	0.00894943	0.0353205	0.32723
68	Buchnera_aphidicolaNC_004545.gbk	0.0414924	0.0147435	0.040325	0.0451392	0.0503325	0.0525891	0.0226267	0.117232	0.0955439	0.101586	0.0220731	0.0766601	0.0292342	0.0315029	0.0366601	0.073886	0.0492132	0.0523424	0.00903265	0.0377855	0.374472
69	Buchnera_spNC_002528.gbk	0.0445133	0.0120384	0.0431253	0.0551853	0.0504164	0.0542564	0.0211657	0.115761	0.0987913	0.0990613	0.0216032	0.0718684	0.0300284	0.0320753	0.0379676	0.0726299	0.0457339	0.0484397	0.00914894	0.0361907	0.360571
70	Burkholderia_383NC_007509.gbk	0.13156	0.0107574	0.0574937	0.0454504	0.0364947	0.0842099	0.0243634	0.0453347	0.0246301	0.0997987	0.0233266	0.0270206	0.0525868	0.0336789	0.0737116	0.0572018	0.0557297	0.0770232	0.0147635	0.0248641	0.72314
71	Burkholderia_cenocepacia_AU_1054NC_008060.gbk	0.136252	0.00898611	0.0582087	0.0479054	0.0365357	0.0825306	0.0238456	0.0448815	0.0299979	0.101303	0.0222914	0.0258668	0.0534466	0.0340674	0.0734515	0.0512134	0.0539136	0.0780349	0.0135183	0.0237495	0.693105
72	Burkholderia_cenocepacia_HI2424NC_008542.gbk	0.135047	0.0087427	0.0580131	0.0489478	0.036756	0.0821906	0.0234763	0.0452225	0.0312563	0.101481	0.0226132	0.0263632	0.0530914	0.03467	0.0717702	0.0511888	0.0537966	0.0778311	0.0134523	0.0240898	0.689512
73	Burkholderia_cepacia_AMMDNC_008390.gbk	0.135281	0.00886229	0.0581977	0.0489235	0.0360159	0.0828446	0.0233926	0.0450377	0.0309474	0.100988	0.0226973	0.0264902	0.0531331	0.0346523	0.0720308	0.0518643	0.0536747	0.077665	0.0133766	0.0239245	0.691195
74	Burkholderia_mallei_ATCC_23344NC_006349.gbk	0.149282	0.0113774	0.0558634	0.0455772	0.0350932	0.082966	0.0247772	0.0402779	0.0237362	0.0972734	0.0206493	0.0239341	0.055105	0.0300734	0.0916114	0.0539195	0.0488605	0.0723816	0.013516	0.0237252	0.707836
75	Burkholderia_mallei_NCTC_10229NC_008835.gbk	0.151438	0.0111397	0.0564954	0.0454561	0.0350268	0.0829292	0.0244215	0.0400723	0.0237002	0.097255	0.0211103	0.0238778	0.0553618	0.0301126	0.0894527	0.053507	0.0488491	0.0723826	0.013708	0.0237033	0.697541
76	Burkholderia_mallei_NCTC_10247NC_009079.gbk	0.152064	0.0111648	0.0563513	0.0456066	0.0346599	0.0833073	0.0244877	0.0398544	0.0235331	0.0964765	0.0210384	0.0237308	0.0553586	0.0299735	0.0913377	0.0532709	0.0487104	0.0722113	0.0135132	0.0233501	0.697791
77	Burkholderia_mallei_SAVP1NC_008784.gbk	0.150659	0.0111142	0.056536	0.0464521	0.0349	0.0829849	0.02463	0.0400281	0.0239582	0.0962649	0.0211643	0.0236848	0.0552619	0.0301762	0.091327	0.0530664	0.0487764	0.0721897	0.0134623	0.0233638	0.698706
78	Burkholderia_pseudomallei_1106aNC_009076.gbk	0.145087	0.00988034	0.0553613	0.0481979	0.0360806	0.0829713	0.0231412	0.0437032	0.0292998	0.0983941	0.0220649	0.0257659	0.0537249	0.0322356	0.0803749	0.0523893	0.0503746	0.0743981	0.0130437	0.0235117	0.690372
79	Burkholderia_pseudomallei_1710bNC_007434.gbk	0.147158	0.00996917	0.0569951	0.0504486	0.0324498	0.0812761	0.0279383	0.0399601	0.0253373	0.0941005	0.0192459	0.0224721	0.0537455	0.0337881	0.106423	0.0483889	0.0445295	0.0749839	0.0110057	0.019785	0.703368
80	Burkholderia_pseudomallei_668NC_009074.gbk	0.145398	0.00994095	0.0553004	0.0482267	0.0362758	0.0828116	0.0231554	0.0439429	0.0293349	0.098474	0.0221733	0.0255804	0.0540158	0.0320632	0.080195	0.0520594	0.0500723	0.0744041	0.0129401	0.0236364	0.688517
81	Burkholderia_pseudomallei_K96243NC_006350.gbk	0.142697	0.0092487	0.0562936	0.0495119	0.0363485	0.082561	0.0228447	0.0444333	0.0301919	0.100964	0.0219502	0.0260431	0.0525987	0.032854	0.0754363	0.0518026	0.0508062	0.0758086	0.0132485	0.0243571	0.68341
82	Burkholderia_thailandensis_E264NC_007651.gbk	0.141092	0.00963701	0.0557556	0.0492949	0.0361649	0.0819495	0.0228778	0.0449225	0.0306861	0.0995392	0.0219612	0.0259253	0.0535794	0.032788	0.0777413	0.0528416	0.0506916	0.0756812	0.0131655	0.0237055	0.69495
83	Burkholderia_vietnamiensis_G4NC_009254.gbk	0.139985	0.0118446	0.0587188	0.0466065	0.0339047	0.0799758	0.0261982	0.0429071	0.0237176	0.101854	0.022006	0.0232107	0.0519635	0.0329193	0.0839373	0.0539001	0.0517214	0.0769001	0.0144704	0.0232591	0.7157
84	Burkholderia_xenovorans_LB400NC_007952.gbk	0.128055	0.00986777	0.0527568	0.0495865	0.0371079	0.0829793	0.0235755	0.0464689	0.0279098	0.102677	0.0232092	0.0286023	0.0507506	0.0360552	0.070611	0.0592954	0.0552356	0.077258	0.0136159	0.0243825	0.731646
85	Caldicellulosiruptor_saccharolyticus_DSM_8903NC_009437.gbk	0.057654	0.0112981	0.0516337	0.0758229	0.050233	0.059599	0.0139141	0.0933032	0.091506	0.0943261	0.0220905	0.0502319	0.0324595	0.0286716	0.0408237	0.0588154	0.045624	0.070327	0.00863749	0.0430291	0.399646
86	Campylobacter_fetus_82-40NC_008599.gbk	0.0693164	0.0110646	0.0585596	0.0611127	0.0549027	0.0616984	0.0145657	0.0918662	0.0883069	0.0977251	0.0235222	0.0632002	0.0278287	0.0248044	0.0316226	0.0728306	0.0448405	0.0589332	0.0065667	0.0367326	0.417186
87	Campylobacter_jejuni_81-176NC_008787.gbk	0.0686257	0.0121182	0.0527353	0.0700147	0.0599265	0.0564341	0.0165671	0.0864072	0.0943961	0.107729	0.0225955	0.0629069	0.0270939	0.0312848	0.0298005	0.0646571	0.0407857	0.0527174	0.00656215	0.0366425	0.362897
88	Campylobacter_jejuni_RM1221NC_003912.gbk	0.0669555	0.0120632	0.0529693	0.0717667	0.059993	0.0546825	0.0160094	0.0866549	0.0970365	0.107962	0.0220586	0.0640562	0.0262239	0.0315399	0.0297097	0.0644812	0.0406926	0.0514547	0.0064149	0.0372717	0.345718
89	Campylobacter_jejuniNC_002163.gbk	0.0680573	0.0121984	0.0527754	0.070394	0.0600193	0.0561242	0.0164611	0.0867411	0.0949776	0.107948	0.0223805	0.0630262	0.0267709	0.0312753	0.0299252	0.0644255	0.0406241	0.0525572	0.00650504	0.0368115	0.359124
90	Candidatus_Blochmannia_floridanusNC_005061.gbk	0.0456568	0.0157794	0.0458465	0.0443854	0.044529	0.0570018	0.0258069	0.11407	0.0716842	0.100505	0.0250841	0.0688851	0.0318049	0.0389975	0.0408174	0.0702949	0.0486404	0.0575145	0.010371	0.0423246	0.452952
91	Candidatus_Blochmannia_pennsylvanicus_BPENNC_007292.gbk	0.054338	0.0154975	0.0457988	0.0470576	0.0424634	0.0597252	0.0282742	0.107155	0.0672683	0.100667	0.0253105	0.0628822	0.0341769	0.0365756	0.0464232	0.0680563	0.0518798	0.0578072	0.010824	0.0378195	0.534807
92	Candidatus_Carsonella_ruddii_PVNC_008512.gbk	0.0147828	0.0163251	0.0262003	0.0332712	0.0899385	0.0369769	0.0105362	0.155219	0.147988	0.101336	0.0123791	0.117761	0.016205	0.0147627	0.0185686	0.0634377	0.0317689	0.0321896	0.00462713	0.0557258	0.0594734
93	Candidatus_Pelagibacter_ubique_HTCC1062NC_007205.gbk	0.0571713	0.00957016	0.054026	0.0602949	0.0521869	0.0631568	0.0156517	0.0953294	0.102304	0.0939345	0.0222423	0.0652504	0.0319061	0.0263071	0.031169	0.0691976	0.0511257	0.056619	0.00906116	0.0334956	0.369434
94	Candidatus_Ruthia_magnifica_Cm_Calyptogena_magnifica_NC_008610.gbk	0.0675038	0.0103175	0.0549527	0.0529056	0.0440629	0.0643383	0.0216881	0.0900389	0.0747016	0.100347	0.026528	0.0568168	0.0314006	0.0417443	0.0363419	0.0661859	0.0542333	0.0658262	0.00896694	0.0310998	0.510583
95	Candidatus_Vesicomyosocius_okutanii_HANC_009465.gbk	0.0619106	0.0106817	0.0522445	0.0513566	0.0437841	0.0633995	0.0213497	0.0966677	0.0773079	0.099611	0.0261723	0.0614373	0.0313785	0.040288	0.0370717	0.066944	0.0538751	0.0636828	0.00893715	0.0319001	0.490175
96	Carboxydothermus_hydrogenoformans_Z-2901NC_007503.gbk	0.0764736	0.00897252	0.0425692	0.0794626	0.0458257	0.0751946	0.0150849	0.0748551	0.0784496	0.109966	0.0211294	0.041074	0.0419235	0.0282146	0.0470978	0.045791	0.0480594	0.0749202	0.00850415	0.0364139	0.527293
97	Caulobacter_crescentusNC_002696.gbk	0.137772	0.00748577	0.0579163	0.0540064	0.0354631	0.0896944	0.0180148	0.0437535	0.0352134	0.100014	0.0226649	0.0236845	0.0548275	0.0321015	0.0734014	0.0510317	0.0522879	0.0754663	0.0141462	0.0210539	0.677496
98	Chlamydia_muridarumNC_002620.gbk	0.0716272	0.0162297	0.0453253	0.0652363	0.0490409	0.0631433	0.0226704	0.0674507	0.0596956	0.112234	0.020428	0.0366296	0.0432635	0.0419025	0.0475646	0.0824096	0.0506386	0.0639407	0.00975461	0.0307712	0.722847
99	Chlamydia_trachomatis_A_HAR-13NC_007429.gbk	0.0750545	0.0163234	0.0452161	0.065955	0.0484239	0.0634278	0.023017	0.0661244	0.0575521	0.112229	0.0204418	0.0350431	0.0438135	0.0418581	0.0484015	0.0811953	0.0513378	0.0641946	0.00963621	0.0307554	0.73109
100	Chlamydia_trachomatisNC_000117.gbk	0.0753219	0.0162806	0.0452393	0.06608	0.0483231	0.0635021	0.0230247	0.0660576	0.0575426	0.112264	0.0205109	0.0350206	0.0436957	0.0419056	0.0483807	0.081195	0.051186	0.0642387	0.00956535	0.0306655	0.730389
101	Chlamydophila_abortus_S26_3NC_004552.gbk	0.0692996	0.016024	0.0465434	0.0640422	0.0466363	0.0616263	0.0256816	0.0715686	0.0613745	0.110574	0.0205471	0.038957	0.0439507	0.0400571	0.0447899	0.0795776	0.0535393	0.0622617	0.00961562	0.0333339	0.703729
102	Chlamydophila_caviaeNC_003361.gbk	0.0712625	0.0162238	0.0471777	0.0646629	0.0463807	0.0620167	0.0237265	0.0712109	0.0626446	0.110249	0.0204983	0.0407071	0.0433762	0.0391905	0.0447867	0.0801384	0.0530663	0.0606951	0.00952384	0.032459	0.697901
103	Chlamydophila_felis_Fe_C-56NC_007899.gbk	0.068331	0.0161078	0.0462647	0.0638233	0.0470622	0.0623386	0.0234236	0.0717952	0.0625847	0.110487	0.0200245	0.0416298	0.0432728	0.0393279	0.0450431	0.0826035	0.0529075	0.0607918	0.00953857	0.0326427	0.70464
104	Chlamydophila_pneumoniae_AR39NC_002179.gbk	0.0695869	0.0160201	0.0450281	0.0660192	0.0476482	0.0623005	0.023787	0.0692628	0.0618007	0.113368	0.0195245	0.0382169	0.0446079	0.0401971	0.0456433	0.080309	0.0528225	0.0610784	0.0100712	0.0326306	0.70824
105	Chlamydophila_pneumoniae_CWL029NC_000922.gbk	0.0698237	0.0159602	0.0451294	0.0661859	0.047422	0.0623077	0.0238381	0.0692685	0.0615039	0.11337	0.0193384	0.0380746	0.0447758	0.0403949	0.0456183	0.0802981	0.0527393	0.0612442	0.0101098	0.0325971	0.708859
106	Chlamydophila_pneumoniae_J138NC_002491.gbk	0.0698431	0.0159402	0.0451916	0.0656171	0.0474766	0.0627261	0.0238325	0.0690923	0.061271	0.113014	0.0192434	0.0386097	0.0446511	0.0403377	0.0454619	0.0806564	0.0533651	0.0609352	0.0100735	0.0326584	0.711117
107	Chlamydophila_pneumoniae_TW_183NC_005043.gbk	0.0694342	0.0160467	0.0450274	0.0652786	0.0478114	0.062557	0.0237386	0.0693065	0.0613647	0.11306	0.0194472	0.0387831	0.0445059	0.0401113	0.0456521	0.0808662	0.0533766	0.0608486	0.0100441	0.0327398	0.711998
108	Chlorobium_chlorochromatii_CaD3NC_007514.gbk	0.0936015	0.00969004	0.0515452	0.0626967	0.040951	0.0710563	0.0219403	0.0642799	0.049492	0.100406	0.0236228	0.0445967	0.0384041	0.0382002	0.0466538	0.0672121	0.0646029	0.0701376	0.0101044	0.0308069	0.680174
109	Chlorobium_phaeobacteroides_DSM_266NC_008639.gbk	0.0824449	0.0114792	0.0535716	0.0663763	0.0444841	0.0731554	0.0215896	0.06589	0.0549382	0.102247	0.0251173	0.0381937	0.0412031	0.0333919	0.0574681	0.0678719	0.0522256	0.0666651	0.0106264	0.0310607	0.715242
110	Chlorobium_tepidum_TLSNC_002932.gbk	0.0925072	0.0115172	0.0517005	0.066978	0.0436439	0.0757928	0.021293	0.0628054	0.0526664	0.0993886	0.0276971	0.03419	0.0452314	0.0313337	0.0606184	0.0629339	0.0502668	0.0705813	0.0108987	0.0279477	0.710975
111	Chromobacterium_violaceumNC_005085.gbk	0.12488	0.0103094	0.0544136	0.0537877	0.0343942	0.0840157	0.0219086	0.0441628	0.0359078	0.114885	0.024549	0.0286765	0.0496022	0.0438717	0.0687246	0.0564573	0.0424868	0.0674721	0.0146766	0.0248186	0.702084
112	Chromohalobacter_salexigens_DSM_3043NC_007963.gbk	0.115114	0.00955096	0.0611101	0.0620367	0.0344322	0.0812668	0.0255123	0.0456971	0.0250467	0.112577	0.0251276	0.0244102	0.0490296	0.0374928	0.0747046	0.0536841	0.052212	0.0721014	0.0149511	0.023942	0.722834
113	Clavibacter_michiganensis_NCPPB_382NC_009480.gbk	0.142391	0.00461982	0.0659239	0.0530628	0.0278246	0.0930094	0.0197491	0.0411544	0.0169451	0.10016	0.0170986	0.015297	0.0574691	0.0263535	0.0776615	0.0551552	0.0607784	0.0934445	0.0136876	0.0182149	0.699447
114	Clostridium_acetobutylicumNC_003030.gbk	0.056414	0.0120318	0.0555908	0.0684351	0.0447907	0.0633506	0.0133321	0.0964771	0.094277	0.0863614	0.0259406	0.065313	0.0271208	0.0232279	0.0337379	0.0676715	0.0493884	0.0664487	0.00720183	0.0428888	0.35487
115	Clostridium_beijerinckii_NCIMB_8052NC_009617.gbk	0.0574137	0.0117967	0.0568593	0.0741281	0.0433179	0.0642839	0.0134795	0.099208	0.0876815	0.0893618	0.0258628	0.0652513	0.0273695	0.0242962	0.0326818	0.0664081	0.0496886	0.0627299	0.0073551	0.0408262	0.357003
116	Clostridium_botulinum_ANC_009495.gbk	0.0543345	0.0123743	0.0533646	0.0747676	0.043735	0.0628444	0.0135913	0.103955	0.0990041	0.0898629	0.0266198	0.0655701	0.0279941	0.021878	0.0315486	0.0613061	0.0468336	0.0619918	0.00684856	0.0415758	0.301567
117	Clostridium_difficile_630NC_009089.gbk	0.0536808	0.0124398	0.0569929	0.0739188	0.0434448	0.0634113	0.0135532	0.0989785	0.0910197	0.0908686	0.0271576	0.0630117	0.0274377	0.0239343	0.0322568	0.065364	0.0492894	0.0662426	0.00622628	0.0407714	0.34937
118	Clostridium_novyi_NTNC_008593.gbk	0.0539616	0.0125947	0.0555839	0.0741535	0.0427842	0.063021	0.0136944	0.100657	0.0995099	0.0872831	0.02619	0.0658869	0.0279494	0.022542	0.0334356	0.060337	0.047521	0.0662915	0.00603872	0.0405645	0.306562
119	Clostridium_perfringens_ATCC_13124NC_008261.gbk	0.0542062	0.0112464	0.0554315	0.0811586	0.0463165	0.0664155	0.0129409	0.0953259	0.0933145	0.0929421	0.0248744	0.0646198	0.0273427	0.0196387	0.0330999	0.0622149	0.0462865	0.0652013	0.00711586	0.0403047	0.334663
120	Clostridium_perfringens_SM101NC_008262.gbk	0.0537791	0.0115353	0.054407	0.0803528	0.0464131	0.0652545	0.0131688	0.0970043	0.0948463	0.0940998	0.0249236	0.0644032	0.0270612	0.0197309	0.0340444	0.062124	0.0453717	0.064393	0.00668458	0.0403985	0.33544
121	Clostridium_perfringensNC_003366.gbk	0.0547684	0.0112832	0.0552739	0.0812766	0.0459177	0.066946	0.0129817	0.0956333	0.0925942	0.0934542	0.0252997	0.0636179	0.0273479	0.0196236	0.0334106	0.0619206	0.0460652	0.0655853	0.00694522	0.0400549	0.340127
122	Clostridium_tetani_E88NC_004557.gbk	0.0525543	0.0113061	0.0538592	0.0767548	0.043917	0.0634367	0.0134799	0.104071	0.0995275	0.0899325	0.0261737	0.0651177	0.0275928	0.0215053	0.03319	0.06154	0.0467539	0.0617706	0.00641587	0.0411015	0.304359
123	Clostridium_thermocellum_ATCC_27405NC_009012.gbk	0.0638753	0.0116956	0.057013	0.07619	0.0423738	0.0668628	0.0142624	0.0848944	0.0808587	0.0865401	0.0251146	0.0539376	0.0339508	0.0256681	0.0436109	0.0604474	0.0504283	0.0711454	0.0088456	0.042285	0.450495
124	Colwellia_psychrerythraea_34HNC_003910.gbk	0.0812373	0.0101348	0.0554989	0.0590923	0.0436427	0.0636922	0.0215215	0.0715819	0.0605081	0.103171	0.0242387	0.0506503	0.0350639	0.0450989	0.0375774	0.072066	0.0563083	0.0661555	0.0112683	0.0314923	0.60779
125	Corynebacterium_diphtheriaeNC_002935.gbk	0.110691	0.00848181	0.0585259	0.0588365	0.0336427	0.0789729	0.024013	0.0561807	0.0367701	0.0938855	0.0231841	0.0309373	0.0486955	0.0348167	0.0595473	0.0623571	0.0611281	0.0823863	0.0140974	0.02285	0.713711
126	Corynebacterium_efficiens_YS-314NC_004369.gbk	0.109269	0.00727024	0.0609846	0.0609471	0.0324452	0.0862221	0.0230148	0.0523269	0.0262593	0.0963723	0.0233856	0.0273071	0.054106	0.031888	0.0669455	0.0563235	0.0664549	0.082639	0.0145134	0.0213253	0.724507
127	Corynebacterium_glutamicum_ATCC_13032_BielefeldNC_006958.gbk	0.107726	0.00643288	0.0595822	0.0638376	0.0362659	0.0804299	0.0209493	0.0578792	0.0348729	0.0968053	0.023111	0.0327844	0.0484268	0.0337491	0.0558002	0.0635768	0.061724	0.0798182	0.0140755	0.0221527	0.701078
128	Corynebacterium_glutamicum_ATCC_13032_KitasatoNC_003450.gbk	0.107925	0.00630248	0.0599672	0.0640658	0.0362108	0.0804977	0.0209567	0.0579211	0.0347289	0.0967686	0.0230102	0.0329407	0.0482601	0.0338069	0.055553	0.0633732	0.0617028	0.0797735	0.0140195	0.0222155	0.698055
129	Corynebacterium_glutamicum_RNC_009342.gbk	0.108662	0.00649455	0.0588473	0.0633453	0.0361645	0.0818626	0.0207156	0.0584122	0.0341356	0.0972289	0.0231837	0.0320617	0.0485365	0.0328252	0.0557077	0.0635775	0.0616992	0.0807415	0.0142451	0.0215502	0.701854
130	Corynebacterium_jeikeium_K411NC_007164.gbk	0.11448	0.00722476	0.060485	0.0658684	0.031743	0.0853352	0.0210883	0.0476241	0.0379979	0.0920368	0.0225062	0.0312007	0.0503916	0.035729	0.0623974	0.0589578	0.0591299	0.0799709	0.014179	0.0216538	0.685387
131	Coxiella_burnetiiNC_002971.gbk	0.079339	0.0113725	0.0455823	0.0618333	0.0456641	0.0622172	0.0239144	0.0731383	0.0635963	0.110622	0.0223877	0.0429005	0.0438389	0.0421505	0.0534075	0.06044	0.0509851	0.0613428	0.0121562	0.0331115	0.667887
132	Cyanobacteria_bacterium_Yellowstone_A-PrimeNC_007775.gbk	0.101852	0.0107029	0.042693	0.0636668	0.0344238	0.0773746	0.0192021	0.0468887	0.0289271	0.125812	0.016749	0.0243405	0.0630714	0.0566138	0.0733761	0.055521	0.045048	0.0696185	0.0180717	0.0260469	0.757849
133	Cyanobacteria_bacterium_Yellowstone_B-PrimeNC_007776.gbk	0.098037	0.0108587	0.0437263	0.0627813	0.0346155	0.0776797	0.0202461	0.0481585	0.0292828	0.123725	0.0173847	0.0253357	0.0619097	0.0577543	0.0716826	0.0572878	0.0464534	0.0690713	0.0179971	0.0260129	0.764129
134	Cytophaga_hutchinsonii_ATCC_33406NC_008255.gbk	0.0725608	0.0104403	0.0507117	0.0564624	0.0490677	0.0643022	0.0186521	0.0786662	0.0699204	0.0909086	0.0223883	0.0555466	0.036396	0.0346134	0.0335688	0.0686612	0.0673508	0.0646637	0.0108424	0.0442765	0.538044
135	Dechloromonas_aromatica_RCBNC_007298.gbk	0.11465	0.0102843	0.052967	0.0598596	0.0376354	0.0798617	0.0219399	0.0534657	0.0409986	0.108216	0.0250458	0.0309396	0.0483877	0.0376631	0.0632148	0.0563623	0.0505377	0.0708351	0.0135862	0.0235497	0.705687
136	Dehalococcoides_BAV1NC_009455.gbk	0.0844391	0.0132021	0.0499791	0.0652033	0.0382392	0.075956	0.0185535	0.0726017	0.0590497	0.103765	0.0263493	0.0399038	0.043653	0.0331503	0.050554	0.0634037	0.0527985	0.0676428	0.0102003	0.0313557	0.675136
137	Dehalococcoides_CBDB1NC_007356.gbk	0.084206	0.0135912	0.0499142	0.0648444	0.0387064	0.0756954	0.0187675	0.0731491	0.0586597	0.104011	0.0265213	0.0396717	0.0441007	0.0332474	0.0499598	0.0628467	0.0531791	0.0673212	0.0106162	0.030991	0.673328
138	Dehalococcoides_ethenogenes_195NC_002936.gbk	0.0873684	0.0135629	0.0509294	0.0650483	0.0379794	0.0763622	0.0180406	0.0715267	0.0584605	0.102579	0.0263147	0.0387952	0.0436671	0.0329594	0.0505055	0.0638338	0.0525222	0.0671151	0.0103158	0.032114	0.67484
139	Deinococcus_geothermalis_DSM_11300NC_008025.gbk	0.12596	0.00563722	0.0484191	0.0588217	0.0309892	0.09007	0.0210778	0.0342242	0.0244734	0.120093	0.0170291	0.0241158	0.0601686	0.0376507	0.07889	0.0458481	0.0593237	0.080689	0.0131369	0.0233829	0.731399
140	Deinococcus_radioduransNC_001263.gbk	0.122165	0.00653606	0.0506602	0.0575954	0.0313227	0.0927088	0.0209759	0.0326904	0.0275661	0.115813	0.0191095	0.0238963	0.060934	0.0408409	0.0742252	0.0513578	0.0576962	0.0770903	0.013756	0.0230185	0.734164
141	Desulfitobacterium_hafniense_Y51NC_007907.gbk	0.0818808	0.0119422	0.0483558	0.0708071	0.0406417	0.0765854	0.0193399	0.0701205	0.0584482	0.104444	0.0272676	0.0376801	0.0413709	0.0392284	0.0482264	0.0582378	0.0517179	0.0682182	0.0113597	0.0341267	0.630813
142	Desulfotalea_psychrophila_LSv54NC_006138.gbk	0.085602	0.0139425	0.0507412	0.0635442	0.0430989	0.0753185	0.0199155	0.0712534	0.0566323	0.104069	0.0259393	0.0373235	0.0394947	0.0372816	0.0503081	0.0660358	0.0525013	0.066871	0.0102067	0.0299097	0.680472
143	Desulfotomaculum_reducens_MI-1NC_009253.gbk	0.0771756	0.0115993	0.0482099	0.0687221	0.0387525	0.0744242	0.0184014	0.0740628	0.066376	0.101445	0.0271641	0.0431123	0.0402318	0.0399095	0.0469037	0.0547897	0.052817	0.0740058	0.00943839	0.0324569	0.592807
144	Desulfovibrio_desulfuricans_G20NC_007519.gbk	0.108544	0.015416	0.0527961	0.0603976	0.038028	0.080118	0.0238073	0.047833	0.0374674	0.102541	0.0291448	0.0281152	0.0486566	0.0362293	0.0705689	0.0555245	0.0530029	0.0741218	0.0117543	0.0259332	0.73608
145	Desulfovibrio_vulgaris_DP4NC_008751.gbk	0.113804	0.0144578	0.057575	0.0599831	0.0361065	0.085727	0.0242847	0.0450129	0.0314553	0.104606	0.027588	0.0242938	0.051902	0.0293348	0.0754454	0.051017	0.0546383	0.0783427	0.0118725	0.0225469	0.727368
146	Desulfovibrio_vulgaris_HildenboroughNC_002937.gbk	0.114016	0.0147201	0.0572935	0.0595122	0.0358545	0.0858305	0.0243807	0.0445482	0.0318108	0.103645	0.0277534	0.0240956	0.0521164	0.0293707	0.0759182	0.0513788	0.0547388	0.0782221	0.0120615	0.0227252	0.729506
147	Dichelobacter_nodosus_VCS1703ANC_009446.gbk	0.100412	0.0112811	0.0534697	0.061202	0.0421575	0.0635679	0.025862	0.067622	0.0505267	0.104392	0.0243821	0.0387308	0.0404285	0.0495257	0.0549328	0.0550597	0.0508931	0.0628064	0.0116499	0.0310967	0.64217
148	Ehrlichia_canis_JakeNC_007354.gbk	0.0544241	0.0167688	0.0552901	0.0561054	0.044739	0.0549475	0.0209499	0.0960416	0.0744287	0.0957371	0.0238526	0.0658127	0.0296516	0.0330618	0.0346828	0.0810747	0.0486442	0.0685472	0.00627165	0.0389686	0.486217
149	Ehrlichia_chaffeensis_ArkansasNC_007799.gbk	0.0536989	0.016681	0.0543098	0.054985	0.0454034	0.0550558	0.0222499	0.0974946	0.0723573	0.0954883	0.0245907	0.0649589	0.0302143	0.033256	0.0353266	0.0803056	0.0486476	0.0688141	0.00652708	0.0396351	0.490966
150	Ehrlichia_ruminantium_GardelNC_006831.gbk	0.0510238	0.0165968	0.0542251	0.0540054	0.0444108	0.0535284	0.022626	0.100616	0.0724132	0.0959964	0.0241921	0.0661706	0.0305509	0.0331339	0.0347346	0.0811981	0.0510426	0.0663338	0.00634306	0.040858	0.482797
151	Ehrlichia_ruminantium_str._WelgevondenNC_006832.gbk	0.0511504	0.0164913	0.0540387	0.0541706	0.044363	0.0535835	0.0225692	0.100879	0.0725298	0.0958808	0.0242708	0.0660815	0.0306218	0.0331239	0.0347219	0.0811036	0.0507768	0.0664927	0.00637615	0.0407747	0.481801
152	Ehrlichia_ruminantium_WelgevondenNC_005295.gbk	0.0516081	0.0163404	0.0545884	0.054678	0.04386	0.0540992	0.02256	0.10031	0.072355	0.095692	0.0236376	0.0658604	0.0309348	0.0332724	0.0348648	0.0815836	0.050895	0.0664264	0.00629633	0.0401379	0.487697
153	Enterobacter_638NC_009436.gbk	0.097504	0.0102853	0.0528863	0.0563198	0.0390144	0.0747841	0.0226524	0.0577661	0.0430607	0.107123	0.0282733	0.0380534	0.0440368	0.0438305	0.0555052	0.059371	0.0552928	0.0720097	0.0152	0.0270309	0.7101
154	Enterococcus_faecalis_V583NC_004668.gbk	0.0740857	0.00663291	0.0491958	0.0745027	0.0460015	0.0654214	0.0171865	0.0724625	0.0697373	0.0981494	0.0261342	0.0466334	0.0357258	0.0452957	0.0375336	0.0575865	0.0623769	0.0693507	0.00946565	0.0365217	0.510028
155	Erwinia_carotovora_atroseptica_SCRI1043NC_004547.gbk	0.0951354	0.0102199	0.0530343	0.0553762	0.0377871	0.0720668	0.02294	0.0595381	0.0413573	0.109555	0.026081	0.038161	0.044136	0.0471395	0.0563488	0.0636289	0.0553741	0.0697138	0.0138454	0.0285618	0.734396
156	Erythrobacter_litoralis_HTCC2594NC_007722.gbk	0.123011	0.00812254	0.0634622	0.0660676	0.0369576	0.0879491	0.0191417	0.0508594	0.0333121	0.0962758	0.0248941	0.0262919	0.0507842	0.0322055	0.0690459	0.0534208	0.052312	0.0694015	0.0143208	0.022164	0.665123
157	Escherichia_coli_536NC_008253.gbk	0.0944694	0.01172	0.051229	0.0570329	0.0390185	0.073312	0.0229683	0.0600558	0.0438183	0.106973	0.0279999	0.0395277	0.04415	0.0446329	0.0553385	0.0592122	0.05437	0.0702196	0.0152072	0.0287443	0.712473
158	Escherichia_coli_APEC_O1NC_008563.gbk	0.0949597	0.0118488	0.0514904	0.057152	0.0390976	0.0734117	0.0225019	0.0597859	0.0441765	0.104962	0.0281045	0.0397351	0.0442118	0.0447124	0.0559468	0.0591959	0.0546237	0.070233	0.0153567	0.0284757	0.712044
159	Escherichia_coli_CFT073NC_004431.gbk	0.0933202	0.0124705	0.0508403	0.056092	0.0402272	0.0727957	0.0234606	0.0596367	0.0440187	0.105266	0.0282383	0.0400984	0.0436094	0.0447364	0.0564842	0.0596767	0.0550983	0.0699104	0.0152017	0.0287351	0.720977
160	Escherichia_coli_K12NC_000913.gbk	0.0954573	0.0115657	0.0513627	0.0577686	0.0389265	0.0738084	0.0226882	0.0600752	0.0439312	0.107064	0.0282464	0.039007	0.0443912	0.0444611	0.0552597	0.0576948	0.0537909	0.0709027	0.0152894	0.0283065	0.703464
161	Escherichia_coli_O157H7_EDL933NC_002655.gbk	0.0938873	0.0116563	0.0521762	0.0582205	0.0381927	0.0730758	0.0222289	0.0591937	0.0450816	0.103841	0.0278457	0.0408865	0.0437437	0.044198	0.0558928	0.0601481	0.0550887	0.0697221	0.0153313	0.0288567	0.712605
162	Escherichia_coli_O157H7NC_002695.gbk	0.0942907	0.0117165	0.0521767	0.0584102	0.0380288	0.0732948	0.0221663	0.0590037	0.0452028	0.103677	0.0277088	0.0406376	0.0439747	0.0443123	0.0562378	0.0600152	0.0551301	0.0699032	0.0152969	0.028814	0.713123
163	Escherichia_coli_UTI89NC_007946.gbk	0.0943981	0.0122262	0.0511886	0.0564928	0.0395533	0.0729066	0.0230206	0.0598663	0.0438859	0.105317	0.0282353	0.0398948	0.0438761	0.0447575	0.0560991	0.0594576	0.0549154	0.07028	0.0151597	0.0284684	0.716324
164	Escherichia_coli_W3110AC_000091.gbk	0.0951512	0.0115939	0.0514216	0.0577173	0.0389137	0.0737142	0.0227496	0.0600274	0.0439984	0.106816	0.0282397	0.0392863	0.0443098	0.0444897	0.0553489	0.0579084	0.0538885	0.0707067	0.01531	0.0284062	0.70468
165	Flavobacterium_johnsoniae_UW101NC_009441.gbk	0.0644765	0.00776986	0.0543597	0.0640995	0.0531543	0.0620092	0.0162998	0.0795845	0.0816511	0.0908637	0.0205348	0.0654677	0.034	0.0344329	0.0315869	0.0672484	0.0591214	0.0603703	0.0107933	0.0421762	0.430471
166	Flavobacterium_psychrophilum_JIP02_86NC_009613.gbk	0.0631149	0.00808356	0.0500922	0.0631025	0.0540097	0.0603098	0.0164542	0.0880057	0.0852589	0.091124	0.0214294	0.068535	0.0323193	0.034856	0.0298622	0.0639078	0.0611711	0.059349	0.00917355	0.0398411	0.390623
167	Francisella_tularensis_FSC_198NC_008245.gbk	0.0692221	0.0111094	0.0560409	0.0559265	0.0493399	0.057125	0.0176719	0.093075	0.0798979	0.0966202	0.0229716	0.0582512	0.0307968	0.0374998	0.0332439	0.0673912	0.0509519	0.0623464	0.00881888	0.0416995	0.448976
168	Francisella_tularensis_holarctica_OSU18NC_008369.gbk	0.0692094	0.0111526	0.0557909	0.0562632	0.0491529	0.0572951	0.0173098	0.0930337	0.0804578	0.0965761	0.0230904	0.0582142	0.0309474	0.0373237	0.0333005	0.0670691	0.0509635	0.0626586	0.00874638	0.0414448	0.448012
169	Francisella_tularensis_holarcticaNC_007880.gbk	0.0689172	0.0113886	0.0557792	0.0553322	0.0500088	0.0569525	0.017762	0.0933878	0.0796757	0.0961912	0.02286	0.0583378	0.0309116	0.0370403	0.0334721	0.0676263	0.0511224	0.0621064	0.00904188	0.0420863	0.450049
170	Francisella_tularensis_novicida_U112NC_008601.gbk	0.0706301	0.0109659	0.0554034	0.0547751	0.0493089	0.0582052	0.0172769	0.0927819	0.0790882	0.0974545	0.0225672	0.0588229	0.0308616	0.0378291	0.0325124	0.0669554	0.0513803	0.0630044	0.0091022	0.0410743	0.454042
171	Francisella_tularensis_tularensisNC_006570.gbk	0.0692507	0.0110947	0.0560449	0.0559302	0.0493233	0.0571115	0.0176694	0.0931365	0.0798784	0.0966181	0.0229722	0.0582868	0.0308107	0.0375042	0.0332438	0.0673871	0.0509454	0.0623057	0.00881657	0.0416699	0.448868
172	Francisella_tularensis_WY96-3418NC_009257.gbk	0.0694006	0.0111248	0.0557665	0.0560042	0.0496228	0.0574638	0.017318	0.0929752	0.0801471	0.096459	0.022711	0.0584066	0.0309581	0.0372879	0.0329842	0.067632	0.0509102	0.0625063	0.00878772	0.0415342	0.449145
173	Frankia_alni_ACN14aNC_008278.gbk	0.147529	0.00765711	0.0616985	0.0476083	0.0255356	0.100302	0.0218539	0.0321685	0.0122198	0.100985	0.0151427	0.0150403	0.0692472	0.0252311	0.0891361	0.0510939	0.0596501	0.0862182	0.0141635	0.0175193	0.715355
174	Frankia_CcI3NC_007777.gbk	0.136835	0.00836107	0.0604421	0.0494196	0.0261122	0.0953624	0.0229594	0.0350598	0.0148218	0.101478	0.0161552	0.016382	0.0671284	0.0253556	0.0910926	0.052549	0.0606578	0.0869062	0.0144419	0.0184804	0.742358
175	Fusobacterium_nucleatumNC_003454.gbk	0.0546548	0.00771774	0.0539776	0.0788518	0.0490571	0.063351	0.0118057	0.0994982	0.101177	0.0934268	0.0238832	0.0638807	0.0254923	0.0216668	0.0319893	0.0597787	0.0484778	0.0608302	0.00621893	0.044264	0.300159
176	Geobacillus_kaustophilus_HTA426NC_006510.gbk	0.0923889	0.00862617	0.0485652	0.0741801	0.0416822	0.072375	0.0232018	0.06364	0.0562738	0.0994765	0.0266044	0.0308565	0.0427704	0.0366223	0.0609313	0.0491652	0.0497692	0.0762248	0.0129932	0.0336531	0.634918
177	Geobacillus_thermodenitrificans_NG80-2NC_009328.gbk	0.0881021	0.00846787	0.0481341	0.0741462	0.0424568	0.0717344	0.0228966	0.0665188	0.0563022	0.0998232	0.0272171	0.0323871	0.0417794	0.0367805	0.0576388	0.0504579	0.0516284	0.0767626	0.0126436	0.0341226	0.629213
178	Geobacter_metallireducens_GS-15NC_007517.gbk	0.0979812	0.0125606	0.0523363	0.0663789	0.0402526	0.0838309	0.0205096	0.0575489	0.0471277	0.100093	0.0244224	0.0312678	0.0470582	0.0285795	0.0665925	0.0542761	0.0552125	0.0760136	0.0104684	0.0274858	0.717413
179	Geobacter_sulfurreducensNC_002939.gbk	0.102717	0.012449	0.0535263	0.0649077	0.0393304	0.0846713	0.0207056	0.0556634	0.0409551	0.101411	0.023935	0.029188	0.0472627	0.0279297	0.0704226	0.0549463	0.0559481	0.0777135	0.0100764	0.0262346	0.733873
180	Geobacter_uraniumreducens_Rf4NC_009483.gbk	0.0926019	0.012749	0.0524497	0.0640049	0.0411149	0.0796226	0.0200158	0.0620881	0.0545316	0.099003	0.0246699	0.0373636	0.0438099	0.0305428	0.0575654	0.0596209	0.0560111	0.0720667	0.0104603	0.0297047	0.700425
181	Gloeobacter_violaceusNC_005125.gbk	0.111635	0.0102846	0.0493775	0.0614564	0.0373274	0.0832427	0.018728	0.0443572	0.0289418	0.114173	0.0173679	0.0271194	0.0564838	0.0418623	0.0741507	0.0548802	0.0517373	0.0754365	0.0150549	0.0263833	0.756667
182	Gluconobacter_oxydans_621HNC_006677.gbk	0.112579	0.0102071	0.0558956	0.0532641	0.0349959	0.0838372	0.0243033	0.0494763	0.0298553	0.103246	0.0255078	0.0273177	0.0561439	0.0353628	0.0717658	0.060715	0.059141	0.0707441	0.0136811	0.0219609	0.769708
183	Gramella_forsetii_KT0803NC_008571.gbk	0.062155	0.00691545	0.0578791	0.0757381	0.0525002	0.0653015	0.0170824	0.0787437	0.0774059	0.0921456	0.0233649	0.0595837	0.0339837	0.032786	0.0370671	0.0663617	0.0520764	0.0594953	0.0103789	0.0390352	0.441025
184	Granulobacter_bethesdensis_CGDNIH1NC_008343.gbk	0.120503	0.00945122	0.0540577	0.0511209	0.0336178	0.0877021	0.0243798	0.0520853	0.02642	0.104728	0.0260566	0.0265194	0.0553964	0.0350196	0.0728838	0.0597107	0.0557151	0.0697471	0.0137449	0.0211402	0.753844
185	Haemophilus_ducreyi_35000HPNC_002940.gbk	0.0861102	0.010668	0.0489096	0.0603646	0.0431238	0.0624507	0.02215	0.0727627	0.061824	0.106159	0.024638	0.0480102	0.0365073	0.0512664	0.0455493	0.0575018	0.0543956	0.0646409	0.0110094	0.0319582	0.596156
186	Haemophilus_influenzae_86_028NPNC_007146.gbk	0.0816277	0.0103115	0.050668	0.065225	0.0447307	0.0658445	0.0205143	0.0710355	0.0635188	0.103993	0.0241241	0.0497098	0.0370745	0.0468263	0.0451382	0.0590813	0.0520119	0.0655674	0.0114435	0.031552	0.588791
187	Haemophilus_influenzae_PittEENC_009566.gbk	0.0818557	0.0104578	0.0500766	0.0652695	0.0446429	0.0662947	0.0206038	0.0710859	0.0633917	0.104897	0.023985	0.0492843	0.0369882	0.0469657	0.0447676	0.0584425	0.0519045	0.0666025	0.0112293	0.031255	0.588179
188	Haemophilus_influenzae_PittGGNC_009567.gbk	0.0818538	0.0105263	0.050497	0.0656264	0.0450456	0.0655228	0.0205724	0.0714544	0.0645264	0.104214	0.0243949	0.0490522	0.0369965	0.0463593	0.0447664	0.058104	0.0512078	0.0663647	0.011474	0.0314393	0.580333
189	Haemophilus_influenzaeNC_000907.gbk	0.0826561	0.0103158	0.0500701	0.0650441	0.0444086	0.0667311	0.0204999	0.0708954	0.063084	0.105122	0.0242419	0.0487007	0.0371589	0.046454	0.0445733	0.0583657	0.0521445	0.066948	0.011261	0.0312263	0.59053
190	Haemophilus_somnus_129PTNC_008309.gbk	0.0796932	0.0101666	0.0500803	0.0633231	0.0431633	0.0672793	0.0206219	0.0742796	0.066588	0.103553	0.0232548	0.0504744	0.034957	0.0483018	0.042939	0.0595775	0.0536831	0.0651883	0.0109174	0.0319588	0.572913
191	Hahella_chejuensis_KCTC_2396NC_007645.gbk	0.0972782	0.0104772	0.0573058	0.0641785	0.0389686	0.0729422	0.0216522	0.0536211	0.0446746	0.10543	0.0244493	0.0361272	0.0444518	0.0422794	0.0592912	0.0648041	0.0489765	0.0681881	0.013922	0.0309816	0.718134
192	*Haloarcula_marismortui_ATCC_43049NC_006396.gbk	0.106839	0.00731708	0.0846653	0.081599	0.0322646	0.0839891	0.0197413	0.0427714	0.0192798	0.0879373	0.0189272	0.0251299	0.0457554	0.0303249	0.0609957	0.0580451	0.0682427	0.0883277	0.011232	0.0266158	0.612827
193	*Halobacterium_spNC_002607.gbk	0.131252	0.00734864	0.0903174	0.0669875	0.031084	0.0852253	0.0224127	0.0358244	0.0164877	0.0834904	0.0173325	0.0212887	0.0469693	0.0259886	0.0650119	0.0524181	0.0683909	0.0962155	0.010657	0.025297	0.58876
194	*Haloquadratum_walsbyiNC_008212.gbk	0.0939153	0.00760235	0.0780279	0.0741348	0.0320795	0.0748959	0.0210893	0.0618512	0.0233265	0.0818966	0.0182377	0.0343179	0.0437228	0.0341444	0.0580005	0.0681421	0.0789909	0.0780793	0.0101018	0.0274433	0.660709
195	Halorhodospira_halophila_SL1NC_008789.gbk	0.11968	0.00905276	0.0606524	0.0748903	0.030559	0.0889112	0.0244953	0.0409317	0.0176092	0.10719	0.0198274	0.0201031	0.0538043	0.0385959	0.087095	0.0452209	0.0481021	0.0751684	0.0143359	0.0237759	0.69079
196	Helicobacter_acinonychis_SheebaNC_008229.gbk	0.0668773	0.0112318	0.0469346	0.0681119	0.0544714	0.0583175	0.0221011	0.0735141	0.0888295	0.112847	0.0234997	0.0577498	0.0326768	0.0359466	0.0341315	0.0679996	0.0439863	0.0569534	0.00698212	0.036838	0.465483
197	Helicobacter_hepaticusNC_004917.gbk	0.0704607	0.0135645	0.049208	0.0645037	0.0513137	0.0598818	0.0225843	0.0856829	0.0755844	0.10286	0.0242689	0.0528854	0.0329517	0.0400951	0.0363442	0.0698137	0.0459284	0.054527	0.00803765	0.0395037	0.498341
198	Helicobacter_pylori_26695NC_000915.gbk	0.0683892	0.0109904	0.0477346	0.0686185	0.0541302	0.0576162	0.0212508	0.071927	0.0893688	0.111844	0.0228722	0.0585894	0.0328475	0.0372149	0.0345246	0.0682655	0.0439056	0.0558453	0.00706168	0.0369736	0.462922
199	Helicobacter_pylori_HPAG1NC_008086.gbk	0.0691538	0.0108987	0.0469911	0.0682981	0.0541509	0.058723	0.0212988	0.0718708	0.0887268	0.112205	0.0230184	0.0582654	0.0330963	0.0367675	0.0341552	0.0680744	0.0439376	0.0563261	0.00707975	0.0369625	0.467607
200	Helicobacter_pylori_J99NC_000921.gbk	0.0686481	0.0107788	0.0476108	0.0688181	0.0537541	0.0584928	0.0212964	0.0715204	0.0884587	0.111919	0.0227336	0.058851	0.0332067	0.0368279	0.0345143	0.067976	0.0440765	0.0566973	0.0069814	0.036836	0.468174
201	Herminiimonas_arsenicoxydansNC_009138.gbk	0.111975	0.00944843	0.0525768	0.0552182	0.0382605	0.074545	0.0226834	0.0588063	0.0450696	0.103652	0.0275074	0.0341249	0.0452172	0.0404421	0.0583903	0.0588552	0.0540402	0.0711844	0.0127602	0.025243	0.697055
202	*Hyperthermus_butylicusNC_008818.gbk	0.100607	0.00921525	0.0418766	0.0768145	0.0271211	0.0762053	0.0178947	0.0617188	0.0450736	0.111379	0.0210784	0.0216608	0.0506205	0.0199912	0.0781062	0.0530171	0.044002	0.092148	0.0124033	0.0390664	0.722268
203	Hyphomonas_neptunium_ATCC_15444NC_008358.gbk	0.127357	0.00831149	0.0571469	0.0619522	0.0376162	0.0874708	0.0183671	0.0519172	0.0339924	0.0979669	0.0256863	0.0261215	0.0534308	0.0305903	0.0667189	0.0558765	0.0538381	0.0686272	0.0137942	0.0232173	0.680632
204	Idiomarina_loihiensis_L2TRNC_006512.gbk	0.0878112	0.00845176	0.0577794	0.0697305	0.0395389	0.0689901	0.0215099	0.0572437	0.0499714	0.103533	0.0246563	0.0402516	0.040024	0.0483654	0.0521924	0.0648482	0.0508968	0.0707869	0.0136065	0.0298122	0.664368
205	Jannaschia_CCS1NC_007802.gbk	0.125911	0.00915881	0.0644258	0.0555082	0.0374518	0.0881421	0.0211368	0.0523542	0.0255852	0.0986582	0.0286732	0.0252587	0.0526384	0.0316038	0.0652501	0.0504714	0.0587168	0.0732881	0.0141526	0.0216146	0.665055
206	Lactobacillus_acidophilus_NCFMNC_006814.gbk	0.0704723	0.00541489	0.0612713	0.0570968	0.0430762	0.0642071	0.0202413	0.0781302	0.0800258	0.0904843	0.026746	0.0584535	0.0356117	0.0380377	0.0369992	0.0589171	0.0578957	0.0676323	0.0103542	0.0389325	0.461644
207	Lactobacillus_brevis_ATCC_367NC_008497.gbk	0.0938374	0.00450236	0.0561292	0.0462766	0.0398901	0.0693822	0.0241684	0.06123	0.050087	0.101625	0.0259903	0.0408595	0.0391685	0.052618	0.045979	0.0556507	0.0715843	0.0743194	0.0124598	0.0342423	0.642187
208	Lactobacillus_casei_ATCC_334NC_008526.gbk	0.0963664	0.00402116	0.0587742	0.0468811	0.041925	0.0688883	0.023163	0.0642161	0.0563076	0.101084	0.0272939	0.0405005	0.0411352	0.0479649	0.0451904	0.0549588	0.0659119	0.0716503	0.0110717	0.0326954	0.621519
209	Lactobacillus_delbrueckii_bulgaricus_ATCC_BAA-365NC_008529.gbk	0.0858031	0.00693611	0.059021	0.0616266	0.0424593	0.0678504	0.0183205	0.0629503	0.0730719	0.102865	0.0260488	0.0412048	0.0352542	0.0424067	0.0434048	0.0618619	0.051402	0.0692519	0.0103338	0.0379269	0.572516
210	Lactobacillus_delbrueckii_bulgaricusNC_008054.gbk	0.0863357	0.00670389	0.059329	0.0615871	0.0419367	0.067979	0.0182863	0.0626919	0.072829	0.102542	0.0257964	0.0415918	0.0351471	0.0422332	0.043527	0.0620352	0.0518387	0.0697429	0.00999214	0.0378752	0.574541
211	Lactobacillus_gasseri_ATCC_33323NC_008530.gbk	0.0714068	0.00547032	0.0599994	0.0587624	0.0437069	0.0637659	0.0196282	0.0755468	0.0814605	0.0947548	0.025883	0.0565111	0.0355203	0.0390229	0.0366244	0.0590766	0.0568252	0.0679903	0.0103949	0.0376495	0.472234
212	Lactobacillus_johnsonii_NCC_533NC_005362.gbk	0.0700688	0.00544662	0.0589997	0.0594901	0.0440481	0.0628855	0.0193278	0.0770796	0.0798815	0.0951544	0.0253933	0.0580967	0.0352297	0.0384662	0.0355933	0.0623343	0.0570415	0.0670842	0.0106548	0.0377239	0.47885
213	Lactobacillus_plantarumNC_004567.gbk	0.0922471	0.00509845	0.0565449	0.0449046	0.0396508	0.0664712	0.0237316	0.065606	0.0513193	0.100055	0.0269443	0.0440819	0.038039	0.0523746	0.0431081	0.0579459	0.0710262	0.0738879	0.0118011	0.035162	0.627329
214	Lactobacillus_reuteri_F275NC_009513.gbk	0.0768205	0.00589258	0.0588499	0.0569463	0.0410169	0.0653176	0.0234115	0.0735355	0.0671489	0.0950187	0.0275557	0.0520611	0.0369327	0.0468054	0.0432205	0.055399	0.0580454	0.067844	0.0108219	0.0373561	0.541175
215	Lactobacillus_sakei_23KNC_007576.gbk	0.0877408	0.00487837	0.0543367	0.0555296	0.0411206	0.0661154	0.0201495	0.0717749	0.0586967	0.10195	0.0275093	0.0435561	0.0373708	0.0547797	0.0393211	0.0542484	0.0659867	0.070968	0.00977329	0.0341946	0.565844
216	Lactobacillus_salivarius_UCC118NC_007929.gbk	0.0669021	0.00566785	0.0582878	0.0664479	0.0430933	0.0634779	0.017863	0.0791639	0.0806166	0.0962966	0.0264265	0.0554881	0.0316949	0.0359159	0.0382731	0.0605216	0.05503	0.0695354	0.00940138	0.0398962	0.466369
217	Lactococcus_lactis_cremoris_MG1363NC_009004.gbk	0.0735321	0.00467187	0.0527947	0.07038	0.0480333	0.0654365	0.0177369	0.0768995	0.0742674	0.0996016	0.0251434	0.051548	0.0322452	0.0371496	0.0367032	0.0652271	0.0572918	0.0654813	0.0099837	0.0358726	0.510098
218	Lactococcus_lactis_cremoris_SK11NC_008527.gbk	0.0735206	0.00504754	0.0517761	0.0696369	0.0483239	0.0651713	0.0178229	0.0761234	0.0740676	0.10043	0.0254231	0.0510543	0.0321937	0.0376287	0.0370862	0.0657077	0.0568935	0.0657776	0.0100404	0.0362748	0.518305
219	Lactococcus_lactisNC_002662.gbk	0.0736497	0.00455664	0.052803	0.0698904	0.0476103	0.0658772	0.0179608	0.0770418	0.0741185	0.0988292	0.0252601	0.0520415	0.0322682	0.0369413	0.0362202	0.0662594	0.0572864	0.0658563	0.0100718	0.0354573	0.511684
220	Lawsonia_intracellularis_PHE_MN1-00NC_008011.gbk	0.0650687	0.0128975	0.044576	0.0617316	0.0431624	0.065278	0.0227017	0.0879576	0.0623375	0.107524	0.0224358	0.0462335	0.0438175	0.0406922	0.0410789	0.0697873	0.059653	0.0593206	0.0113878	0.0323582	0.630854
221	Legionella_pneumophila_CorbyNC_009494.gbk	0.0730821	0.0118881	0.0488084	0.0607138	0.0446273	0.0608114	0.0245878	0.0758872	0.0650437	0.109011	0.0241356	0.0499399	0.0408192	0.0456564	0.041629	0.0663598	0.0511961	0.0592422	0.0114088	0.0351521	0.607273
222	Legionella_pneumophila_LensNC_006369.gbk	0.0729182	0.0119127	0.0488997	0.0604605	0.0445786	0.0609363	0.0245778	0.0759069	0.0639705	0.109676	0.0238781	0.0502558	0.0406672	0.0453588	0.0418076	0.0668147	0.0512837	0.0592623	0.0114803	0.0352521	0.613013
223	Legionella_pneumophila_ParisNC_006368.gbk	0.0725292	0.011962	0.0488574	0.0604845	0.0447312	0.0607642	0.024637	0.0758043	0.0647614	0.109874	0.024114	0.0500434	0.0407607	0.0452897	0.0415103	0.0665581	0.0515288	0.059004	0.0114606	0.0352564	0.609374
224	Legionella_pneumophila_Philadelphia_1NC_002942.gbk	0.0718772	0.0121401	0.0481491	0.0602832	0.045017	0.0603281	0.0246457	0.0762474	0.0651107	0.109519	0.0247185	0.0500701	0.0406208	0.0453205	0.0417201	0.066828	0.051427	0.0587815	0.0115251	0.0356715	0.608563
225	Leifsonia_xyli_xyli_CTCB0NC_006087.gbk	0.132445	0.00564153	0.0562094	0.0565049	0.0316261	0.0904172	0.0190696	0.04528	0.0244986	0.102127	0.017514	0.0214637	0.053724	0.0290527	0.0750914	0.0588077	0.0599284	0.0872893	0.0134796	0.01983	0.729737
226	Leptospira_borgpetersenii_serovar_Hardjo-bovis_JB197NC_008510.gbk	0.055838	0.00852617	0.0477643	0.0728488	0.0562847	0.0658175	0.0172647	0.0777825	0.0779649	0.103579	0.0196785	0.0466354	0.0391354	0.0313977	0.0493862	0.076253	0.0490376	0.0588486	0.010454	0.0355026	0.589477
227	Leptospira_borgpetersenii_serovar_Hardjo-bovis_L550NC_008508.gbk	0.0558441	0.00849582	0.0478228	0.0728493	0.0563039	0.06581	0.0172453	0.077894	0.0780594	0.10361	0.0196148	0.0466687	0.0391333	0.0313114	0.0492658	0.0762721	0.0490653	0.0589475	0.0104032	0.0353832	0.58885
228	Leptospira_interrogans_serovar_CopenhageniNC_005823.gbk	0.0520333	0.00892337	0.0473686	0.0711352	0.0575002	0.064476	0.0170162	0.080672	0.0782735	0.103522	0.0195068	0.0509247	0.038589	0.0329248	0.0444214	0.0784529	0.0505019	0.0566096	0.0111913	0.0359575	0.559997
229	Leptospira_interrogans_serovar_LaiNC_004342.gbk	0.0509173	0.00914873	0.046434	0.0705519	0.058815	0.0632406	0.0170243	0.0810982	0.0790858	0.103978	0.0201393	0.0514655	0.037885	0.0330889	0.04488	0.0783092	0.0505663	0.0563335	0.0110838	0.0359552	0.554585
230	Leuconostoc_mesenteroides_ATCC_8293NC_008531.gbk	0.0796027	0.00218124	0.0578504	0.0561314	0.0445944	0.0657175	0.0201652	0.0762582	0.0635596	0.0957225	0.0259646	0.0527553	0.0334612	0.0440804	0.0377603	0.0641538	0.0630423	0.071849	0.0106358	0.0345143	0.553561
231	Listeria_innocuaNC_003212.gbk	0.076707	0.00598527	0.0547633	0.0751537	0.0452475	0.0658661	0.017604	0.0781468	0.0735868	0.0942908	0.0271141	0.0472775	0.034111	0.0343886	0.0370918	0.0580903	0.0608216	0.0696798	0.00940221	0.0346719	0.483183
232	Listeria_monocytogenes_4b_F2365NC_002973.gbk	0.0772322	0.00612151	0.0539222	0.0743882	0.0456864	0.0665741	0.0178433	0.0783966	0.071297	0.0952899	0.0273207	0.0464888	0.0348361	0.0343043	0.0366236	0.0579915	0.0612268	0.070518	0.00928183	0.0346569	0.493885
233	Listeria_monocytogenesNC_003210.gbk	0.0773679	0.00608926	0.0544301	0.0743916	0.0453014	0.0666948	0.017797	0.0783967	0.071653	0.0950569	0.0274677	0.046212	0.0347224	0.0345697	0.0365321	0.0579794	0.0611463	0.0703979	0.009309	0.0344847	0.491532
234	Listeria_welshimeri_serovar_6b_SLCC5334NC_008555.gbk	0.0752361	0.00595009	0.0540645	0.0747913	0.0456379	0.0662487	0.0177729	0.0797709	0.0736891	0.0952704	0.0276269	0.0471197	0.0338598	0.0342973	0.0367037	0.0581025	0.0601983	0.0696994	0.00923032	0.03473	0.481158
235	Magnetococcus_MC-1NC_008576.gbk	0.099088	0.00952156	0.0527064	0.061525	0.0346493	0.0779793	0.0262898	0.0500094	0.0394738	0.109672	0.0281807	0.0316589	0.047851	0.0512849	0.0602317	0.0579488	0.0527978	0.0703988	0.0139283	0.0248042	0.714829
236	Magnetospirillum_magneticum_AMB-1NC_007626.gbk	0.126366	0.00992523	0.0566542	0.0570889	0.0339038	0.087348	0.0213755	0.0470862	0.0351662	0.102523	0.0267002	0.0249152	0.0521757	0.0309277	0.0703907	0.0546861	0.0531042	0.0760555	0.0136693	0.0199286	0.702435
237	Mannheimia_succiniciproducens_MBEL55ENC_006300.gbk	0.0861552	0.0105361	0.0501285	0.061927	0.0450978	0.067735	0.019917	0.0702352	0.0611047	0.104807	0.0253284	0.0486461	0.0376423	0.0448821	0.0456175	0.057584	0.0521798	0.0671169	0.0114438	0.0319153	0.60223
238	Maricaulis_maris_MCS10NC_008347.gbk	0.126986	0.00786626	0.066219	0.0598964	0.0373367	0.0881331	0.0195708	0.0502948	0.0249149	0.0984082	0.0249805	0.025945	0.0493819	0.0306098	0.0712046	0.0564932	0.0542095	0.0717748	0.0143051	0.02147	0.684301
239	Marinobacter_aquaeolei_VT8NC_008740.gbk	0.0985685	0.00928364	0.0572549	0.0672777	0.0370999	0.0765991	0.0225451	0.050971	0.0372525	0.107667	0.0252142	0.0326827	0.0473485	0.0422007	0.0663921	0.0584064	0.0512169	0.0717504	0.0142542	0.0260142	0.726277
240	Mesoplasma_florum_L1NC_006055.gbk	0.0552172	0.00611573	0.0535555	0.0728377	0.0517714	0.0537229	0.0124233	0.0996685	0.0972475	0.0901928	0.0231606	0.0725478	0.0252264	0.0304399	0.0278637	0.0652195	0.054221	0.0606143	0.0105617	0.0373925	0.2881
241	Mesorhizobium_BNC1NC_008254.gbk	0.119659	0.00821678	0.053555	0.0637999	0.0381759	0.085521	0.0197936	0.0552629	0.0324882	0.100121	0.0249294	0.0272571	0.0513394	0.0310937	0.072693	0.0562343	0.051222	0.0731161	0.0127693	0.0227526	0.71423
242	Mesorhizobium_lotiNC_002678.gbk	0.12382	0.00854439	0.0568447	0.0535889	0.0385954	0.0866895	0.0205842	0.0539382	0.0370329	0.098353	0.0250143	0.0271824	0.0505323	0.0309926	0.0691073	0.0565382	0.0531294	0.0737121	0.0135993	0.0222008	0.70516
243	*Metallosphaera_sedula_DSM_5348NC_009440.gbk	0.0619154	0.00620154	0.0470339	0.0693039	0.0416945	0.0747683	0.0142646	0.0721665	0.0607239	0.105731	0.0266334	0.0381244	0.0435919	0.0237223	0.0561168	0.0709905	0.0503088	0.0868403	0.0104525	0.0394159	0.689925
244	*Methanobacterium_thermoautotrophicumNC_000916.gbk	0.0733328	0.0120961	0.0590971	0.0814291	0.0364821	0.0797133	0.018756	0.0770627	0.0456672	0.0942016	0.030719	0.0331341	0.0430279	0.0190049	0.0679193	0.0614115	0.0496175	0.0766617	0.00842318	0.032241	0.668871
245	*Methanobrevibacter_smithii_ATCC_35061NC_009515.gbk	0.060184	0.0129811	0.0649325	0.0701649	0.0427871	0.0660998	0.0157924	0.0935028	0.0799353	0.0859105	0.022748	0.067582	0.0319105	0.0233505	0.0297718	0.0646537	0.0531583	0.068064	0.00654721	0.0399236	0.373333
246	*Methanococcoides_burtonii_DSM_6242NC_007955.gbk	0.0677649	0.011996	0.0632687	0.0731396	0.0401597	0.0706828	0.0194842	0.0843734	0.0645051	0.089223	0.0300911	0.0459068	0.0362105	0.0245229	0.0416521	0.0672965	0.0542983	0.0728894	0.0087188	0.0338163	0.534442
247	*Methanococcus_aeolicus_Nankai-3NC_009635.gbk	0.0539942	0.0142163	0.0563529	0.0748724	0.0366496	0.0667761	0.0159763	0.108243	0.0960397	0.0868483	0.0262856	0.070592	0.034671	0.0177727	0.0296484	0.0542742	0.0483136	0.0608496	0.00615418	0.0414559	0.275585
248	*Methanococcus_jannaschiiNC_000909.gbk	0.0552441	0.0129304	0.0549945	0.0862925	0.0423873	0.0639727	0.0143582	0.105041	0.103486	0.0941047	0.023273	0.0525029	0.0338141	0.0144114	0.0384945	0.0448298	0.0406383	0.0684301	0.00719854	0.0435574	0.284983
249	*Methanococcus_maripaludis_C5NC_009135.gbk	0.0564433	0.0131314	0.0563651	0.0824796	0.0426791	0.0662977	0.0153011	0.0942869	0.0892543	0.0914923	0.0262511	0.0561699	0.0331742	0.0188925	0.0318287	0.0623801	0.0495085	0.0684596	0.00650908	0.0390779	0.365848
250	*Methanococcus_maripaludis_C7NC_009637.gbk	0.0574521	0.0130045	0.0561556	0.0827093	0.0424423	0.0670824	0.0148907	0.0945012	0.0872257	0.0909572	0.0261515	0.0559447	0.033468	0.0188565	0.0312967	0.0629819	0.0503758	0.0689335	0.00675804	0.0387948	0.372706
251	*Methanococcus_maripaludis_S2NC_005791.gbk	0.0580878	0.0136431	0.0560051	0.0813086	0.0420115	0.0675249	0.0150044	0.0940062	0.088496	0.0908782	0.026249	0.0563862	0.0339764	0.0187112	0.0309666	0.062573	0.0496553	0.0697991	0.00650265	0.0381967	0.37258
252	*Methanococcus_vannielii_SBNC_009634.gbk	0.0525729	0.0129962	0.0522155	0.079378	0.0434894	0.0657529	0.0152752	0.0991746	0.0940815	0.0925866	0.0245343	0.0598878	0.0335463	0.0182649	0.031933	0.06445	0.0485458	0.0667842	0.00601002	0.0385066	0.362639
253	*Methanocorpusculum_labreanum_ZNC_008942.gbk	0.0852447	0.015077	0.0552611	0.0669928	0.0392962	0.077689	0.0183457	0.0763054	0.0550391	0.0920254	0.0286516	0.0356159	0.0443391	0.0251187	0.0467811	0.0602964	0.0597624	0.0747628	0.00923603	0.0341595	0.632743
254	*Methanoculleus_marisnigri_JR1NC_009051.gbk	0.101746	0.0130398	0.0573354	0.0717495	0.0363958	0.0850991	0.0197	0.0614721	0.0335889	0.0946386	0.0242023	0.0272288	0.0499539	0.0234241	0.0701598	0.0509836	0.0554428	0.0834747	0.010048	0.0303095	0.696908
255	*Methanopyrus_kandleriNC_003551.gbk	0.0834265	0.0131884	0.0579837	0.0999852	0.0287354	0.080529	0.0193106	0.0482655	0.0402276	0.100823	0.0190053	0.0191629	0.0546352	0.0140823	0.0834564	0.0462181	0.0459527	0.104405	0.0123901	0.0282026	0.645431
256	*Methanosaeta_thermophila_PTNC_008553.gbk	0.0829307	0.0133392	0.0581802	0.0730734	0.0329721	0.0792717	0.0184139	0.0731727	0.0402863	0.0952028	0.030832	0.029206	0.0446502	0.0212005	0.0747461	0.0669938	0.0457154	0.0784129	0.0104863	0.0309138	0.737161
257	*Methanosarcina_acetivoransNC_003552.gbk	0.0687909	0.012578	0.0533613	0.0797317	0.0444298	0.0723604	0.0167251	0.0735662	0.0655242	0.0939448	0.0245546	0.0448061	0.0399262	0.0254653	0.0448519	0.0690076	0.0543257	0.0682077	0.0105596	0.0372738	0.585838
258	*Methanosarcina_barkeri_fusaroNC_007355.gbk	0.0683008	0.0124246	0.0521605	0.0765383	0.0428704	0.0707077	0.0165099	0.0774721	0.0702131	0.093815	0.0238912	0.0481145	0.0393637	0.0258214	0.0422901	0.0698363	0.0547424	0.0680829	0.0103793	0.0364649	0.569476
259	*Methanosarcina_mazeiNC_003901.gbk	0.0707141	0.0124634	0.0525427	0.0816602	0.0429808	0.0722774	0.0167647	0.0765484	0.0681876	0.0937937	0.0249317	0.0435104	0.040047	0.0248162	0.0467065	0.0675708	0.051136	0.0686623	0.00938378	0.0353013	0.576154
260	*Methanosphaera_stadtmanaeNC_007681.gbk	0.0517123	0.0117406	0.060821	0.0679617	0.0356552	0.0593126	0.0169398	0.103105	0.0816015	0.0836665	0.0227605	0.0750924	0.0316708	0.0258481	0.0302273	0.062635	0.0673908	0.0630399	0.00552311	0.043296	0.339962
261	*Methanospirillum_hungatei_JF-1NC_007796.gbk	0.0697509	0.0137611	0.0576386	0.0677225	0.0399253	0.0732782	0.0220897	0.0854004	0.0504233	0.0916848	0.0263555	0.0361219	0.0467205	0.0319181	0.0519123	0.0670697	0.0578004	0.0654101	0.0105602	0.0344564	0.668625
262	Methylibium_petroleiphilum_PM1NC_008825.gbk	0.135057	0.00949781	0.0532804	0.0536415	0.0335248	0.0849081	0.0229245	0.0391429	0.0287183	0.110718	0.0218905	0.0220912	0.0553355	0.0372466	0.0773074	0.0515477	0.0497457	0.0773042	0.0151594	0.0209589	0.710548
263	Methylobacillus_flagellatus_KTNC_007947.gbk	0.104438	0.00824645	0.0526814	0.058759	0.0370809	0.0758177	0.024874	0.058173	0.0417531	0.107884	0.0259933	0.0350536	0.0460907	0.0444754	0.0590947	0.0590352	0.0499704	0.0703597	0.0129063	0.0273134	0.708858
264	Methylococcus_capsulatus_BathNC_002977.gbk	0.111928	0.0109463	0.0540793	0.0629349	0.0379733	0.0849996	0.0232628	0.0476473	0.0323657	0.108847	0.0216169	0.0259296	0.0536864	0.0321957	0.0785106	0.0524639	0.0480544	0.0733682	0.013998	0.0251927	0.742548
265	Moorella_thermoacetica_ATCC_39073NC_007644.gbk	0.103969	0.010632	0.0452768	0.0676922	0.034269	0.0857942	0.0174548	0.0603876	0.0429884	0.11227	0.0224035	0.0304506	0.0502467	0.0355158	0.0686968	0.0436317	0.0500389	0.0766301	0.0112911	0.0303606	0.692794
266	Mycobacterium_avium_104NC_008595.gbk	0.134112	0.00850163	0.0621419	0.051331	0.0298469	0.088585	0.0227609	0.0412041	0.0219666	0.0981749	0.0201869	0.0221222	0.0606319	0.0308713	0.076057	0.052103	0.0579103	0.0846399	0.0152856	0.0215672	0.705234
267	Mycobacterium_avium_paratuberculosisNC_002944.gbk	0.134337	0.00859471	0.0613145	0.0499628	0.0293958	0.0894438	0.023215	0.0408373	0.0212966	0.0983761	0.0199375	0.0218948	0.0616466	0.0310176	0.0781207	0.0524006	0.057451	0.0845928	0.014883	0.0212816	0.71326
268	Mycobacterium_bovis_BCG_Pasteur_1173P2NC_008769.gbk	0.132643	0.00893024	0.0583908	0.0469063	0.0293836	0.0994938	0.0224085	0.0424968	0.0204542	0.0976372	0.0196505	0.0249477	0.0579037	0.0308661	0.0737697	0.0547616	0.0590968	0.0849429	0.0146244	0.020692	0.714109
269	Mycobacterium_bovisNC_002945.gbk	0.132863	0.00892067	0.058213	0.0468339	0.0294766	0.0991505	0.0224179	0.0425204	0.0204397	0.0976089	0.0196689	0.024978	0.0580876	0.030954	0.0735187	0.0548163	0.059152	0.084972	0.0146603	0.0207479	0.713866
270	Mycobacterium_gilvum_PYR-GCKNC_009338.gbk	0.129168	0.00813089	0.0655794	0.053331	0.0304636	0.0885747	0.0218785	0.0417729	0.0210598	0.0966616	0.0205899	0.0215256	0.0583246	0.0284031	0.0738897	0.0543529	0.0619618	0.0881749	0.0150634	0.0210933	0.707346
271	Mycobacterium_JLSNC_009077.gbk	0.130887	0.0081061	0.0645988	0.0539397	0.0303093	0.0888186	0.0220624	0.0407072	0.0206962	0.0974745	0.0204949	0.0211261	0.0590131	0.0285346	0.0752537	0.0520317	0.0607289	0.0889054	0.0151645	0.021147	0.701676
272	Mycobacterium_KMSNC_008705.gbk	0.130692	0.0081001	0.0648256	0.0540035	0.0301702	0.0886994	0.022127	0.0405686	0.0208031	0.0975313	0.0203773	0.021104	0.0589951	0.0285202	0.0754849	0.0520859	0.0606823	0.088905	0.0151496	0.0211749	0.702449
273	Mycobacterium_lepraeNC_002677.gbk	0.117343	0.00949751	0.0589655	0.05086	0.0297955	0.0842284	0.0222691	0.0483933	0.0267924	0.100302	0.0211406	0.0265659	0.0536664	0.0328042	0.0694875	0.0596689	0.0609867	0.0910031	0.0138147	0.0224157	0.747153
274	Mycobacterium_MCSNC_008146.gbk	0.130598	0.00807662	0.0648503	0.0539227	0.0301782	0.0888723	0.0221865	0.040523	0.0207984	0.097351	0.0203708	0.02106	0.0590486	0.028482	0.0757597	0.0520985	0.0606423	0.0888944	0.0151333	0.0211535	0.702993
275	Mycobacterium_smegmatis_MC2_155NC_008596.gbk	0.129444	0.00816634	0.0630615	0.0538623	0.0309178	0.0880293	0.0227613	0.0433342	0.0217044	0.0978682	0.0204959	0.0221637	0.0574085	0.0292325	0.0730779	0.0526358	0.0616533	0.0881591	0.0147706	0.0212531	0.704597
276	Mycobacterium_tuberculosis_CDC1551NC_002755.gbk	0.132007	0.0093849	0.0579726	0.0467067	0.0292535	0.0971205	0.0226336	0.042252	0.0205612	0.097186	0.0200284	0.0246654	0.058883	0.0312114	0.0751199	0.0556017	0.0590662	0.0847512	0.0148231	0.0206938	0.722349
277	Mycobacterium_tuberculosis_F11NC_009565.gbk	0.132427	0.00890301	0.0579188	0.0466867	0.0295339	0.0999756	0.0222889	0.0426435	0.0203726	0.0973867	0.0196133	0.0253907	0.0582212	0.0309052	0.0733823	0.0549447	0.059282	0.0846092	0.0147236	0.0207914	0.714562
278	Mycobacterium_tuberculosis_H37RaNC_009525.gbk	0.132644	0.00893414	0.0581103	0.046919	0.0295691	0.0985963	0.0223626	0.0426828	0.0203948	0.0976146	0.0196682	0.025183	0.0581715	0.0309372	0.0736378	0.0548662	0.0592389	0.0848851	0.0147405	0.0208438	0.715148
279	Mycobacterium_tuberculosis_H37RvNC_000962.gbk	0.132544	0.0088715	0.0580502	0.0468272	0.029552	0.0996955	0.0223217	0.0426729	0.0204036	0.0974705	0.0195885	0.02534	0.0580719	0.0309253	0.0733362	0.054856	0.0592716	0.0846714	0.014721	0.0208092	0.713919
280	Mycobacterium_ulcerans_Agy99NC_008611.gbk	0.132095	0.00908385	0.058743	0.049665	0.02975	0.0923363	0.0228071	0.044279	0.0219408	0.0980702	0.0206336	0.0243381	0.0566928	0.0318644	0.0726184	0.0559174	0.0598153	0.0836763	0.0147912	0.0208818	0.716386
281	Mycobacterium_vanbaalenii_PYR-1NC_008726.gbk	0.13068	0.00829601	0.0644116	0.053253	0.0304663	0.0891598	0.0220163	0.0414041	0.0208687	0.0971828	0.0205364	0.0215271	0.0584205	0.0290786	0.0732981	0.0537027	0.0612897	0.0883474	0.0150625	0.0209988	0.70339
282	Mycoplasma_agalactiae_PG2NC_009497.gbk	0.0587115	0.00569627	0.0571348	0.0675141	0.0526083	0.0477297	0.015207	0.0876975	0.103394	0.0940979	0.0186107	0.075323	0.0277341	0.0278084	0.0297724	0.0730891	0.0482931	0.0583281	0.00958898	0.0416618	0.323714
283	Mycoplasma_capricolum_ATCC_27343NC_007633.gbk	0.0449393	0.00589523	0.0567095	0.0607499	0.052504	0.0429428	0.0130282	0.100357	0.108043	0.0998783	0.0171427	0.0843206	0.0244915	0.0377018	0.0251626	0.0677749	0.0532223	0.0538867	0.0103335	0.0409159	0.250998
284	Mycoplasma_gallisepticumNC_004829.gbk	0.05752	0.00529776	0.0567956	0.0560299	0.0497159	0.046025	0.0145749	0.0836861	0.0896534	0.0985837	0.0176752	0.0800501	0.0318381	0.0420079	0.0319136	0.0705499	0.0569295	0.0590273	0.00893375	0.0431924	0.387218
285	Mycoplasma_genitaliumNC_000908.gbk	0.0557506	0.00822858	0.0491154	0.0564506	0.0614583	0.046327	0.0157629	0.0826841	0.0949701	0.106693	0.015302	0.0752409	0.0299381	0.0472944	0.0309795	0.066557	0.0539979	0.0610827	0.00971382	0.0324534	0.379713
286	Mycoplasma_hyopneumoniae_232NC_006360.gbk	0.0499838	0.00397768	0.0480304	0.0648432	0.0690856	0.0459017	0.0120039	0.0987001	0.107826	0.0999638	0.012399	0.0757585	0.030662	0.0409138	0.0297189	0.0707109	0.0451412	0.0472587	0.0101399	0.0369808	0.286653
287	Mycoplasma_hyopneumoniae_7448NC_007332.gbk	0.0497418	0.00413438	0.0484992	0.0652723	0.0689431	0.0460824	0.0121599	0.0985336	0.10697	0.0995102	0.0128933	0.0762125	0.0307077	0.0405838	0.0299971	0.0704517	0.0444104	0.0471122	0.0102904	0.0374944	0.283831
288	Mycoplasma_hyopneumoniae_JNC_007295.gbk	0.0499431	0.00402341	0.0490299	0.0649974	0.0685012	0.0463476	0.0121658	0.0982164	0.107184	0.0986596	0.0129338	0.0757342	0.0307621	0.0409104	0.0300935	0.0707135	0.044781	0.0472914	0.0101445	0.0375672	0.28488
289	Mycoplasma_mobile_163KNC_006908.gbk	0.0482965	0.00265806	0.047057	0.0691861	0.0631246	0.0479856	0.0124937	0.106212	0.0998773	0.0966996	0.0150794	0.0849556	0.0264656	0.0301715	0.0287488	0.0749495	0.0518577	0.0524114	0.0081616	0.0336091	0.303079
290	Mycoplasma_mycoidesNC_005364.gbk	0.0438563	0.00659332	0.0564058	0.058108	0.052343	0.0431585	0.0136327	0.101084	0.109453	0.0986904	0.0175255	0.0824817	0.0245012	0.0367715	0.0270802	0.0664733	0.0538267	0.0538419	0.0105347	0.0436379	0.2505
291	Mycoplasma_penetransNC_004432.gbk	0.047021	0.00718812	0.0560354	0.0604291	0.0534281	0.0480664	0.0110504	0.0897505	0.0955514	0.0895783	0.0171158	0.0874726	0.0256637	0.0294112	0.024022	0.0845908	0.0612425	0.0581537	0.00961826	0.0446108	0.323591
292	Mycoplasma_pneumoniaeNC_000912.gbk	0.0666706	0.0074996	0.0496525	0.0567517	0.0559509	0.0552001	0.0180858	0.0661992	0.0856573	0.103468	0.0159377	0.0621491	0.0349203	0.0537194	0.0348994	0.064706	0.0596339	0.0647602	0.0118751	0.0322633	0.480229
293	Mycoplasma_pulmonisNC_002771.gbk	0.046816	0.00303338	0.0534543	0.0689414	0.0610326	0.0449154	0.014165	0.0949094	0.110186	0.0956118	0.0159898	0.0762064	0.0270422	0.0367518	0.0283747	0.0759688	0.0465887	0.0529619	0.0095443	0.0375058	0.278509
294	Mycoplasma_synoviae_53NC_007294.gbk	0.0586398	0.0040043	0.0528441	0.0630192	0.0590402	0.0449367	0.0122869	0.0785896	0.102999	0.101663	0.0162912	0.0789395	0.0270227	0.0343232	0.0270648	0.0732155	0.0534553	0.0608106	0.00915088	0.0417037	0.341095
295	Myxococcus_xanthus_DK_1622NC_008095.gbk	0.122255	0.00949277	0.0511738	0.0634053	0.0330411	0.0870906	0.0217995	0.0291272	0.0281319	0.10909	0.0202524	0.0209668	0.0617104	0.0342669	0.0817437	0.0568674	0.0536543	0.0820876	0.0136361	0.020206	0.751517
296	*Nanoarchaeum_equitansNC_005213.gbk	0.0518694	0.0081215	0.0496922	0.0787739	0.0443615	0.053024	0.0134325	0.104557	0.108238	0.104234	0.0170611	0.0526281	0.0400269	0.0221609	0.0389977	0.0462747	0.0410495	0.0594169	0.00961913	0.0564612	0.301394
297	*Natronomonas_pharaonisNC_007426.gbk	0.114939	0.00770177	0.08773	0.0884763	0.0323725	0.0842894	0.0196826	0.0415693	0.0186471	0.0877851	0.0172621	0.021888	0.0462298	0.0255271	0.0637582	0.0523316	0.0636378	0.0893505	0.0104858	0.026336	0.57771
298	Neisseria_gonorrhoeae_FA_1090NC_002946.gbk	0.102668	0.0111806	0.0523755	0.0618875	0.0419883	0.0791948	0.0217244	0.0573797	0.0563212	0.0973809	0.0251151	0.039649	0.0435822	0.0385194	0.0578119	0.054037	0.0503582	0.0679003	0.0115293	0.029397	0.65459
299	Neisseria_meningitidis_FAM18NC_008767.gbk	0.100643	0.0103281	0.0530097	0.0621073	0.0414151	0.0771236	0.0221774	0.0584191	0.0563733	0.09906	0.025047	0.0405042	0.042133	0.0397795	0.054671	0.0553068	0.0516989	0.0680824	0.0118766	0.0302444	0.649134
300	Neisseria_meningitidis_MC58NC_003112.gbk	0.101232	0.0105853	0.0527224	0.0615488	0.0410342	0.0776301	0.0221112	0.0585615	0.0565314	0.0984794	0.024486	0.0411647	0.0418141	0.0400669	0.0550035	0.0554235	0.052386	0.0677276	0.0117551	0.0297359	0.651062
301	Neisseria_meningitidis_Z2491NC_003116.gbk	0.101745	0.0103368	0.0527634	0.0623035	0.0413129	0.0769597	0.0220734	0.058188	0.0565774	0.0994752	0.025041	0.0401547	0.0420994	0.0396527	0.0547612	0.0547218	0.0517765	0.0682729	0.011932	0.0298522	0.646484
302	Neorickettsia_sennetsu_MiyayamaNC_007798.gbk	0.0694009	0.0171844	0.0472621	0.0645544	0.0501948	0.0663244	0.0202529	0.0735921	0.0665601	0.105184	0.0233174	0.0414847	0.0345686	0.0276365	0.0503027	0.0797051	0.0478375	0.0764089	0.00700801	0.0312204	0.682304
303	Nitrobacter_hamburgensis_X14NC_007964.gbk	0.121961	0.00857313	0.0583518	0.0524369	0.0365052	0.0820622	0.0210921	0.0534596	0.037937	0.0957354	0.0233514	0.0284719	0.0522553	0.031417	0.0748012	0.0576991	0.0550884	0.0737759	0.0129543	0.0220715	0.730195
304	Nitrobacter_winogradskyi_Nb-255NC_007406.gbk	0.121741	0.00837945	0.0586709	0.0549148	0.0364791	0.0814439	0.0209302	0.0533137	0.0361091	0.0954181	0.023532	0.0276897	0.0527156	0.0313144	0.0793414	0.0573663	0.0535692	0.0720521	0.0130249	0.0219941	0.735128
305	Nitrosococcus_oceani_ATCC_19707NC_007484.gbk	0.0946962	0.00995933	0.0470142	0.0660285	0.0395396	0.0761448	0.0242142	0.0586569	0.0418092	0.112879	0.0216571	0.0318723	0.0496386	0.0446141	0.0658878	0.0564586	0.0495897	0.0657491	0.0148177	0.0287738	0.738344
306	Nitrosomonas_europaeaNC_004757.gbk	0.0925208	0.00974259	0.0534517	0.0602155	0.0392028	0.0717806	0.0250927	0.0639406	0.0410729	0.106587	0.024389	0.0357528	0.0457079	0.0431891	0.0640806	0.0599393	0.0546805	0.0669243	0.0133726	0.0283565	0.746512
307	Nitrosomonas_eutropha_C71NC_008344.gbk	0.0930442	0.010165	0.0519195	0.0591419	0.0387432	0.0710587	0.0252568	0.0666165	0.0433188	0.107514	0.0250389	0.0362667	0.044903	0.0439974	0.0607525	0.0599921	0.0540766	0.0666891	0.0132871	0.0282178	0.732798
308	Nitrosospira_multiformis_ATCC_25196NC_007614.gbk	0.0990339	0.00952241	0.0506745	0.0629963	0.0392715	0.0782445	0.0232936	0.0577657	0.0417569	0.105086	0.0251753	0.034073	0.0487784	0.0372892	0.0656055	0.0604391	0.0508691	0.0695889	0.0130205	0.0275158	0.746295
309	Nocardia_farcinica_IFM10152NC_006361.gbk	0.141708	0.00740667	0.0611748	0.0557239	0.0283678	0.089593	0.0222731	0.0371815	0.0181091	0.101556	0.0182771	0.0178422	0.0620353	0.0267802	0.0821233	0.0464295	0.0612693	0.0872582	0.0145492	0.0203417	0.693396
310	Nocardioides_JS614NC_008699.gbk	0.132578	0.0074732	0.0639676	0.0576404	0.0276775	0.0930318	0.0226973	0.0348253	0.018438	0.102842	0.0183937	0.01737	0.0565479	0.0275346	0.0791838	0.0509733	0.0599893	0.0938293	0.0151071	0.0199001	0.702651
311	Nostoc_spNC_003272.gbk	0.0805786	0.00937226	0.0479737	0.0608489	0.0395399	0.0669329	0.0183358	0.0693987	0.0467625	0.110149	0.0179397	0.0456889	0.0469754	0.0555406	0.0502997	0.063563	0.0583295	0.0667645	0.0142667	0.0307401	0.699948
312	Novosphingobium_aromaticivorans_DSM_12444NC_007794.gbk	0.132231	0.00852269	0.058059	0.0564685	0.0358233	0.0906579	0.0199222	0.0469121	0.0308515	0.0981193	0.0247124	0.0257156	0.0534468	0.0305767	0.0733801	0.0527968	0.0515345	0.0738919	0.0147946	0.0215829	0.685444
313	Oceanobacillus_iheyensisNC_004193.gbk	0.0650328	0.00604316	0.0547254	0.0765641	0.0445585	0.0669502	0.0213642	0.085454	0.0642076	0.0941425	0.0281402	0.0481046	0.0350733	0.0403778	0.0375448	0.0620534	0.0549052	0.0683539	0.0101463	0.036258	0.48821
314	Oenococcus_oeni_PSU-1NC_008528.gbk	0.0740679	0.00334073	0.0564133	0.053341	0.0506254	0.0643532	0.0186118	0.0825263	0.075394	0.0994964	0.0233564	0.0535911	0.0332659	0.0401482	0.0390497	0.070883	0.0533779	0.0638715	0.0100693	0.0342169	0.544344
315	Onion_yellows_phytoplasmaNC_005303.gbk	0.0447331	0.0103698	0.0456388	0.06047	0.0570389	0.042155	0.0206007	0.0885079	0.108198	0.108438	0.0186696	0.0710315	0.032619	0.0589318	0.0264038	0.0544704	0.0589701	0.0466451	0.00632541	0.0397734	0.253952
316	Orientia_tsutsugamushi_BoryongNC_009488.gbk	0.0602507	0.0148133	0.0490182	0.0553188	0.0438021	0.0470553	0.0211979	0.10109	0.0806687	0.101693	0.0219953	0.0703409	0.0281943	0.0405112	0.0335293	0.0744842	0.0510131	0.0568091	0.00775025	0.0404648	0.434265
317	Parabacteroides_distasonis_ATCC_8503NC_009615.gbk	0.0694726	0.011813	0.0555521	0.0650829	0.0467145	0.0685799	0.0180803	0.06976	0.0644998	0.0934615	0.0273722	0.049649	0.0390675	0.032956	0.0477568	0.0630688	0.0550451	0.0651459	0.0124031	0.0445189	0.59837
318	Parachlamydia_sp_UWE25NC_005861.gbk	0.0643977	0.0135261	0.0454775	0.0663986	0.0509942	0.0541241	0.0254888	0.0759593	0.0712554	0.117132	0.0204125	0.0480686	0.0391163	0.049517	0.0412473	0.0677834	0.0516602	0.0518796	0.0113739	0.0341868	0.568394
319	Paracoccus_denitrificans_PD1222NC_008686.gbk	0.131737	0.0086334	0.0573123	0.058125	0.0341908	0.0902332	0.0209212	0.0495079	0.0258267	0.104103	0.0268505	0.0230842	0.0565194	0.0327495	0.0786917	0.0482311	0.0492071	0.0691698	0.0148706	0.020035	0.688633
320	Pasteurella_multocidaNC_002663.gbk	0.0857228	0.0109037	0.0490332	0.0609757	0.044293	0.0654674	0.0237278	0.0685836	0.059232	0.109214	0.0242666	0.0432423	0.0385815	0.050967	0.0444606	0.0566725	0.0529741	0.0676766	0.0117105	0.0322951	0.610673
321	Pediococcus_pentosaceus_ATCC_25745NC_008525.gbk	0.0739032	0.00409006	0.0588789	0.0613602	0.0431988	0.06679	0.0197328	0.0773842	0.0690135	0.0932679	0.0275392	0.0523972	0.0340938	0.0427522	0.0392769	0.0617489	0.0588957	0.0712911	0.00973655	0.0346487	0.524368
322	Pelobacter_carbinolicusNC_007498.gbk	0.0947036	0.0142605	0.0553864	0.063031	0.0395572	0.0785911	0.0225242	0.0554401	0.0433827	0.11078	0.0251838	0.0305189	0.0462502	0.0392475	0.0674814	0.0549262	0.0494387	0.0719093	0.0111134	0.0262736	0.733556
323	Pelobacter_propionicus_DSM_2379NC_008609.gbk	0.0933181	0.0137683	0.0525074	0.0646387	0.0394234	0.0788297	0.020808	0.0591184	0.0421784	0.106922	0.0262729	0.0320232	0.0458069	0.0339423	0.0701155	0.0621197	0.0518018	0.0694304	0.0103188	0.0266563	0.767429
324	Pelodictyon_luteolum_DSM_273NC_007512.gbk	0.0958483	0.00995289	0.052623	0.06703	0.0411588	0.08133	0.0212073	0.0602682	0.0428985	0.102476	0.0278064	0.0304409	0.0458555	0.0296332	0.0644483	0.0665391	0.0529984	0.0693634	0.0105808	0.027541	0.746854
325	Pelotomaculum_thermopropionicum_SINC_009454.gbk	0.0948965	0.0127132	0.0460451	0.0723881	0.0390091	0.0846396	0.0168611	0.0616153	0.0565888	0.103008	0.0238039	0.0332455	0.0460221	0.0301881	0.0650723	0.0502955	0.0450962	0.0777682	0.00988613	0.0308572	0.669438
326	Photobacterium_profundum_SS9NC_006370.gbk	0.0851023	0.0113271	0.0554801	0.061265	0.0403044	0.0680091	0.0225422	0.0663773	0.0537363	0.103478	0.027882	0.0433308	0.0387559	0.0442013	0.0465112	0.065135	0.0552391	0.0692021	0.0123141	0.0298013	0.659066
327	Photorhabdus_luminescensNC_005126.gbk	0.0796987	0.0110426	0.0523281	0.0591385	0.0392095	0.0680946	0.0238644	0.0690801	0.0519309	0.105314	0.0242968	0.0466441	0.0420408	0.0472004	0.0512396	0.0649053	0.0541119	0.0636074	0.0135634	0.0326888	0.694766
328	*Picrophilus_torridus_DSM_9790NC_005877.gbk	0.0561191	0.00618006	0.0586479	0.0566197	0.0485727	0.0651971	0.0148784	0.110793	0.0690011	0.0862259	0.0306308	0.0661773	0.0348718	0.0146386	0.0442257	0.0743919	0.0437377	0.0573156	0.00733842	0.0544367	0.437333
329	Pirellula_spNC_005027.gbk	0.0926341	0.0127187	0.0623017	0.0601618	0.0370065	0.0747868	0.0231073	0.0494534	0.0342094	0.0932883	0.0242938	0.0337013	0.0532983	0.0403468	0.069496	0.0737515	0.0585487	0.0704879	0.0154434	0.0209643	0.803478
330	Polaromonas_JS666NC_007948.gbk	0.124415	0.00965361	0.0496276	0.0519584	0.0361	0.0824038	0.0226455	0.0456115	0.0373549	0.107666	0.0259437	0.0269992	0.0525283	0.0399753	0.0647154	0.0562621	0.0525421	0.0768005	0.0141935	0.0226034	0.711965
331	Polaromonas_naphthalenivorans_CJ2NC_008781.gbk	0.12503	0.0100724	0.0499559	0.0519542	0.0359436	0.0818167	0.0222142	0.0460871	0.0384101	0.108208	0.0257267	0.0286168	0.0517182	0.0418992	0.0634576	0.0576662	0.0514021	0.0733168	0.0141204	0.0223844	0.708053
332	Polynucleobacter_QLW-P1DMWA-1NC_009379.gbk	0.0977484	0.00959109	0.0502207	0.0559823	0.0403204	0.0780888	0.0205393	0.0657911	0.0545187	0.102914	0.0257904	0.0404405	0.046178	0.040415	0.0471118	0.0641758	0.0514412	0.0680864	0.0129913	0.0276549	0.675554
333	Porphyromonas_gingivalis_W83NC_002950.gbk	0.0775816	0.0117339	0.0539677	0.0671568	0.0444043	0.0691687	0.0213144	0.0676761	0.0564507	0.0979833	0.0276221	0.0403557	0.0407957	0.0331275	0.0605755	0.0643225	0.0528685	0.0636462	0.0103097	0.0389393	0.699852
334	Prochlorococcus_marinus_AS9601NC_008816.gbk	0.0536555	0.0114567	0.0517394	0.0670798	0.0492541	0.0626506	0.0149972	0.0907627	0.0860717	0.107136	0.0182977	0.0651221	0.0362583	0.0301927	0.0391105	0.0774276	0.0448051	0.0525447	0.0125932	0.028844	0.488979
335	Prochlorococcus_marinus_CCMP1375NC_005042.gbk	0.0690428	0.0122066	0.0493873	0.0643336	0.0406789	0.0687933	0.0181444	0.078175	0.0660226	0.115236	0.0195007	0.0497627	0.0425189	0.0366623	0.0493119	0.0771786	0.0469418	0.057022	0.0146115	0.0244692	0.673717
336	Prochlorococcus_marinus_MED4NC_005072.gbk	0.0535178	0.011659	0.0506438	0.0662942	0.0489738	0.0628841	0.015102	0.0922634	0.0856928	0.107809	0.0183203	0.0656179	0.0362551	0.0299813	0.0392652	0.0772212	0.0446566	0.052557	0.0125207	0.0287649	0.491181
337	Prochlorococcus_marinus_MIT_9301NC_009091.gbk	0.0540241	0.011635	0.0512755	0.0672974	0.0495587	0.0626123	0.014976	0.0904002	0.0860476	0.107436	0.018577	0.0649317	0.0363197	0.030353	0.0392093	0.0773224	0.04438	0.0527022	0.012562	0.0283803	0.490188
338	Prochlorococcus_marinus_MIT_9303NC_008820.gbk	0.0939436	0.0131838	0.0516095	0.0577676	0.0333231	0.0772629	0.0215995	0.0508504	0.0374404	0.123126	0.0216987	0.0349843	0.0505197	0.0478864	0.0629628	0.0696989	0.0477039	0.0660472	0.0171027	0.0212887	0.780455
339	Prochlorococcus_marinus_MIT_9312NC_007577.gbk	0.0539325	0.011637	0.0513789	0.066868	0.0495772	0.0625976	0.0151299	0.091399	0.0854473	0.107249	0.018311	0.0654688	0.0362983	0.030392	0.039359	0.0770861	0.0443181	0.052113	0.0125862	0.0288508	0.488782
340	Prochlorococcus_marinus_MIT_9515NC_008817.gbk	0.0527609	0.011675	0.0501002	0.0658052	0.0494525	0.0617534	0.015406	0.092936	0.0870825	0.108049	0.0186267	0.0656258	0.036201	0.0300745	0.0393938	0.0770298	0.0443385	0.0516727	0.0129007	0.0291159	0.483827
341	Prochlorococcus_marinus_MIT9313NC_005071.gbk	0.096388	0.013207	0.0507607	0.0583559	0.0325406	0.0784618	0.0217374	0.049079	0.0351485	0.125131	0.0213414	0.032172	0.0517585	0.0488185	0.0650447	0.0678856	0.0471703	0.0679709	0.0172117	0.0198165	0.779848
342	Prochlorococcus_marinus_NATL1ANC_008819.gbk	0.0639209	0.0114441	0.0519005	0.0653718	0.0432322	0.0676917	0.0166992	0.0808721	0.0721723	0.111447	0.0199364	0.0533866	0.0407937	0.0342582	0.0455244	0.0784039	0.0474422	0.0557696	0.0142217	0.025512	0.623162
343	Prochlorococcus_marinus_NATL2ANC_007335.gbk	0.064997	0.0113657	0.0526194	0.0654647	0.0427851	0.0686693	0.0169047	0.0797206	0.0713526	0.111203	0.0195995	0.0531637	0.0410065	0.0345685	0.0453591	0.0783426	0.0472087	0.0558949	0.0142866	0.0254874	0.626669
344	Propionibacterium_acnes_KPA171202NC_006085.gbk	0.110404	0.0109336	0.0621413	0.0524049	0.0290742	0.0851926	0.0253016	0.0497573	0.0292643	0.0931955	0.024718	0.025396	0.0530186	0.0305638	0.0683057	0.0621006	0.0633149	0.088564	0.016327	0.0200223	0.745664
345	Prosthecochloris_vibrioformis_DSM_265NC_009337.gbk	0.0926629	0.0101197	0.0520161	0.0685905	0.0423057	0.079757	0.0208685	0.0615589	0.0466988	0.101986	0.0275395	0.0330414	0.0441827	0.030324	0.0596383	0.0684396	0.0532088	0.0691558	0.0101583	0.0277475	0.731127
346	Pseudoalteromonas_atlantica_T6cNC_008228.gbk	0.0885139	0.00981623	0.0584261	0.0578332	0.0428239	0.0681819	0.0230578	0.0619233	0.0505421	0.101128	0.0251176	0.0450059	0.0394052	0.0477579	0.0440035	0.069095	0.0547536	0.0691151	0.0124333	0.031066	0.659972
347	Pseudoalteromonas_haloplanktis_TAC125NC_007481.gbk	0.0898086	0.00992366	0.0540104	0.0576248	0.0427651	0.0645381	0.0220852	0.0672803	0.0584005	0.105191	0.0240421	0.0492256	0.0368763	0.0480852	0.0403877	0.0655423	0.0552045	0.0666891	0.0109396	0.0313802	0.614977
348	Pseudomonas_aeruginosa_UCBPP-PA14NC_008463.gbk	0.116492	0.0100719	0.0532432	0.0608088	0.0354131	0.0837776	0.0217627	0.0417706	0.0288754	0.124163	0.0206143	0.0264906	0.0508275	0.0429762	0.0762371	0.0555451	0.0421727	0.0685042	0.0149429	0.0253093	0.73465
349	Pseudomonas_aeruginosaNC_002516.gbk	0.116537	0.0100342	0.0532245	0.0608836	0.03555	0.0844863	0.0217133	0.041736	0.0286961	0.124502	0.0206067	0.0264274	0.0507764	0.0425741	0.0762486	0.0552041	0.0417065	0.068849	0.0148638	0.0253793	0.733129
350	Pseudomonas_entomophila_L48NC_008027.gbk	0.112443	0.0102149	0.0544716	0.0567434	0.035241	0.081953	0.0239305	0.043524	0.0319663	0.120411	0.0220292	0.0288968	0.049319	0.0477282	0.0673206	0.0544406	0.0472934	0.0720821	0.014652	0.025339	0.720889
351	Pseudomonas_fluorescens_Pf-5NC_004129.gbk	0.111776	0.0104168	0.0514969	0.0546665	0.0359782	0.0807347	0.02296	0.046124	0.0319326	0.122048	0.0220091	0.0295769	0.0503162	0.0508349	0.0648108	0.060014	0.0457729	0.0683391	0.0147753	0.0254177	0.73446
352	Pseudomonas_fluorescens_PfO-1NC_007492.gbk	0.107579	0.00955337	0.0542287	0.0568755	0.0373402	0.0788093	0.0226086	0.0491736	0.0364872	0.116154	0.0229603	0.0321453	0.0487497	0.0446208	0.0619899	0.0591311	0.0509882	0.0708461	0.0143389	0.0254206	0.730863
353	Pseudomonas_mendocina_ympNC_009439.gbk	0.115398	0.0101527	0.052816	0.0610245	0.0352296	0.0801447	0.0226024	0.0450715	0.0311105	0.124858	0.0220568	0.0275104	0.0490011	0.0479365	0.0696546	0.055146	0.0428952	0.0679218	0.0145901	0.02488	0.715042
354	Pseudomonas_putida_F1NC_009512.gbk	0.112339	0.0102529	0.0532683	0.0562367	0.0355112	0.0809659	0.0234908	0.0454672	0.0330366	0.117885	0.0234345	0.0296091	0.0491456	0.0471232	0.0656966	0.0560751	0.0478645	0.0726762	0.0144399	0.0254819	0.72336
355	Pseudomonas_putida_KT2440NC_002947.gbk	0.111855	0.0104172	0.0531512	0.0564204	0.0356213	0.0806088	0.023609	0.045605	0.0337105	0.117293	0.0233992	0.0296751	0.0491232	0.0470273	0.0662207	0.0562404	0.0478237	0.0723934	0.0144744	0.0253302	0.725705
356	Pseudomonas_stutzeri_A1501NC_009434.gbk	0.112975	0.0104664	0.0534195	0.0612496	0.0355852	0.0796249	0.0231164	0.0463999	0.031026	0.11995	0.0231421	0.0274371	0.0494823	0.0455717	0.0725921	0.0548815	0.0453471	0.0688684	0.0143189	0.0245461	0.728628
357	Pseudomonas_syringae_phaseolicola_1448ANC_005773.gbk	0.106179	0.00977443	0.0546381	0.0565631	0.0365554	0.0769885	0.0224547	0.0507236	0.0372011	0.113934	0.0241181	0.032161	0.04762	0.0450053	0.0631929	0.0617122	0.0508327	0.0710562	0.014117	0.0251731	0.741342
358	Pseudomonas_syringae_pv_B728aNC_007005.gbk	0.106915	0.00953911	0.0554698	0.0567827	0.0362964	0.0773264	0.0226524	0.0497317	0.0356571	0.114374	0.0239119	0.0316771	0.0478734	0.0454365	0.0630521	0.0620937	0.0507374	0.0711831	0.0137206	0.0255693	0.740493
359	Pseudomonas_syringae_tomato_DC3000NC_004578.gbk	0.106271	0.0098071	0.054546	0.0564954	0.0363452	0.0767268	0.022935	0.0498212	0.0374713	0.113927	0.0238793	0.0319304	0.0478519	0.0456036	0.063579	0.0614732	0.0510445	0.0708521	0.0139086	0.0255314	0.742375
360	Psychrobacter_arcticum_273-4NC_007204.gbk	0.0935837	0.00889531	0.0608357	0.0554859	0.0363553	0.0663277	0.0225071	0.0676916	0.0513014	0.0988505	0.0278429	0.0455828	0.0398389	0.0471859	0.0445793	0.0648077	0.0595803	0.0668893	0.0114386	0.03042	0.638951
361	Psychrobacter_cryohalolentis_K5NC_007969.gbk	0.0917552	0.00896323	0.0598254	0.0551056	0.0371236	0.0662177	0.0225127	0.0684352	0.0516269	0.100622	0.027801	0.046244	0.0399983	0.0467428	0.0436199	0.065992	0.0585689	0.066278	0.0116204	0.0309476	0.642486
362	Psychrobacter_PRwf-1NC_009524.gbk	0.0941649	0.0083402	0.0603118	0.0546799	0.0362916	0.0679178	0.0227997	0.0627551	0.0535093	0.100405	0.0262411	0.0433129	0.0424826	0.049166	0.0425702	0.0655425	0.0592019	0.0679129	0.0115579	0.0308372	0.643979
363	Psychromonas_ingrahamii_37NC_008709.gbk	0.0831807	0.0109162	0.0535798	0.0586325	0.0437641	0.0654188	0.0208772	0.0737661	0.0612575	0.107513	0.0243188	0.0482211	0.0363184	0.0444634	0.040014	0.0674107	0.053816	0.0642113	0.0113912	0.0309291	0.612907
364	*Pyrobaculum_aerophilumNC_003364.gbk	0.0989342	0.00871249	0.0429586	0.0699591	0.036332	0.0767474	0.0151089	0.062901	0.0568035	0.105684	0.0192715	0.0260445	0.049846	0.020842	0.0654733	0.0493322	0.0440565	0.0931752	0.0147444	0.043073	0.667195
365	*Pyrobaculum_arsenaticum_DSM_13514NC_009376.gbk	0.101823	0.00868296	0.0441723	0.0689418	0.0353945	0.0776165	0.0155907	0.0558625	0.0535098	0.105609	0.0200492	0.0235996	0.051458	0.0212828	0.0667003	0.0485735	0.0449544	0.0994426	0.0144438	0.0422924	0.672108
366	*Pyrobaculum_calidifontis_JCM_11548NC_009073.gbk	0.108339	0.00871122	0.0430624	0.0700695	0.0355713	0.0788203	0.0158242	0.0487075	0.0513295	0.107401	0.0186096	0.0216113	0.0519272	0.0208138	0.068638	0.0458561	0.0432093	0.10568	0.0146205	0.0411983	0.660078
367	*Pyrobaculum_islandicum_DSM_4184NC_008701.gbk	0.0913858	0.00882421	0.0445067	0.0699548	0.0355067	0.0744595	0.0154254	0.0662912	0.0570946	0.105841	0.0194915	0.0250379	0.0500795	0.0211267	0.0685483	0.0475199	0.0473082	0.0953934	0.0135463	0.0426579	0.67603
368	*Pyrococcus_abyssiNC_000868.gbk	0.0664841	0.00553943	0.0460119	0.0884924	0.0436194	0.0723934	0.0149747	0.0850758	0.0780768	0.10262	0.0242423	0.0333769	0.0424204	0.0166001	0.0573641	0.0498148	0.0419794	0.0807682	0.0118478	0.0382986	0.519544
369	*Pyrococcus_furiosusNC_003413.gbk	0.0655912	0.00599674	0.0436292	0.08904	0.044319	0.071324	0.0151664	0.0869894	0.0809807	0.101033	0.0226892	0.0348325	0.042902	0.0175116	0.0534189	0.0493961	0.0441674	0.0786508	0.0123528	0.0400084	0.495802
370	*Pyrococcus_horikoshiiNC_000961.gbk	0.0636466	0.005763	0.0444311	0.0871218	0.0442268	0.0712686	0.0147514	0.0880011	0.080339	0.10238	0.0241812	0.0347258	0.0427509	0.0165264	0.0556999	0.0524526	0.0434004	0.0774366	0.0118799	0.0390147	0.51699
371	Ralstonia_eutropha_H16NC_008313.gbk	0.13146	0.00954296	0.0527267	0.0531002	0.0348779	0.0844087	0.0226663	0.0446626	0.0309172	0.104487	0.0256316	0.0257549	0.0539419	0.0382614	0.071865	0.0501527	0.0509302	0.0771009	0.013725	0.0237868	0.692998
372	Ralstonia_eutropha_JMP134NC_007348.gbk	0.132529	0.0102494	0.0520713	0.0492979	0.0341846	0.086351	0.0231696	0.0436059	0.0257492	0.103467	0.0263309	0.0253526	0.0541067	0.037486	0.0729266	0.0549749	0.0534074	0.0770462	0.0140524	0.0236413	0.714726
373	Ralstonia_metallidurans_CH34NC_007973.gbk	0.123118	0.00944828	0.0542684	0.0533558	0.0351965	0.0816895	0.0230678	0.0469044	0.0332704	0.102658	0.0263289	0.0275374	0.0528725	0.0377709	0.0707795	0.0533335	0.0538082	0.0766108	0.0141027	0.0238794	0.714238
374	Ralstonia_solanacearumNC_003295.gbk	0.13297	0.00935686	0.0544593	0.0507147	0.0341438	0.0835309	0.02344	0.0445642	0.0305317	0.102618	0.0239203	0.0265065	0.0537426	0.0382306	0.0731602	0.0504562	0.0542956	0.0755661	0.0141107	0.023682	0.697426
375	Rhizobium_etli_CFN_42NC_007761.gbk	0.119651	0.00815108	0.0567435	0.0584915	0.0395422	0.0831831	0.020341	0.0575605	0.0378683	0.0988508	0.0254082	0.0289321	0.0486171	0.0307838	0.0676047	0.0580746	0.0524009	0.0718006	0.0126427	0.0233524	0.704172
376	Rhizobium_leguminosarum_bv_viciae_3841NC_008380.gbk	0.118555	0.00794787	0.0574785	0.0580389	0.0396898	0.0829421	0.0202956	0.0578512	0.0375102	0.0986632	0.0261697	0.0286891	0.0486787	0.0308509	0.0666104	0.0582988	0.0532498	0.0723965	0.0128291	0.0232543	0.703699
377	Rhodobacter_sphaeroides_2_4_1NC_007493.gbk	0.136003	0.00864634	0.0537353	0.0639909	0.0348534	0.0896767	0.0197549	0.0451959	0.0256085	0.107591	0.0262039	0.0202359	0.0564104	0.0286523	0.07974	0.0476126	0.0506681	0.0723798	0.0139299	0.0191065	0.686288
378	Rhodobacter_sphaeroides_ATCC_17025NC_009428.gbk	0.133739	0.00876489	0.0545918	0.0631224	0.0347315	0.0886163	0.0204122	0.0466548	0.0258094	0.105303	0.026303	0.0210078	0.0559289	0.0293437	0.0810229	0.0479544	0.0505941	0.0728713	0.0141684	0.0190605	0.691299
379	Rhodobacter_sphaeroides_ATCC_17029NC_009049.gbk	0.135851	0.00862883	0.0538398	0.064406	0.0350245	0.0894367	0.0196155	0.0452805	0.0257228	0.107627	0.0262449	0.0203579	0.0563345	0.0287043	0.0790406	0.0472382	0.050746	0.0728637	0.0138526	0.0191843	0.683475
380	Rhodococcus_RHA1NC_008268.gbk	0.125537	0.00816168	0.063152	0.0551966	0.0306025	0.0898021	0.0227667	0.0414799	0.0206785	0.0989561	0.0190408	0.0203547	0.056879	0.0276987	0.0742522	0.0578109	0.063474	0.089751	0.0142052	0.0202001	0.72927
381	Rhodoferax_ferrireducens_T118NC_007908.gbk	0.120934	0.0101117	0.0511486	0.050617	0.0365972	0.0801129	0.0222731	0.0474907	0.0380598	0.110098	0.026069	0.0288357	0.0491217	0.0431569	0.061411	0.0572549	0.053329	0.0767684	0.0139538	0.0226569	0.709457
382	Rhodopseudomonas_palustris_BisA53NC_008435.gbk	0.1284	0.00863824	0.0568877	0.0530472	0.0363082	0.0823903	0.019919	0.0529102	0.0351262	0.100931	0.0232544	0.026721	0.0527147	0.0336269	0.0712096	0.0571532	0.0530771	0.0734897	0.0126698	0.0215252	0.714115
383	Rhodopseudomonas_palustris_BisB18NC_007925.gbk	0.130827	0.0088433	0.0564433	0.0519626	0.0362127	0.0825994	0.0198542	0.0530668	0.0343819	0.101952	0.0232281	0.0260968	0.0526567	0.033855	0.0709907	0.0567756	0.0523403	0.0742587	0.0123237	0.021331	0.710455
384	Rhodopseudomonas_palustris_BisB5NC_007958.gbk	0.128481	0.00854449	0.057254	0.0523127	0.0364904	0.0839318	0.0196697	0.0538002	0.0354212	0.0993328	0.024148	0.0263117	0.0531559	0.0321841	0.0713508	0.0558316	0.0533011	0.0741518	0.0125838	0.0217428	0.708375
385	Rhodopseudomonas_palustris_CGA009NC_005296.gbk	0.128025	0.00850967	0.056504	0.0522214	0.0363881	0.0836639	0.0197572	0.0526465	0.0351489	0.100602	0.023449	0.0258086	0.0539161	0.0328026	0.0700302	0.0559018	0.0546581	0.0749594	0.0127879	0.0222199	0.711942
386	Rhodopseudomonas_palustris_HaA2NC_007778.gbk	0.130051	0.00833628	0.0583746	0.0506125	0.0364982	0.0852338	0.0192871	0.0531733	0.0338442	0.0992427	0.0238386	0.0261887	0.0535832	0.0319415	0.0702888	0.0553825	0.0545672	0.0747478	0.0126098	0.0221977	0.703849
387	Rhodospirillum_rubrum_ATCC_11170NC_007643.gbk	0.132906	0.00915708	0.0579469	0.0542385	0.0339775	0.0908606	0.019647	0.0471378	0.0278483	0.112017	0.0226483	0.020412	0.0569339	0.0282002	0.0756181	0.0507899	0.0528235	0.0750002	0.0125745	0.019263	0.712569
388	Rickettsia_bellii_RML369-CNC_007940.gbk	0.0624481	0.0097193	0.051107	0.0653785	0.0471673	0.0534179	0.017898	0.0977313	0.087657	0.101188	0.0208678	0.0682161	0.0325454	0.0330326	0.0325013	0.0678936	0.050513	0.0548355	0.00751048	0.0383714	0.406212
389	Rickettsia_conoriiNC_003103.gbk	0.0645876	0.0104141	0.0495038	0.061542	0.04731	0.0546727	0.018376	0.0997683	0.0837095	0.100999	0.0227372	0.0643908	0.033075	0.0320853	0.0341499	0.0674716	0.0528225	0.0566287	0.00760061	0.0381558	0.438744
390	Rickettsia_felis_URRWXCal2NC_007109.gbk	0.063655	0.00972557	0.0504555	0.0647162	0.0467398	0.0551623	0.0175727	0.0988851	0.0850643	0.100954	0.0209379	0.0665584	0.0329359	0.0320535	0.0335306	0.0674262	0.0526481	0.055143	0.00777949	0.0380561	0.425241
391	Rickettsia_prowazekiiNC_000963.gbk	0.0604601	0.010994	0.0483273	0.0577743	0.048825	0.0541824	0.019091	0.108827	0.0837553	0.10102	0.021698	0.0665086	0.0314745	0.0314172	0.0339276	0.0675901	0.0521698	0.0558942	0.00716941	0.0388946	0.417995
392	Rickettsia_typhi_wilmingtonNC_006142.gbk	0.0608029	0.0110219	0.0484302	0.0580331	0.048312	0.0538121	0.0191807	0.109036	0.0836815	0.100762	0.0215564	0.0671487	0.0309945	0.0319082	0.0339578	0.067353	0.0522033	0.0558044	0.00708394	0.0389169	0.414623
393	Roseiflexus_RS-1NC_009523.gbk	0.118299	0.00888228	0.0543951	0.0556489	0.0332866	0.0763407	0.0218737	0.0560363	0.0187015	0.107858	0.0210628	0.0249867	0.0597123	0.0365331	0.0828172	0.0484236	0.0571853	0.0760519	0.0154063	0.0264982	0.750461
394	Roseobacter_denitrificans_OCh_114NC_008209.gbk	0.120351	0.00964393	0.0615272	0.0560021	0.0391786	0.0843894	0.0207549	0.0540644	0.0330466	0.0982674	0.0287387	0.0279597	0.0491706	0.0345851	0.0626567	0.0537504	0.0566926	0.0732005	0.0136467	0.0223729	0.673865
395	Rubrobacter_xylanophilus_DSM_9941NC_008148.gbk	0.11935	0.00810569	0.0435446	0.0835575	0.0332955	0.102943	0.0177296	0.0370221	0.0203754	0.110032	0.0194417	0.0185851	0.0559939	0.0209416	0.0967325	0.0496713	0.0405305	0.0842324	0.0124341	0.0254811	0.714788
396	Saccharophagus_degradans_2-40NC_007912.gbk	0.0954631	0.0102838	0.055828	0.0609717	0.0403258	0.0708693	0.0210204	0.0595194	0.0487849	0.098146	0.0217476	0.0472764	0.0409103	0.0413281	0.0444871	0.068967	0.0573894	0.0710511	0.0135759	0.0320547	0.668082
397	Saccharopolyspora_erythraea_NRRL_2338NC_009142.gbk	0.131345	0.00829575	0.0600993	0.0609993	0.0286542	0.0942652	0.0235955	0.0316104	0.0176567	0.10357	0.0180329	0.0177823	0.0591212	0.0286977	0.0841056	0.0528084	0.0550985	0.0901108	0.0152648	0.0188863	0.717698
398	Salinibacter_ruber_DSM_13855NC_007677.gbk	0.107104	0.00689499	0.0699885	0.0702708	0.0339402	0.0836188	0.0223421	0.0371128	0.0209813	0.0969808	0.0191206	0.0244422	0.0566505	0.0354208	0.0773674	0.0581709	0.0621577	0.0787621	0.012509	0.0261642	0.727448
399	Salinispora_tropica_CNB-440NC_009380.gbk	0.13579	0.00790135	0.0595305	0.0523026	0.0262381	0.093226	0.0221098	0.0329306	0.0154811	0.105247	0.0162894	0.0183755	0.0622625	0.0291023	0.0843598	0.0496719	0.0630451	0.0903841	0.0155903	0.0201625	0.724561
400	Salmonella_enterica_CholeraesuisNC_006905.gbk	0.0976014	0.0117724	0.0517538	0.0555363	0.0387308	0.0735403	0.02296	0.0597256	0.0432544	0.106652	0.0280814	0.0380871	0.044625	0.0437525	0.0565974	0.0581325	0.0549409	0.0704188	0.0150425	0.0287945	0.714238
401	Salmonella_enterica_Paratypi_ATCC_9150NC_006511.gbk	0.0977922	0.0116149	0.0519996	0.0558617	0.0387554	0.0737815	0.023109	0.0595322	0.0428608	0.107418	0.0279126	0.0378131	0.0447549	0.0438882	0.0566696	0.0575674	0.0543263	0.070651	0.0151447	0.0285455	0.711752
402	Salmonella_typhi_Ty2NC_004631.gbk	0.0974073	0.0116083	0.0521172	0.0561012	0.0385909	0.0735849	0.0230078	0.0590923	0.0431197	0.107322	0.027974	0.037697	0.0447223	0.0437035	0.0570995	0.0578196	0.0546373	0.0704475	0.0153012	0.0286439	0.714623
403	Salmonella_typhimurium_LT2NC_003197.gbk	0.0979187	0.011508	0.0521892	0.055959	0.0386945	0.0738728	0.0230038	0.0594651	0.043024	0.106736	0.0278501	0.038048	0.044681	0.0437601	0.0562621	0.0579206	0.0548101	0.0702779	0.0152807	0.0287367	0.710685
404	Salmonella_typhiNC_003198.gbk	0.0971921	0.0115991	0.052183	0.056022	0.0385398	0.0736862	0.0229287	0.0590587	0.0432067	0.1071	0.0279297	0.0378158	0.04473	0.0437004	0.0570771	0.0579847	0.0547614	0.0703989	0.0153711	0.0287132	0.715426
405	Shewanella_amazonensis_SB2BNC_008700.gbk	0.102044	0.0103909	0.0567551	0.0607177	0.0393785	0.076381	0.0223572	0.0529495	0.044922	0.112241	0.0266242	0.0356205	0.0427402	0.041918	0.0523945	0.0626514	0.0500921	0.0689846	0.0127853	0.0280521	0.688605
406	Shewanella_ANA-3NC_008577.gbk	0.0966727	0.0104228	0.0535929	0.058342	0.039799	0.0687337	0.0226947	0.059153	0.0493543	0.110172	0.0256116	0.0396382	0.041182	0.049561	0.0460122	0.0650115	0.0537685	0.0678621	0.0125202	0.0298953	0.671267
407	Shewanella_baltica_OS155NC_009052.gbk	0.0958947	0.0103582	0.0540748	0.0572826	0.0397508	0.0678794	0.0229115	0.0603194	0.0504954	0.109047	0.0259398	0.0402561	0.0401928	0.0491258	0.046519	0.0656477	0.053991	0.0677886	0.0125491	0.0299767	0.67257
408	Shewanella_denitrificans_OS217NC_007954.gbk	0.0928503	0.0101573	0.0547072	0.0563538	0.0401915	0.0679132	0.0227571	0.0619099	0.0519977	0.109209	0.0254188	0.043031	0.0387752	0.0501185	0.0433334	0.0696131	0.0532949	0.0663662	0.0118955	0.0301062	0.664787
409	Shewanella_frigidimarina_NCIMB_400NC_008345.gbk	0.0892947	0.0103675	0.0568103	0.0546205	0.0406341	0.0662334	0.0230089	0.0666185	0.050933	0.10485	0.0267562	0.0448646	0.0385328	0.049917	0.0423502	0.0674316	0.0557486	0.0688157	0.0118682	0.0303448	0.65052
410	Shewanella_loihica_PV-4NC_009092.gbk	0.0972399	0.0105053	0.0560606	0.0610963	0.038382	0.072725	0.0223696	0.0576156	0.0487416	0.109834	0.0262431	0.0368231	0.040856	0.0492533	0.0478074	0.0642529	0.0504133	0.0673354	0.0121198	0.0303255	0.66622
411	Shewanella_MR-4NC_008321.gbk	0.0965386	0.0103932	0.0534927	0.058219	0.03995	0.069465	0.0225077	0.0591441	0.0494874	0.109689	0.0259018	0.0399731	0.0411241	0.0494017	0.0454582	0.0648476	0.0535472	0.0680434	0.0125931	0.0302239	0.667746
412	Shewanella_MR-7NC_008322.gbk	0.096233	0.010408	0.0537417	0.0581293	0.0398179	0.0694649	0.0224796	0.0591361	0.049699	0.109184	0.0258083	0.0401724	0.0410368	0.0495339	0.0456974	0.0649533	0.0536111	0.0678651	0.0126411	0.0303874	0.668403
413	Shewanella_oneidensisNC_004347.gbk	0.0943734	0.0108104	0.0531218	0.057519	0.0395543	0.0681798	0.0232033	0.0602951	0.0511799	0.109306	0.0258647	0.0411412	0.040673	0.049304	0.0464364	0.0645798	0.0538768	0.0673551	0.0127843	0.0304405	0.671489
414	Shewanella_putrefaciens_CN-32NC_009438.gbk	0.093123	0.0105698	0.0534785	0.0576281	0.0399438	0.068238	0.022786	0.0632731	0.050364	0.109227	0.0262662	0.0411013	0.0403178	0.0479567	0.0459196	0.0643241	0.0547123	0.068312	0.0123099	0.0301492	0.669717
415	Shewanella_W3-18-1NC_008750.gbk	0.0940085	0.0106454	0.0535342	0.0578995	0.0396094	0.0683591	0.0227656	0.0628854	0.0505426	0.108758	0.0262819	0.0408527	0.0402621	0.048059	0.0464418	0.064286	0.0546306	0.0679117	0.0123421	0.0299248	0.670075
416	Shigella_boydii_Sb227NC_007613.gbk	0.0944508	0.0117755	0.0505924	0.0585957	0.0376402	0.0727031	0.0239852	0.0572355	0.0446406	0.106707	0.0282081	0.037775	0.0438269	0.0447414	0.0600329	0.0588992	0.0530458	0.0703944	0.0159405	0.0288084	0.726502
417	Shigella_dysenteriaeNC_007606.gbk	0.0929175	0.0124104	0.0499617	0.0580946	0.0376567	0.0727365	0.0239864	0.0581624	0.0453452	0.106461	0.0288983	0.037894	0.0426872	0.0441005	0.0607312	0.0581107	0.0558783	0.0694405	0.0157965	0.0287297	0.730386
418	Shigella_flexneri_2a_2457TNC_004741.gbk	0.0944943	0.0120735	0.050368	0.0585413	0.03786	0.0731353	0.02332	0.0583599	0.044949	0.106557	0.02868	0.038119	0.0437254	0.0445465	0.0588645	0.058262	0.0534843	0.0706376	0.0154463	0.0285652	0.719478
419	Shigella_flexneri_2aNC_004337.gbk	0.0941864	0.0120814	0.0504013	0.0582828	0.0379762	0.0729574	0.0233496	0.0583659	0.0452165	0.106546	0.0285687	0.0386475	0.043504	0.0442136	0.0587432	0.0587057	0.0534842	0.0703903	0.0155414	0.0288367	0.720953
420	Shigella_flexneri_5_8401NC_008258.gbk	0.0941945	0.0118262	0.0508684	0.0585767	0.0381769	0.0725762	0.0233244	0.0581429	0.0449752	0.106525	0.0284475	0.0384447	0.0441556	0.0444185	0.0583789	0.058676	0.0535814	0.0701831	0.0156356	0.0288911	0.719622
421	Shigella_sonnei_Ss046NC_007384.gbk	0.0938241	0.0116228	0.0509347	0.0585368	0.0376595	0.0727772	0.0237266	0.0572353	0.0450873	0.106611	0.0286327	0.038194	0.0444063	0.0449672	0.0591278	0.0583043	0.0535493	0.0702571	0.0156705	0.0288737	0.721786
422	Silicibacter_pomeroyi_DSS-3NC_003911.gbk	0.125715	0.00942205	0.0590527	0.0577102	0.036459	0.0893045	0.0212764	0.0496347	0.0284822	0.103237	0.0281659	0.0248141	0.0521624	0.0328724	0.0704066	0.0497178	0.0526564	0.072292	0.0142476	0.0223703	0.681303
423	Silicibacter_TM1040NC_008044.gbk	0.121007	0.00915909	0.0594111	0.063669	0.0365529	0.0839937	0.0209583	0.0503174	0.0338062	0.100969	0.0281289	0.0261572	0.0489911	0.0347408	0.0659649	0.0548014	0.0541351	0.0711543	0.0135839	0.0224991	0.67984
424	Sinorhizobium_medicae_WSM419NC_009636.gbk	0.121067	0.00822208	0.0557778	0.0613977	0.0389657	0.0855307	0.0200097	0.0551076	0.0360923	0.0982505	0.0254223	0.0274374	0.0487965	0.0294872	0.0707492	0.0568853	0.0520927	0.0734071	0.0125573	0.0227443	0.703722
425	Sinorhizobium_melilotiNC_003047.gbk	0.121845	0.00814733	0.0562618	0.0619856	0.0388616	0.0856887	0.0201386	0.0548165	0.0362313	0.0989128	0.0253073	0.0270503	0.0489864	0.0290277	0.0709187	0.0554846	0.0515698	0.0736869	0.0123722	0.0227067	0.697703
426	Sodalis_glossinidius_morsitansNC_007712.gbk	0.101853	0.0115274	0.0544495	0.0543248	0.035882	0.0736889	0.0237536	0.0556415	0.039587	0.109664	0.0268293	0.0344732	0.0456746	0.0466838	0.0654653	0.0571808	0.0527827	0.0692752	0.0133247	0.0279377	0.738214
427	Solibacter_usitatus_Ellin6076NC_008536.gbk	0.113823	0.00901931	0.0498006	0.0522718	0.0398934	0.0854678	0.0200188	0.0478651	0.0346436	0.0980831	0.0222692	0.0334552	0.0558862	0.0356976	0.0685722	0.0597721	0.0579024	0.0731791	0.0147423	0.0276371	0.755072
428	Sphingomonas_wittichii_RW1NC_009511.gbk	0.136598	0.00798859	0.0619347	0.0521101	0.035689	0.0925328	0.0206745	0.0506925	0.0262177	0.0979903	0.0237566	0.0232895	0.0554427	0.0286357	0.0790782	0.0503063	0.0495163	0.0707351	0.0138991	0.0229118	0.683423
429	Sphingopyxis_alaskensis_RB2256NC_008048.gbk	0.140355	0.00798898	0.0619519	0.0532344	0.0353561	0.089149	0.0201275	0.0511621	0.0292296	0.097628	0.0248207	0.0238715	0.0538883	0.0287983	0.0765284	0.0496513	0.0502308	0.070242	0.0146203	0.0211661	0.665138
430	Staphylococcus_aureus_aureus_MRSA252NC_002952.gbk	0.0639851	0.00638976	0.0581534	0.0651241	0.0449224	0.0604744	0.0233052	0.0862262	0.0757982	0.09168	0.0266599	0.0566149	0.0319133	0.041678	0.0354874	0.0604668	0.0575155	0.0667703	0.00758832	0.0392467	0.437478
431	Staphylococcus_aureus_aureus_MSSA476NC_002953.gbk	0.063473	0.00631608	0.0582667	0.0653895	0.0454259	0.0612876	0.0230934	0.0868077	0.0750295	0.0920416	0.0268187	0.055411	0.0322848	0.0409515	0.0349175	0.0611879	0.0573773	0.0671839	0.00754125	0.0391951	0.441807
432	Staphylococcus_aureus_COLNC_002951.gbk	0.0644611	0.00630643	0.0587443	0.0651336	0.0449134	0.0606205	0.0230255	0.0861494	0.0753156	0.0910837	0.0265176	0.0567294	0.0321697	0.041547	0.0346471	0.0610961	0.0580251	0.0670384	0.00745317	0.0390229	0.436984
433	Staphylococcus_aureus_JH1NC_009632.gbk	0.0644194	0.00618572	0.0584044	0.0654734	0.0445953	0.0606881	0.0228525	0.0857242	0.0758914	0.0908745	0.0264984	0.0568864	0.0319381	0.0416398	0.0351621	0.0609727	0.0582992	0.0669048	0.0075639	0.0390257	0.437268
434	Staphylococcus_aureus_JH9NC_009487.gbk	0.0645529	0.00612164	0.058461	0.0654916	0.0445365	0.0608116	0.0228251	0.0855738	0.0759245	0.0907567	0.0264336	0.0568903	0.0319778	0.041678	0.0351591	0.0609891	0.0583033	0.0669456	0.00757444	0.0389935	0.437506
435	Staphylococcus_aureus_Mu50NC_002758.gbk	0.0640526	0.0063481	0.0583596	0.0651881	0.044856	0.0602003	0.0231287	0.0858373	0.0756344	0.0911271	0.0264544	0.0568496	0.032015	0.0416913	0.0352434	0.0613958	0.0579752	0.066899	0.00746498	0.0392791	0.439674
436	Staphylococcus_aureus_MW2NC_003923.gbk	0.0644006	0.00619504	0.0584683	0.0650524	0.0448984	0.0606328	0.0230098	0.0862803	0.075491	0.0913861	0.0264651	0.0567452	0.0321423	0.0415707	0.0346882	0.0611481	0.0580002	0.0668751	0.00748073	0.0390695	0.437855
437	Staphylococcus_aureus_N315NC_002745.gbk	0.0643899	0.00629912	0.0582867	0.0648907	0.0448226	0.060459	0.0232599	0.0860192	0.0753256	0.0914282	0.0264632	0.0565742	0.0321642	0.0417205	0.0350166	0.0613274	0.0579537	0.0671744	0.00741728	0.0390077	0.441985
438	Staphylococcus_aureus_NCTC_8325NC_007795.gbk	0.0639814	0.00646401	0.0581322	0.0649902	0.0452243	0.0602438	0.0229954	0.0865428	0.0754716	0.0914297	0.0266089	0.0568876	0.0321281	0.0412595	0.0350326	0.061048	0.0579929	0.0667793	0.00757815	0.0392094	0.438113
439	Staphylococcus_aureus_NewmanNC_009641.gbk	0.0642912	0.00615567	0.0586005	0.0653376	0.0450121	0.0607935	0.022778	0.0859965	0.0756677	0.0905944	0.0265062	0.0570691	0.0321895	0.0413879	0.0350054	0.0608499	0.0580616	0.0669893	0.00758807	0.0391259	0.435122
440	Staphylococcus_aureus_RF122NC_007622.gbk	0.0640572	0.00659376	0.0575748	0.0647637	0.0457514	0.0609566	0.0234484	0.0870816	0.0744621	0.0922094	0.026871	0.0556889	0.0322025	0.041068	0.0351549	0.0602243	0.0572691	0.067761	0.0075136	0.0393479	0.442279
441	Staphylococcus_aureus_USA300NC_007793.gbk	0.0645029	0.00615	0.058843	0.065372	0.0447257	0.0609372	0.022992	0.0858958	0.0755408	0.0910925	0.0263037	0.0567781	0.0320862	0.0416207	0.0348211	0.0609946	0.0578093	0.0669596	0.00749384	0.039081	0.436805
442	Staphylococcus_epidermidis_ATCC_12228NC_004461.gbk	0.0590452	0.00635586	0.0570934	0.0663719	0.0444579	0.0601872	0.0249574	0.0885275	0.0759726	0.0922499	0.0262692	0.0584915	0.0316312	0.0422099	0.0357763	0.0632781	0.0562793	0.0648631	0.0071685	0.038814	0.435483
443	Staphylococcus_epidermidis_RP62ANC_002976.gbk	0.0588959	0.0063508	0.0570931	0.0677636	0.0443748	0.0601655	0.024593	0.0878671	0.076495	0.0913975	0.0259948	0.0586732	0.031406	0.0421475	0.0360069	0.0627186	0.0570124	0.0646356	0.00717771	0.039231	0.42935
444	Staphylococcus_haemolyticusNC_007168.gbk	0.060633	0.00641823	0.0591118	0.0673067	0.0448989	0.0600868	0.0230334	0.0855186	0.0751418	0.0912499	0.0264289	0.0579895	0.0317796	0.0395026	0.0364981	0.0639685	0.0576441	0.0655535	0.00778556	0.0394505	0.446216
445	Staphylococcus_saprophyticusNC_007350.gbk	0.0650674	0.0061541	0.0572458	0.0677379	0.0456363	0.063107	0.0232861	0.0879449	0.0705714	0.0933302	0.0273098	0.0540466	0.0322622	0.0407196	0.033974	0.0613252	0.0567357	0.0673264	0.00775728	0.038462	0.450117
446	*Staphylothermus_marinus_F1NC_009033.gbk	0.0583438	0.00628599	0.0467019	0.0684159	0.0357657	0.0645309	0.0175058	0.104059	0.0751724	0.103935	0.0224088	0.0423309	0.0436325	0.017442	0.0543005	0.0565827	0.047777	0.0716436	0.0117189	0.0514466	0.541239
447	Streptococcus_agalactiae_2603NC_004116.gbk	0.0689268	0.00586265	0.0564624	0.0651477	0.0456759	0.0633121	0.0198535	0.0789131	0.0734273	0.0999211	0.025626	0.0491957	0.0318171	0.0398148	0.0389904	0.0654891	0.0573915	0.0672329	0.00855165	0.0383882	0.527401
448	Streptococcus_agalactiae_A909NC_007432.gbk	0.0693919	0.00584679	0.0565824	0.064912	0.0453516	0.063678	0.0202168	0.0788636	0.0730234	0.0995825	0.0254679	0.0491094	0.0322189	0.03981	0.038814	0.065662	0.0576277	0.067042	0.00859214	0.0382068	0.530287
449	Streptococcus_agalactiae_NEM316NC_004368.gbk	0.0694036	0.00562434	0.056217	0.0656923	0.0459288	0.0625008	0.0199218	0.0781682	0.0735741	0.0998433	0.025135	0.0493499	0.0320037	0.0410274	0.0386753	0.065835	0.057632	0.0668249	0.00838143	0.038261	0.526152
450	Streptococcus_mutansNC_004350.gbk	0.0745831	0.00571328	0.0565877	0.0639656	0.0475658	0.0626149	0.0195669	0.0774432	0.0741812	0.101352	0.0242797	0.0485198	0.0315386	0.0408158	0.0390908	0.0628633	0.0561668	0.0658925	0.00870965	0.0385491	0.521784
451	Streptococcus_pneumoniae_D39NC_008533.gbk	0.0741281	0.005824	0.0555627	0.0731929	0.0463723	0.0665233	0.0191262	0.0726936	0.068116	0.1021	0.0244474	0.0438725	0.0330894	0.0405887	0.0402846	0.0618736	0.0544921	0.0703169	0.00922382	0.0381715	0.538851
452	Streptococcus_pneumoniae_R6NC_003098.gbk	0.0731425	0.00606933	0.0549583	0.0725281	0.0466147	0.0658342	0.0192823	0.0728319	0.0687823	0.102388	0.0251073	0.0441639	0.0330588	0.0406811	0.0410783	0.0621224	0.0543066	0.0694986	0.00929918	0.0382524	0.541874
453	Streptococcus_pneumoniae_TIGR4NC_003028.gbk	0.0749433	0.00610358	0.0547838	0.0721751	0.046511	0.0650337	0.0193536	0.0719415	0.0678936	0.102152	0.0246012	0.0437396	0.0327605	0.0406945	0.0403808	0.0652406	0.0549022	0.069155	0.00912367	0.0385103	0.553969
454	Streptococcus_pyogenes_M1_GASNC_002737.gbk	0.078152	0.00632522	0.0577996	0.063865	0.0440846	0.0645786	0.0205444	0.0740858	0.0704248	0.101737	0.0256247	0.0436948	0.0335206	0.043022	0.0397178	0.0618542	0.0587284	0.0670373	0.00845431	0.0367491	0.549787
455	Streptococcus_pyogenes_ManfredoNC_009332.gbk	0.0786835	0.0062154	0.0574558	0.064052	0.0438105	0.064837	0.0203841	0.0741943	0.070449	0.10171	0.0258145	0.0436133	0.0335003	0.0427599	0.0397801	0.0615584	0.0586157	0.0673579	0.00842779	0.0367808	0.549427
456	Streptococcus_pyogenes_MGAS10270NC_008022.gbk	0.0764391	0.00647435	0.0574159	0.0638027	0.0444261	0.0637046	0.0204155	0.0736633	0.0714677	0.10136	0.026283	0.0446314	0.0334731	0.0425715	0.0400367	0.0621534	0.0589314	0.0668052	0.00858248	0.0373627	0.547544
457	Streptococcus_pyogenes_MGAS10394NC_006086.gbk	0.0777291	0.00642312	0.0568985	0.0638517	0.0439234	0.064656	0.0204095	0.0737714	0.0710519	0.101198	0.0263097	0.0442102	0.0334572	0.0425309	0.0403687	0.0622832	0.0589445	0.0668	0.00846915	0.0367142	0.553027
458	Streptococcus_pyogenes_MGAS10750NC_008024.gbk	0.0757759	0.00667195	0.0572615	0.0642835	0.0445182	0.0636758	0.0204494	0.0744611	0.0721477	0.101302	0.0262916	0.0449126	0.033294	0.0422296	0.0401721	0.0622224	0.058539	0.0660212	0.00849496	0.0372759	0.54392
459	Streptococcus_pyogenes_MGAS2096NC_008023.gbk	0.0766598	0.00686857	0.0570134	0.0641838	0.0441244	0.0637727	0.0207242	0.0737154	0.0708172	0.101701	0.0263632	0.0439929	0.0335317	0.0427281	0.0405892	0.0622116	0.0583893	0.0668912	0.00844821	0.0372744	0.553172
460	Streptococcus_pyogenes_MGAS315NC_004070.gbk	0.0782899	0.00620003	0.0580664	0.0642461	0.0439026	0.0645952	0.0201404	0.0739165	0.0712052	0.100837	0.0255389	0.044488	0.0331684	0.0424029	0.0398653	0.0618969	0.0588144	0.0670239	0.00851234	0.0368899	0.545463
461	Streptococcus_pyogenes_MGAS5005NC_007297.gbk	0.0777224	0.00648253	0.0574191	0.0634389	0.0443407	0.0641113	0.0207263	0.0741883	0.0703615	0.101926	0.0259075	0.0437684	0.0334912	0.0427484	0.0398358	0.0622357	0.058577	0.0671014	0.00854704	0.0370705	0.552369
462	Streptococcus_pyogenes_MGAS6180NC_007296.gbk	0.0765106	0.00645557	0.0574754	0.0639674	0.0444076	0.0636468	0.0204396	0.0739039	0.0717672	0.101539	0.0261338	0.0440724	0.0335165	0.042739	0.0398464	0.0621094	0.0589454	0.0669055	0.00841556	0.0372033	0.546367
463	Streptococcus_pyogenes_MGAS8232NC_003485.gbk	0.0779622	0.00627552	0.0575663	0.0639033	0.0439734	0.0642407	0.0205115	0.0742029	0.0713102	0.101016	0.0258048	0.0441579	0.0332191	0.0428793	0.0400985	0.0620563	0.0586511	0.0669041	0.00844316	0.0368237	0.547604
464	Streptococcus_pyogenes_MGAS9429NC_008021.gbk	0.0767994	0.00651928	0.0571109	0.063899	0.0443748	0.063843	0.0206687	0.0740233	0.0713088	0.101769	0.0263217	0.0439622	0.0333861	0.0427207	0.0401219	0.0623383	0.0585914	0.0667778	0.00840113	0.0370621	0.550039
465	Streptococcus_pyogenes_SSI-1NC_004606.gbk	0.0782599	0.0062423	0.0578428	0.0640608	0.0439263	0.0645287	0.0202318	0.0738894	0.071108	0.101122	0.0259912	0.0444429	0.0331375	0.0423915	0.0398197	0.0619719	0.0587956	0.0670463	0.00847156	0.0367201	0.546416
466	Streptococcus_sanguinis_SK36NC_009009.gbk	0.0797601	0.00525412	0.0566397	0.0712379	0.0456303	0.0668257	0.018109	0.0687323	0.0663927	0.102369	0.0238771	0.0422544	0.034655	0.0435633	0.0406474	0.0640602	0.0547246	0.0682922	0.00927172	0.037703	0.562122
467	Streptococcus_suis_05ZYH33NC_009442.gbk	0.0762692	0.00601711	0.05568	0.0714702	0.0453289	0.0659672	0.0187734	0.0718632	0.0637683	0.101577	0.0254291	0.043613	0.0337384	0.0424047	0.0417268	0.0612927	0.0578723	0.0700621	0.00919186	0.0379545	0.560016
468	Streptococcus_suis_98HAH33NC_009443.gbk	0.0762805	0.00597139	0.0556762	0.0713963	0.0453085	0.0659816	0.0187705	0.0720905	0.0637827	0.101533	0.0254443	0.0436761	0.0336523	0.0424432	0.0417309	0.0612366	0.0577687	0.0700946	0.00916911	0.0379929	0.559256
469	Streptococcus_thermophilus_CNRZ1066NC_006449.gbk	0.0736299	0.00584801	0.0579534	0.0679993	0.0463611	0.0655472	0.0191821	0.0741067	0.0695596	0.099492	0.0256347	0.0462753	0.0327956	0.037622	0.0414748	0.0627479	0.0569598	0.0705193	0.00843383	0.0378574	0.546592
470	Streptococcus_thermophilus_LMD-9NC_008532.gbk	0.0743146	0.0056061	0.0587629	0.0687633	0.0459005	0.0654586	0.0188479	0.0736612	0.0700194	0.0991037	0.0249493	0.04597	0.0327662	0.0376789	0.0414282	0.0623795	0.057216	0.0715178	0.00812885	0.0375272	0.543479
471	Streptococcus_thermophilus_LMG_18311NC_006448.gbk	0.0737453	0.0058785	0.0582208	0.0680662	0.0460791	0.0653651	0.0191843	0.0741001	0.0696688	0.0993504	0.0257406	0.0462147	0.0325859	0.037683	0.041602	0.0627578	0.0568454	0.0707632	0.00841209	0.0377368	0.545845
472	Streptomyces_avermitilisNC_003155.gbk	0.134461	0.00805707	0.0593272	0.05601	0.0273365	0.0950307	0.0234792	0.0313879	0.0229742	0.102266	0.0171972	0.0180878	0.0609222	0.0284289	0.0798134	0.0526476	0.0623808	0.0836008	0.0153997	0.0211913	0.717451
473	Streptomyces_coelicolorNC_003888.gbk	0.137349	0.00772969	0.0612873	0.056966	0.0265427	0.0966512	0.0233953	0.0286472	0.020477	0.102404	0.0169609	0.0169535	0.0620086	0.0263049	0.0835751	0.0497139	0.0615931	0.0857502	0.0151392	0.020552	0.707004
474	*Sulfolobus_acidocaldarius_DSM_639NC_007181.gbk	0.0557372	0.00581245	0.0485895	0.0680756	0.0428071	0.0671296	0.0128716	0.091009	0.0746459	0.102431	0.0218766	0.0482082	0.0392681	0.022761	0.045726	0.0699852	0.0488933	0.0780046	0.00988623	0.0462813	0.564606
475	*Sulfolobus_solfataricusNC_002754.gbk	0.0560374	0.00618514	0.0468424	0.0681436	0.0444464	0.0643128	0.0129104	0.0943796	0.0774065	0.103529	0.0220507	0.0495977	0.0380899	0.0209621	0.0471743	0.0670444	0.047279	0.0747475	0.0105846	0.048276	0.54111
476	*Sulfolobus_tokodaiiNC_003106.gbk	0.0556054	0.00654096	0.0463152	0.0703203	0.0454309	0.0628212	0.0130767	0.0992584	0.080048	0.103073	0.0213995	0.0487903	0.0392326	0.0208525	0.0414981	0.0668567	0.0476833	0.0721193	0.0101679	0.0489103	0.500612
477	Symbiobacterium_thermophilum_IAM14863NC_006177.gbk	0.120855	0.00874666	0.0486282	0.0660596	0.0310836	0.0898333	0.0197342	0.0438368	0.0250557	0.109703	0.0225372	0.0207395	0.0579641	0.0342291	0.0836671	0.043057	0.0496228	0.0849142	0.0145636	0.025167	0.711723
478	Synechococcus_CC9311NC_008319.gbk	0.096006	0.0130389	0.0527682	0.0578528	0.0334941	0.07964	0.0208965	0.0485796	0.0320506	0.12278	0.0217859	0.031083	0.0523984	0.0468578	0.0667522	0.070392	0.0488646	0.0688584	0.0170181	0.0188831	0.794585
479	Synechococcus_CC9605NC_007516.gbk	0.103451	0.0129519	0.054947	0.0586772	0.0318201	0.0809504	0.0210667	0.043535	0.0302068	0.121469	0.0215261	0.027697	0.055214	0.0475101	0.0707353	0.0641078	0.0478671	0.0699785	0.0175787	0.0187105	0.775225
480	Synechococcus_CC9902NC_007513.gbk	0.0975366	0.0126819	0.0553165	0.0570913	0.0324376	0.0806909	0.0218113	0.0468794	0.0311148	0.12174	0.0213788	0.0302229	0.0532474	0.0473749	0.0691456	0.066081	0.0492923	0.0697612	0.0173742	0.0188217	0.787003
481	Synechococcus_elongatus_PCC_6301NC_006576.gbk	0.105405	0.0109008	0.0513448	0.0568811	0.034676	0.0723244	0.0173317	0.0542382	0.0256635	0.122892	0.015792	0.0275059	0.055017	0.0612429	0.0681865	0.0602097	0.0519568	0.0663784	0.0174958	0.0245577	0.752207
482	Synechococcus_elongatus_PCC_7942NC_007604.gbk	0.105493	0.0108451	0.0513879	0.0570092	0.0347673	0.0719784	0.0172162	0.0543672	0.0257441	0.123186	0.0156175	0.0275209	0.0548913	0.0614405	0.0679421	0.0601452	0.0520437	0.0662994	0.017536	0.0245692	0.750593
483	Synechococcus_RCC307NC_009482.gbk	0.109939	0.0124589	0.0494379	0.0582439	0.0309463	0.0847507	0.0202494	0.0399067	0.0264753	0.12844	0.0202366	0.0260047	0.0570726	0.0545224	0.0688778	0.0637261	0.0432836	0.0689522	0.0182171	0.0182585	0.753663
484	Synechococcus_sp_WH8102NC_005070.gbk	0.102186	0.0123595	0.0570556	0.0573889	0.031283	0.0816334	0.0211086	0.043102	0.0276821	0.122766	0.020645	0.0274777	0.0549431	0.0480157	0.0721655	0.064496	0.0497194	0.0699775	0.0174474	0.0185476	0.782126
485	Synechococcus_WH_7803NC_009481.gbk	0.106264	0.0122588	0.0543836	0.0561928	0.030957	0.0830167	0.0210781	0.0422327	0.0250433	0.125852	0.0204964	0.0262681	0.055562	0.0473831	0.0727609	0.0649548	0.0486775	0.0710309	0.017629	0.0179581	0.783378
486	Synechocystis_PCC6803NC_000911.gbk	0.084904	0.0100205	0.0502735	0.0604439	0.0401283	0.0737606	0.0186984	0.0628523	0.0418422	0.114095	0.0201028	0.0404881	0.051468	0.055569	0.0505501	0.0581225	0.0550622	0.0669552	0.0155298	0.0291338	0.697001
487	Syntrophobacter_fumaroxidans_MPOBNC_008554.gbk	0.0932992	0.0137681	0.0518864	0.0661626	0.041404	0.0826818	0.021341	0.0550826	0.0428074	0.10171	0.0249317	0.0288252	0.0506927	0.0293136	0.0750312	0.0572097	0.0486477	0.0761428	0.012075	0.026987	0.760563
488	Syntrophomonas_wolfei_GoettingenNC_008346.gbk	0.0776654	0.0120024	0.0512888	0.0748195	0.0392344	0.0712594	0.0169824	0.0766355	0.0611868	0.104901	0.0265524	0.0427698	0.0392183	0.0382045	0.0527334	0.0609665	0.0440101	0.0649166	0.00975321	0.0348994	0.613604
489	Syntrophus_aciditrophicus_SBNC_007759.gbk	0.0813276	0.0132726	0.0530798	0.0688244	0.0426883	0.0749288	0.0199222	0.0689328	0.0556485	0.100348	0.0271	0.0352927	0.0442197	0.0312341	0.0657509	0.0611439	0.0489532	0.0670464	0.0106689	0.0296176	0.714426
490	Thermoanaerobacter_tengcongensisNC_003869.gbk	0.065055	0.00760442	0.0494094	0.0840738	0.0437498	0.0684834	0.0144009	0.0895895	0.0886364	0.0953635	0.0252436	0.0435571	0.0356496	0.023381	0.0435186	0.0525257	0.0459618	0.0754918	0.0080129	0.0402918	0.425321
491	Thermobifida_fusca_YXNC_007333.gbk	0.12584	0.00812513	0.0580258	0.0633465	0.0282055	0.0839024	0.023339	0.0387586	0.0199572	0.103907	0.0174623	0.0194923	0.0614105	0.0300105	0.0821867	0.052317	0.0600297	0.0868786	0.0150052	0.0217999	0.734814
492	*Thermococcus_kodakaraensis_KOD1NC_006624.gbk	0.0742232	0.00531196	0.0473156	0.0882255	0.0432995	0.0758591	0.0159171	0.0696164	0.0686762	0.104754	0.0233883	0.0321381	0.0438667	0.0182299	0.0583798	0.0504636	0.0461513	0.0828994	0.0129743	0.0383103	0.575891
493	*Thermofilum_pendens_Hrk_5NC_008698.gbk	0.0929485	0.00755268	0.0412548	0.07837	0.0373879	0.0797393	0.0142927	0.0454898	0.0502497	0.116361	0.0180158	0.0224955	0.0474774	0.0181634	0.0724519	0.0635019	0.0410325	0.102405	0.0123107	0.0384994	0.724952
494	*Thermoplasma_acidophilumNC_002578.gbk	0.0697157	0.0057968	0.0576158	0.0601696	0.0468764	0.0726196	0.0162764	0.0904107	0.0567924	0.0836981	0.0320068	0.0425172	0.0394064	0.0215316	0.0547625	0.0753408	0.0477944	0.0717984	0.00850697	0.046359	0.619371
495	*Thermoplasma_volcaniumNC_002689.gbk	0.0640436	0.00602068	0.0549859	0.0638615	0.0474234	0.0701176	0.0150984	0.0917277	0.0687913	0.0871599	0.0277196	0.0471457	0.0378015	0.020828	0.0468769	0.0751897	0.0479411	0.0714573	0.00840452	0.0473879	0.559456
496	Thermosipho_melanesiensis_BI429NC_009616.gbk	0.0499447	0.00601638	0.0498331	0.0786406	0.057129	0.0616992	0.0134342	0.0983797	0.0980946	0.0963599	0.0215305	0.0553754	0.032385	0.0195743	0.036179	0.0580238	0.0455307	0.0698814	0.00838308	0.0436054	0.342832
497	Thermosynechococcus_elongatusNC_004113.gbk	0.0975386	0.0113552	0.0445726	0.0585423	0.0352573	0.0714636	0.0220984	0.0554643	0.0311206	0.12004	0.0192309	0.0291285	0.0577638	0.057809	0.0662695	0.0517627	0.0549853	0.070046	0.0170038	0.0285475	0.745826
498	Thermotoga_maritimaNC_000853.gbk	0.0585007	0.00707219	0.0496404	0.089335	0.0518781	0.0690723	0.0158402	0.0718502	0.076206	0.100332	0.0240321	0.0361029	0.0399219	0.0201293	0.0553672	0.0565741	0.0452709	0.0861228	0.0109938	0.0357542	0.53001
499	Thermotoga_petrophila_RKU-1NC_009486.gbk	0.0579438	0.0070104	0.0501338	0.0899262	0.0518812	0.0693044	0.0159407	0.0720814	0.0764141	0.0999366	0.0238204	0.0364457	0.039761	0.0200208	0.0548359	0.0559543	0.0454857	0.0861283	0.010979	0.0359963	0.522025
500	Thermus_thermophilus_HB27NC_005835.gbk	0.115552	0.00391029	0.0358606	0.0861144	0.0378931	0.0929778	0.0187238	0.0268303	0.0362877	0.145596	0.0156262	0.015578	0.0646967	0.0246931	0.084662	0.0339894	0.0376671	0.081448	0.0131733	0.0287198	0.669874
501	Thermus_thermophilus_HB8NC_006461.gbk	0.115413	0.00390724	0.0359849	0.0865143	0.0376551	0.0929675	0.0186128	0.0267464	0.0361801	0.145172	0.0155628	0.0155424	0.065223	0.0244737	0.0850155	0.0341722	0.0375227	0.0814053	0.0132018	0.0287238	0.670578
502	Thiobacillus_denitrificans_ATCC_25259NC_007404.gbk	0.13007	0.00892884	0.0558776	0.0573686	0.035607	0.0810972	0.0232715	0.0435869	0.0331493	0.109685	0.0230335	0.0253805	0.0513411	0.0341853	0.0742718	0.0496568	0.0493774	0.0763081	0.0135056	0.0242975	0.695814
503	Thiomicrospira_crunogena_XCL-2NC_007520.gbk	0.08214	0.00774992	0.0553069	0.0662486	0.0417566	0.0654324	0.0232043	0.0648988	0.0598871	0.103606	0.0279333	0.0419565	0.0404275	0.0492722	0.0424033	0.0632333	0.0535077	0.0686656	0.012428	0.0299422	0.605874
504	Thiomicrospira_denitrificans_ATCC_33889NC_007575.gbk	0.0683845	0.00847854	0.0573089	0.0718557	0.0498824	0.0569292	0.0187405	0.0874267	0.0842115	0.0976445	0.0261596	0.0525561	0.0278047	0.0287685	0.0344983	0.073158	0.0494071	0.06122	0.00696883	0.0385963	0.444866
505	Treponema_denticola_ATCC_35405NC_002967.gbk	0.0696742	0.0115674	0.0529916	0.0716595	0.0535465	0.0629635	0.0145483	0.0852458	0.0863082	0.0955753	0.0234404	0.0513085	0.0340376	0.027252	0.0376035	0.0677499	0.0499864	0.0566809	0.00882982	0.0390236	0.456809
506	Treponema_pallidumNC_000919.gbk	0.101223	0.0191977	0.0452147	0.0597182	0.0445233	0.0697068	0.0275191	0.049024	0.0397865	0.101451	0.0209558	0.0248164	0.0420027	0.0384238	0.0744123	0.0662587	0.0529614	0.0825545	0.00978376	0.0303584	0.795296
507	Trichodesmium_erythraeum_IMS101NC_008312.gbk	0.065883	0.00944202	0.0500079	0.0691005	0.0412564	0.0657146	0.0161601	0.0757959	0.0642195	0.105285	0.0175801	0.0542975	0.0426271	0.0483463	0.0434549	0.0659827	0.0551778	0.06139	0.0140581	0.0342202	0.598412
508	Tropheryma_whipplei_TW08_27NC_004551.gbk	0.083529	0.0127149	0.0530077	0.0502065	0.0420027	0.0733809	0.0206613	0.0674595	0.0475014	0.102465	0.0194086	0.0358969	0.0459029	0.0310054	0.062322	0.0794059	0.0557398	0.0794367	0.0100021	0.0279506	0.816826
509	Tropheryma_whipplei_TwistNC_004572.gbk	0.083285	0.0134244	0.0525903	0.0500516	0.0421378	0.0736046	0.0207921	0.0673068	0.0475053	0.102601	0.0198466	0.0357533	0.045686	0.0309056	0.0629412	0.079217	0.0548692	0.0794769	0.0102077	0.0277981	0.81892
510	*uncultured_methanogenic_archaeon_RC-INC_009464.gbk	0.086974	0.0130235	0.0556742	0.0618237	0.0366633	0.0779745	0.0176178	0.071806	0.0557793	0.092465	0.0296831	0.0343388	0.0455812	0.0271003	0.0545058	0.0615386	0.0562455	0.0758278	0.00943445	0.0359433	0.679951
511	Ureaplasma_urealyticumNC_002162.gbk	0.0489794	0.00668159	0.0568089	0.0575493	0.0515994	0.0413207	0.0173064	0.103243	0.0994791	0.100053	0.016877	0.0906988	0.026538	0.038337	0.0277034	0.0598539	0.0501755	0.0536105	0.00871893	0.0444665	0.242606
512	Verminephrobacter_eiseniae_EF01-2NC_008786.gbk	0.132534	0.0113542	0.0509307	0.0456143	0.0334319	0.08543	0.0241092	0.0457576	0.0293589	0.107822	0.025156	0.0253442	0.054521	0.0434212	0.0721954	0.053776	0.0513339	0.0718134	0.0143944	0.0217012	0.714368
513	Vibrio_cholerae_O395NC_009456.gbk	0.0903441	0.0110549	0.0483673	0.0591121	0.0421084	0.064826	0.0243591	0.0599454	0.0488654	0.109212	0.0271064	0.0400941	0.039076	0.0532949	0.0473053	0.0662513	0.0541751	0.0690863	0.0143598	0.0310566	0.679873
514	Vibrio_choleraeNC_002505.gbk	0.0920375	0.0103309	0.0509565	0.0632223	0.0400511	0.067425	0.0238693	0.0604807	0.0496666	0.10791	0.027412	0.03873	0.0406106	0.0513553	0.0503127	0.0620387	0.0512524	0.0704729	0.0127917	0.0290521	0.668996
515	Vibrio_fischeri_ES114NC_006840.gbk	0.0822049	0.0100521	0.0551165	0.0674671	0.0416174	0.0677611	0.0215024	0.0684033	0.0580163	0.10177	0.027344	0.0451377	0.037797	0.0424419	0.0419438	0.0656631	0.0551657	0.0689758	0.011604	0.0300122	0.613101
516	Vibrio_parahaemolyticusNC_004603.gbk	0.0860868	0.0104393	0.0553368	0.0676113	0.0413514	0.0682192	0.0223102	0.0619255	0.0546141	0.101747	0.0275199	0.0413536	0.0395067	0.0445963	0.0463767	0.0637807	0.0529538	0.0724986	0.0121049	0.0296669	0.639241
517	Vibrio_vulnificus_CMCP6NC_004459.gbk	0.0894972	0.0100291	0.0539222	0.0664627	0.0405487	0.068203	0.0232001	0.0608736	0.0521721	0.104309	0.0270804	0.039685	0.0389793	0.0482232	0.0480631	0.0631127	0.0518792	0.0714668	0.012401	0.0298912	0.64897
518	Vibrio_vulnificus_YJ016NC_005139.gbk	0.0879712	0.0107008	0.0530902	0.065196	0.0417183	0.0673954	0.0232894	0.0607838	0.05291	0.104719	0.0278169	0.0403053	0.0387809	0.0476406	0.0481568	0.0639469	0.0515567	0.0710636	0.0126402	0.030318	0.654858
519	Wigglesworthia_brevipalpisNC_004344.gbk	0.0363362	0.0126939	0.0399262	0.050959	0.0558035	0.0517325	0.0162293	0.132487	0.11661	0.094614	0.0202507	0.08493	0.0282885	0.0227796	0.031095	0.0767087	0.0369808	0.0420386	0.00845432	0.0410816	0.242138
520	Wolbachia_endosymbiont_of_Brugia_malayi_TRSNC_006833.gbk	0.0602294	0.013752	0.051042	0.065164	0.0455711	0.0607199	0.0193975	0.0917409	0.0828944	0.0963138	0.0226941	0.0580178	0.0310127	0.0301687	0.039988	0.07569	0.0457998	0.067122	0.00756193	0.03512	0.500653
521	Wolbachia_endosymbiont_of_Drosophila_melanogasterNC_002978.gbk	0.0609272	0.0134022	0.0517023	0.0690124	0.0446948	0.0589111	0.0193676	0.0873794	0.0838386	0.09685	0.0222334	0.0567736	0.0318699	0.032012	0.0402925	0.0752146	0.0473148	0.0651608	0.00847593	0.0345669	0.501537
522	Wolinella_succinogenesNC_005090.gbk	0.0787877	0.00945028	0.0433985	0.0826012	0.048022	0.0709863	0.0207679	0.0712062	0.0676567	0.115322	0.0247406	0.0343957	0.0372383	0.031823	0.0500243	0.0695134	0.0424125	0.0586569	0.0098022	0.0331928	0.61349
523	Xanthomonas_campestris_8004NC_007086.gbk	0.13115	0.00871942	0.0570828	0.0483861	0.032559	0.082627	0.0229824	0.0402682	0.0268632	0.108413	0.0212039	0.0260873	0.0535389	0.0453521	0.0739703	0.0549205	0.0527492	0.0731517	0.0159635	0.0240125	0.716176
524	Xanthomonas_campestris_vesicatoria_85-10NC_007508.gbk	0.131216	0.00907251	0.0569567	0.0478177	0.0323531	0.0827562	0.0232607	0.0405261	0.0267322	0.107439	0.0214358	0.0267648	0.0533455	0.0454284	0.074992	0.0561024	0.0521342	0.0722464	0.0156234	0.0237971	0.720858
525	Xanthomonas_campestrisNC_003902.gbk	0.131418	0.00870485	0.0571063	0.0482164	0.032561	0.0829332	0.0229064	0.0401987	0.0267885	0.108223	0.021164	0.0260936	0.0534338	0.0453253	0.0739993	0.0547459	0.0528534	0.07331	0.0159823	0.0240349	0.715133
526	Xanthomonas_citriNC_003919.gbk	0.13098	0.00898326	0.0573373	0.0475017	0.0322445	0.0834192	0.0229895	0.0403357	0.0264272	0.107871	0.0210913	0.0267603	0.0530041	0.0451719	0.0750408	0.0562341	0.0519623	0.0725593	0.0159206	0.0241662	0.721741
527	Xanthomonas_oryzae_KACC10331NC_006834.gbk	0.126248	0.0105896	0.0554594	0.0479618	0.0315002	0.0808129	0.025229	0.0401203	0.029558	0.106608	0.0225818	0.0260631	0.0534975	0.0456401	0.0782302	0.0564764	0.0517428	0.0722459	0.0163371	0.0230978	0.739107
528	Xanthomonas_oryzae_MAFF_311018NC_007705.gbk	0.126327	0.0102057	0.0556338	0.0485734	0.0317551	0.0807387	0.0252112	0.0401538	0.0301289	0.107128	0.0219841	0.0263781	0.052725	0.0456856	0.0773951	0.0558024	0.0518331	0.0727169	0.0163431	0.0232812	0.734358
529	Xylella_fastidiosa_Temecula1NC_004556.gbk	0.10245	0.0109962	0.05368	0.0513777	0.0346931	0.0769932	0.0269424	0.0536723	0.0351853	0.1088	0.0229371	0.0332897	0.0488155	0.0420218	0.0669417	0.0590198	0.05767	0.0737553	0.0144924	0.0262667	0.772291
530	Xylella_fastidiosaNC_002488.gbk	0.102491	0.0119088	0.0531151	0.0506062	0.0345958	0.0759786	0.0275311	0.053235	0.0350108	0.107416	0.0239347	0.0332052	0.0494541	0.0422547	0.067134	0.059599	0.0583203	0.0733471	0.0147155	0.0261473	0.77765
531	Yersinia_enterocolitica_8081NC_008800.gbk	0.0938321	0.0104329	0.0510615	0.0545849	0.0380654	0.0721902	0.0225226	0.0629218	0.0441099	0.110314	0.0269141	0.0401419	0.0438845	0.0485724	0.0532089	0.062251	0.05334	0.0690162	0.0136833	0.0289524	0.713391
532	Yersinia_pestis_AntiquaNC_008150.gbk	0.0918734	0.0103588	0.0510404	0.0547779	0.0381922	0.0720577	0.0231354	0.0619539	0.0437867	0.108963	0.0269232	0.0407493	0.0438453	0.0492846	0.054596	0.0623969	0.0542771	0.0680645	0.0136557	0.0300679	0.721572
533	Yersinia_pestis_biovar_MediaevailsNC_005810.gbk	0.0915336	0.0107287	0.0509417	0.0545	0.0382805	0.0721373	0.0229579	0.0623496	0.0436075	0.109618	0.0272403	0.0407357	0.0437914	0.0488293	0.0542101	0.0625085	0.0540745	0.0683815	0.0136768	0.029897	0.721816
534	Yersinia_pestis_CO92NC_003143.gbk	0.0919976	0.0104619	0.0511794	0.054887	0.038235	0.0722877	0.0228952	0.0621208	0.0438343	0.109138	0.0269188	0.040537	0.0438367	0.0487396	0.0541519	0.0624021	0.0540358	0.0686011	0.0136835	0.0300565	0.719912
535	Yersinia_pestis_KIMNC_004088.gbk	0.0917298	0.0107324	0.0508916	0.0541611	0.0382878	0.0722967	0.022946	0.0623187	0.0435826	0.109008	0.0272485	0.0409937	0.0438589	0.0486104	0.0541956	0.0627543	0.0544986	0.0683442	0.0136816	0.0298594	0.72344
536	Yersinia_pestis_Nepal516NC_008149.gbk	0.0919404	0.0103996	0.0513798	0.0546476	0.0380718	0.0724411	0.022848	0.0623906	0.04399	0.108983	0.0266494	0.0411219	0.0436005	0.0487191	0.0537966	0.0624119	0.0544632	0.068509	0.0136659	0.029971	0.718329
537	Yersinia_pestis_Pestoides_FNC_009381.gbk	0.092394	0.0104386	0.0515239	0.0547027	0.038046	0.0723839	0.0229065	0.0620306	0.0436481	0.109174	0.026652	0.0408507	0.0438534	0.0489091	0.0540777	0.0621264	0.0541215	0.0686189	0.0137027	0.029839	0.718361
538	Yersinia_pseudotuberculosis_IP32953NC_006155.gbk	0.0930361	0.0101482	0.051937	0.0544958	0.0379449	0.0727059	0.0225356	0.0623971	0.0433897	0.109123	0.0261037	0.0414424	0.043677	0.048859	0.0532352	0.062507	0.0547493	0.0687199	0.0136103	0.0293822	0.715495
539	Zymomonas_mobilis_ZM4NC_006526.gbk	0.101156	0.00872077	0.0570076	0.0565899	0.0397223	0.0738582	0.0234065	0.0654193	0.0514077	0.0997285	0.0245849	0.0376049	0.0475584	0.0379887	0.0575289	0.0667845	0.0497963	0.0618604	0.012728	0.0265477	0.711818
540	Saccharomyces_cerevisiae	0.0549516	0.0125845	0.0585281	0.0654182	0.0441564	0.0497691	0.0216536	0.0655537	0.073479	0.0950293	0.0208062	0.0616373	0.0437598	0.039552	0.0443523	0.0898317	0.0591584	0.0555946	0.0103935	0.0337866	0.608416
541	Abrabidopsis_thaliana	0.0636707	0.0183444	0.0543287	0.0675471	0.0424937	0.0643048	0.0226862	0.0529799	0.0636638	0.0946202	0.024614	0.0438359	0.048538	0.0350679	0.0539065	0.0907078	0.0509809	0.0669559	0.0124694	0.0282838	0.752101
542	caenorhaditis_elegans	0.0636514	0.0201485	0.0535551	0.0660921	0.0470363	0.0536376	0.0231345	0.0608665	0.063851	0.0857822	0.0261524	0.0487041	0.0493879	0.0416908	0.0520218	0.0808186	0.0587863	0.0623105	0.010933	0.0314376	0.705318
543	Drosophila_melanogaster	0.0757286	0.0178754	0.051975	0.0636087	0.0341976	0.0633985	0.0268351	0.0481353	0.0549956	0.0891806	0.0235857	0.047684	0.0549838	0.0531905	0.0553457	0.0854198	0.0573305	0.0583941	0.00962308	0.0285107	0.775135
544	Apis_mellifera （Build 4.1）	0.0591196	0.0199541	0.0529561	0.0693928	0.0357504	0.0556476	0.0245881	0.0638418	0.0651226	0.0909692	0.0228034	0.0530508	0.0499742	0.0434925	0.0529057	0.0794276	0.059601	0.0580066	0.0110918	0.0322799	0.699732
545	D_rerio （Build 2.1）	0.0632241	0.0231477	0.0522931	0.069718	0.0371186	0.0600273	0.0265909	0.0463568	0.0593758	0.0939309	0.0239069	0.0398656	0.0550644	0.0470256	0.0559513	0.0870518	0.0565188	0.0631931	0.011605	0.0273039	0.780423
546	Gallus_gallus （Build 2.1）	0.0715516	0.0230157	0.0483397	0.0710744	0.0362035	0.0639285	0.0249996	0.0456949	0.0595502	0.0961801	0.0224459	0.0381951	0.0582265	0.0463609	0.057289	0.0827523	0.0527877	0.061295	0.0121261	0.0276714	0.783504
547	M_musculus （Build 36.1）	0.0682729	0.0235895	0.0470399	0.0691516	0.0374058	0.0641427	0.0264598	0.0444149	0.057962	0.0996323	0.0224383	0.035925	0.0608996	0.0472845	0.0566884	0.0842425	0.0542062	0.0607881	0.0122833	0.0269566	0.799994
548	Pan_troglodytes （Build 2.1）	0.0693149	0.0215245	0.0481816	0.0719523	0.0360879	0.0652684	0.0258016	0.0443427	0.0599377	0.0973633	0.0220176	0.0370035	0.0626096	0.0478727	0.057205	0.0828681	0.0527942	0.0593452	0.0120282	0.0263501	0.779654
549	H-sapiens （Build 36.2）	0.0720846	0.0228715	0.0464934	0.0701298	0.0351424	0.06839	0.0260438	0.0419244	0.0561903	0.0977108	0.0210553	0.0348359	0.0665161	0.0474395	0.059567	0.0833921	0.053258	0.0589212	0.0124844	0.0254048	0.807479
	random amino acid frequencies following from uniform codon usage	0.0655738	0.0327869	0.0327869	0.0327869	0.0327869	0.0655738	0.0327869	0.0491803	0.0327869	0.0983607	0.0163934	0.0327869	0.0655738	0.0327869	0.0983607	0.0983607	0.0655738	0.0655738	0.0163934	0.0327869
