# Supplementary material for: Genome wide exploration of the origin and evolution of amino acids
Source: BMC Evol Biol. 2010 Mar 15;10:77. doi: 10.1186/1471-2148-10-77 (PMC2853539; doi:10.1186/1471-2148-10-77)
Supplement: Additional file 2 — Table S2. Average frequencies of genetic codes for basic or acidic amino acids in three kingdoms of life. Average frequencies of genetic codes for basic or acidic amino acids in kingdoms of archaebacteria, eubacteria, and eukaryotes respectively. The basic amino acids are Histidine (H), Lysine (K), and Arginine (R), and the acidic amino acids are Aspartic acid (D) and Glutamic acid (E). AFGC stands for Average frequency of genetic codes. [file 1471-2148-10-77-S2.XLS]

## Sheet: Sheet1
AFGC* of	D	E	D+E	H	K	R	H+K+R
Three Kingdoms	0.0533 ±0.0062	0.0619 ±0.0094	0.1152 ±0.0109	0.0206 ±0.0035	0.0552 ±0.0239	0.0542 ±0.0167	0.1300 ±0.0102
Archaebacteria	0.0546 ±0.0114	0.0753 ±0.0090	0.1299 ±0.0145	0.0164 ±0.0023	0.0632 ±0.0220	0.0529 ±0.0146	0.1326 ±0.0130
Eubacteria	0.0534 ±0.0050	0.0609 ±0.0084	0.1143 ±0.0087	0.0209 ±0.0032	0.0545 ±0.0241	0.0540 ±0.0168	0.1293 ±0.0094
Eukaryote	0.0404 ±0.0118	0.0547 ±0.0089	0.0951 ±0.0206	0.0281 ±0.0044	0.0556 ±0.0101	0.0670 ±0.0131	0.1506 ±0.0105
