# Supplementary material for: Genome wide exploration of the origin and evolution of amino acids
Source: BMC Evol Biol. 2010 Mar 15;10:77. doi: 10.1186/1471-2148-10-77 (PMC2853539; doi:10.1186/1471-2148-10-77)
Supplement: Additional file 3 — Table S3. Frequencies of 64 genetic codes in 495 eubacteria, 44 archaebacteria and 10 eukaryote representatives. [file 1471-2148-10-77-S3.XLS]

## Sheet: Sheet1
	AAA	AAC	AAG	AAT	ACA	ACC	ACG	ACT	AGA	AGC	AGG	AGT	ATA	ATC	ATG	ATT	CAA	CAC	CAG	CAT	CCA	CCC	CCG	CCT	CGA	CGC	CGG	CGT	CTA	CTC	CTG	CTT	GAA	GAC	GAG	GAT	GCA	GCC	GCG	GCT	GGA	GGC	GGG	GGT	GTA	GTC	GTG	GTT	TAA
Aeropyrum_pernixcode_Window.exe	0.00854431	0.0154725	0.0327414	0.00384788	0.00987486	0.0134777	0.0103204	0.00823445	0.011412	0.0244138	0.0524263	0.00574346	0.0375856	0.0108227	0.019693	0.00829723	0.00226012	0.010693	0.0145369	0.00426709	0.00721578	0.0208676	0.0119041	0.0108753	0.00140751	0.00437645	0.00525539	0.00251935	0.0202317	0.0349245	0.0300458	0.0153409	0.0111912	0.0296165	0.0650473	0.0141278	0.0146219	0.0367027	0.0212545	0.0247439	0.0123294	0.0340719	0.0263701	0.01559	0.0146786	0.0235328	0.0311536	0.0240492	0.00076755
Archaeoglobus_fulgiduscode_Window.exe	0.0240768	0.0220858	0.0443859	0.00994769	0.0098599	0.0117988	0.0117765	0.00801768	0.0222004	0.0186424	0.0297493	0.00456389	0.0228715	0.0208373	0.0252271	0.028297	0.00285113	0.0108256	0.0149342	0.00423502	0.00834654	0.0114566	0.0110637	0.00762632	0.0012961	0.00243001	0.00111158	0.00084522	0.00482579	0.0243536	0.0255441	0.0235516	0.0281229	0.0267896	0.0607486	0.0220441	0.0208463	0.0198165	0.0167958	0.0207213	0.0250947	0.0176663	0.0160919	0.0133092	0.010476	0.015089	0.0223031	0.0387119	0.00121426
Haloarcula_marismortui_ATCC_43049code_Window.exe	0.00681511	0.0212777	0.0123978	0.00376499	0.00933545	0.0238656	0.0279664	0.00683838	0.00188416	0.0146743	0.00158934	0.00520027	0.00310997	0.0311606	0.0188615	0.00835236	0.004246	0.0166116	0.0259737	0.0030612	0.00607364	0.0120542	0.0247966	0.00267218	0.00852748	0.0217088	0.0204376	0.00663667	0.00335713	0.0388358	0.0321338	0.0077849	0.0301221	0.0694833	0.0511937	0.0148882	0.0144792	0.0423813	0.0375546	0.0120531	0.00854964	0.0424889	0.01947	0.0131891	0.0041917	0.0521468	0.0212056	0.010477	0.00093986
Haloquadratum_walsbyicode_Window.exe	0.0135649	0.0118542	0.00968355	0.0223489	0.0305704	0.0145631	0.0166377	0.0169555	0.00370837	0.00828169	0.00149283	0.0122092	0.00786011	0.0218325	0.0177833	0.0319517	0.0168453	0.00790496	0.0171849	0.0131139	0.0201308	0.00460535	0.010774	0.00806642	0.0174693	0.0100154	0.0103857	0.0147348	0.00539982	0.0216711	0.00922609	0.0287188	0.0362534	0.0259522	0.0376335	0.0518147	0.0367736	0.0129191	0.0192543	0.0246541	0.0232228	0.0124616	0.0142453	0.0247157	0.00955028	0.0244671	0.0143286	0.0298656	0.00124808
Hyperthermus_butylicuscode_Window.exe	0.0084825	0.0149801	0.0364311	0.0066039	0.0143044	0.01144	0.00998671	0.00811475	0.0124169	0.0210235	0.0305716	0.00772264	0.0369584	0.0132698	0.0188303	0.0112716	0.00467878	0.011358	0.0152415	0.00647319	0.0156624	0.0144019	0.0120802	0.00829641	0.00300177	0.0137705	0.00850908	0.00955915	0.0295038	0.0324457	0.0208972	0.0183208	0.0164732	0.0249535	0.0600687	0.0167745	0.0286974	0.0244174	0.0164466	0.030689	0.0101218	0.0349623	0.0131613	0.0176894	0.0260368	0.0186775	0.0241449	0.0238192	0.00093708
Metallosphaera_sedula_DSM_5348code_Window.exe	0.0171823	0.0232687	0.0433284	0.0147219	0.0106399	0.0166936	0.00973418	0.0130645	0.017895	0.0112204	0.0335008	0.00930155	0.0312023	0.0191649	0.0257337	0.0215459	0.00871952	0.00770798	0.0149195	0.00650657	0.012316	0.0142083	0.00530206	0.0116125	0.00115005	0.00108469	0.00086837	0.00142083	0.0199026	0.0201889	0.018393	0.0216237	0.0235472	0.0227644	0.0455133	0.0241044	0.0163279	0.0194186	0.0100641	0.0158875	0.0284291	0.010503	0.0174219	0.0181518	0.0180927	0.0150782	0.0283949	0.0253493	0.00116872
Methanobacterium_thermoautotrophicumcode_Window.exe	0.0173092	0.0221695	0.0281961	0.0108471	0.0207494	0.0191836	0.00474668	0.00476182	0.0123296	0.011239	0.0410804	0.00764732	0.0427542	0.0221486	0.0292885	0.0118885	0.00133672	0.0107297	0.0176027	0.00795972	0.0111974	0.016141	0.00640905	0.00912793	0.00111141	0.00371858	0.00474478	0.00469366	0.00463118	0.0350652	0.0234153	0.0246346	0.0318957	0.0283759	0.0492446	0.0305117	0.0284536	0.0270051	0.00673471	0.0108793	0.0205222	0.0165954	0.0176235	0.0246895	0.0102091	0.0205885	0.0228927	0.0234948	0.00104893
Methanobrevibacter_smithii_ATCC_35061code_Window.exe	0.0702029	0.0160823	0.00947549	0.0512824	0.0201809	0.00668035	0.00069744	0.0254287	0.018284	0.0058108	0.00515459	0.0147896	0.0273758	0.0117453	0.0224041	0.0540811	0.0142733	0.00391749	0.00900216	0.0118242	0.0112558	0.00142894	0.00407706	0.015046	0.00072613	0.00070461	0.00027611	0.00453066	0.00403582	0.00170326	0.00573729	0.0167188	0.061787	0.0148506	0.00815232	0.0498731	0.026171	0.00406092	0.00130882	0.0284498	0.0304775	0.00533209	0.00377227	0.0263055	0.023756	0.0041434	0.00474581	0.0352951	0.00208514
Methanococcus_aeolicus_Nankai-3code_Window.exe	0.0834619	0.0128249	0.0122531	0.0575284	0.023678	0.00857945	0.00369182	0.0122009	0.0187813	0.00537095	0.00682317	0.0113909	0.0561896	0.00735187	0.0258609	0.0443404	0.0126752	0.00403445	0.00503739	0.0118878	0.0187836	0.0044792	0.00255954	0.00873148	0.00230313	0.00017018	0.00093033	0.00054005	0.00698655	0.00331742	0.00222598	0.0123938	0.0596455	0.0119286	0.0149738	0.0442338	0.0280143	0.00939179	0.0027388	0.0136668	0.0346446	0.00655542	0.0103199	0.0150305	0.0247354	0.00256181	0.00826859	0.0251779	0.00279099
Methanococcus_jannaschiicode_Window.exe	0.0723412	0.0154573	0.03078	0.0368606	0.0198969	0.00429086	0.0017143	0.014593	0.0277591	0.00529783	0.00982718	0.0109361	0.0454912	0.0106874	0.022131	0.0484959	0.00908316	0.00408905	0.00527745	0.0102186	0.0224796	0.00129235	0.00139835	0.00852464	0.00033838	7.542e-05	0.00010396	0.0002548	0.00847164	0.00323292	0.00219537	0.00911782	0.0512436	0.00960703	0.0347447	0.0451936	0.0225958	0.0054711	0.00239513	0.0245873	0.0360942	0.00427659	0.0103164	0.0130601	0.0148233	0.00469446	0.00567086	0.0434895	0.00273963
Methanococcus_maripaludis_C5code_Window.exe	0.0779715	0.0194875	0.0109678	0.0364841	0.0190691	0.007572	0.00572716	0.0169655	0.0186293	0.00637908	0.00657563	0.0106798	0.0286533	0.0176758	0.0256525	0.0476252	0.0101369	0.00784444	0.00868902	0.00740269	0.0154164	0.00305916	0.00378113	0.0108005	0.00300272	0.00048067	0.00130968	0.00171834	0.0055598	0.00772963	0.0035048	0.0242281	0.0746633	0.0159944	0.00752529	0.0401719	0.0340127	0.00346393	0.00474053	0.014027	0.0339134	0.00787363	0.00735988	0.0169168	0.0239361	0.00474442	0.00514725	0.0345595	0.00292488
Methanococcus_maripaludis_C7code_Window.exe	0.0759886	0.0195245	0.0109336	0.0362256	0.0194214	0.00759264	0.00603402	0.0171525	0.0179483	0.00654772	0.0068649	0.0108149	0.0286777	0.0179211	0.0255293	0.0475795	0.00969024	0.00795456	0.00910066	0.00688435	0.015374	0.00300631	0.00413878	0.0108325	0.00275919	0.00047867	0.00138543	0.00175125	0.00562345	0.00802461	0.00378659	0.0245817	0.0748815	0.0156951	0.0075401	0.0402651	0.034486	0.00360368	0.00484707	0.0143155	0.0346202	0.00768409	0.00748562	0.0170591	0.023817	0.00483928	0.00507278	0.0351262	0.00290707
Methanococcus_vannielii_SBcode_Window.exe	0.0794346	0.0166151	0.0143255	0.0430682	0.0179807	0.00600782	0.00610347	0.018288	0.0155711	0.00512252	0.00848461	0.0128887	0.0352084	0.0101331	0.0239417	0.0535046	0.011576	0.00592437	0.00662651	0.00929868	0.015219	0.00349031	0.00351677	0.0112056	0.00303444	0.0004111	0.00191713	0.00240557	0.00778452	0.00359004	0.00219391	0.0264124	0.0709582	0.0146084	0.00814881	0.0374288	0.0328293	0.00386478	0.00351473	0.0121846	0.0304542	0.00864743	0.010129	0.0162976	0.025928	0.00357782	0.00394415	0.0332669	0.00273934
Methanoculleus_marisnigri_JR1code_Window.exe	0.0108844	0.0229667	0.0225887	0.00416821	0.00399927	0.0272388	0.0216872	0.00232644	0.00409759	0.0126043	0.00898312	0.00298837	0.00546991	0.0504118	0.0237104	0.00537852	0.00212842	0.0152174	0.021215	0.00441471	0.00210903	0.0178402	0.026329	0.00350351	0.0029676	0.0160982	0.0330729	0.00469859	0.0011286	0.0547753	0.0236522	0.0102585	0.020013	0.0393003	0.0514892	0.0178375	0.0141969	0.0413429	0.0400453	0.00581057	0.0114217	0.0346765	0.0300845	0.00862308	0.00443132	0.0476298	0.0231163	0.00834335	0.00078241
Methanopyrus_kandlericode_Window.exe	0.00932756	0.0165728	0.030765	0.0025258	0.00360175	0.0184403	0.0194367	0.00431971	0.00591872	0.00800301	0.016897	0.00370915	0.00949064	0.0339253	0.0165828	0.00468765	0.00323581	0.0153656	0.0107993	0.00388019	0.00489249	0.0180724	0.0259441	0.00554284	0.0105924	0.0161651	0.022404	0.011199	0.00908095	0.035035	0.0353234	0.00561841	0.0258129	0.0416598	0.0738369	0.0161293	0.00636223	0.0342534	0.0333386	0.00919232	0.0176667	0.0193174	0.0213321	0.0219426	0.0143752	0.0377279	0.0431812	0.00993813	0.00076967
Methanosaeta_thermophila_PTcode_Window.exe	0.0090796	0.0198206	0.031074	0.00928922	0.0156748	0.0117872	0.0126198	0.00548308	0.0196265	0.0203757	0.0331353	0.00354411	0.0315573	0.0327161	0.0300027	0.00865842	0.00156438	0.00982297	0.0195664	0.00853032	0.00921934	0.00918441	0.0161445	0.00995495	0.0026707	0.00901555	0.00639337	0.00365862	0.00340048	0.0352645	0.0342707	0.0160417	0.00861572	0.019939	0.0642171	0.0380497	0.0219886	0.0174935	0.0269554	0.0162202	0.0204611	0.0288789	0.0178234	0.0118473	0.00762779	0.0257967	0.0298687	0.0151857	0.00046776
Methanosarcina_acetivoranscode_Window.exe	0.0425468	0.0218807	0.0227681	0.0227822	0.0157265	0.0169982	0.00783967	0.0135878	0.0127666	0.0123753	0.0144429	0.0102662	0.021139	0.0254022	0.0233396	0.0268604	0.0065476	0.00766725	0.0188363	0.00900436	0.00604584	0.00984463	0.00971795	0.0141902	0.00304509	0.0048544	0.00562078	0.00397895	0.00448424	0.0179003	0.0244149	0.0301722	0.0546975	0.0242488	0.0247794	0.028942	0.0254451	0.0180024	0.00708948	0.0180341	0.0269617	0.01497	0.0179018	0.0122958	0.0176984	0.0159348	0.0139495	0.0208652	0.00156019
Methanosarcina_barkeri_fusarocode_Window.exe	0.0472865	0.0195929	0.0227013	0.0283673	0.0179911	0.0129854	0.00642862	0.0171617	0.0141796	0.0105293	0.0118	0.0118873	0.0235155	0.0208334	0.0232121	0.0328746	0.00815591	0.00650604	0.0175826	0.00995083	0.00939821	0.00665198	0.00653541	0.0166518	0.00346704	0.00421544	0.00390309	0.0045892	0.00643841	0.0140773	0.0197397	0.0334593	0.0537907	0.0202986	0.0225019	0.0316946	0.0268767	0.0143914	0.00595074	0.0208628	0.029129	0.0137284	0.013102	0.0145214	0.0207302	0.0124879	0.011687	0.0232183	0.0018323
Methanosarcina_mazeicode_Window.exe	0.0461334	0.0199313	0.02183	0.023436	0.0171857	0.0138586	0.00597412	0.0139494	0.0141201	0.0124478	0.0167194	0.00914315	0.0241511	0.0222349	0.023875	0.0299106	0.00510089	0.00769426	0.0196337	0.00901534	0.00647465	0.0085353	0.00830114	0.0166042	0.00209968	0.00532822	0.00405007	0.00423545	0.00378176	0.0171848	0.0232155	0.0345773	0.0570103	0.0240028	0.0243814	0.0283671	0.0286657	0.0155885	0.00632342	0.019904	0.0278705	0.0146021	0.0169652	0.012602	0.0187907	0.0147163	0.0129288	0.022431	0.00175623
Methanosphaera_stadtmanaecode_Window.exe	0.0700946	0.0155593	0.0112542	0.0593006	0.0420842	0.00397611	0.00076091	0.0203609	0.0199956	0.0013099	0.00247245	0.0197272	0.0507852	0.00703792	0.0223046	0.0449623	0.0219009	0.00279135	0.00386712	0.014096	0.0184233	0.0013765	0.00032899	0.0114439	0.00143503	0.00023009	0.00015339	0.0058471	0.012883	0.00227062	0.00111614	0.0190389	0.061325	0.00717113	0.00642636	0.0534615	0.0322913	0.00175393	0.00025835	0.0172487	0.0302931	0.0013987	0.00167521	0.025762	0.0319825	0.00123118	0.00448473	0.0252655	0.00219998
Methanospirillum_hungatei_JF-1code_Window.exe	0.0307638	0.0128358	0.0195039	0.0231746	0.0137137	0.0242924	0.00826851	0.0113475	0.0104106	0.00570862	0.00851624	0.009749	0.0178209	0.0349615	0.0259645	0.0323544	0.00740342	0.00592588	0.0244162	0.0160956	0.0110132	0.0090756	0.0148285	0.0116591	0.00578628	0.00321165	0.0160072	0.00782023	0.00348986	0.0210404	0.0235846	0.0279562	0.0382823	0.0159383	0.0292313	0.0415224	0.0313733	0.0168064	0.0078163	0.0135397	0.0276761	0.0099869	0.0170521	0.018337	0.0134148	0.0193161	0.0122047	0.020482	0.00141855
Nanoarchaeum_equitanscode_Window.exe	0.0892452	0.0176715	0.0186117	0.0347711	0.0165802	0.00713304	0.00165013	0.0155415	0.0246008	0.00913818	0.0118796	0.00778389	0.0664721	0.0075012	0.0162712	0.0302152	0.0206365	0.00231413	0.00144633	0.011071	0.0187563	0.00721193	0.00151207	0.0124056	0.00087437	0.00060483	0.0002038	0.00069687	0.0185459	0.00165671	0.00117679	0.00640988	0.0592996	0.0113931	0.0191968	0.038124	0.0182895	0.00787593	0.0051542	0.020367	0.0165999	0.0104267	0.0103807	0.0154297	0.0251201	0.00289924	0.00507531	0.0264942	0.00200514
Natronomonas_pharaoniscode_Window.exe	0.00634512	0.0191974	0.0122387	0.00261637	0.00783891	0.0249353	0.025943	0.00470462	0.00190328	0.0137388	0.00116723	0.00292381	0.00381932	0.0298912	0.0169127	0.00771772	0.00518682	0.0161447	0.0202536	0.00347106	0.00438698	0.0126316	0.0268245	0.00222985	0.00851246	0.0210483	0.024004	0.00690641	0.00314449	0.0429144	0.0247733	0.0105012	0.0332793	0.0702836	0.0548966	0.0171487	0.0140169	0.0498195	0.0385937	0.0121187	0.00915794	0.0457795	0.016868	0.0121978	0.00427345	0.0580028	0.0150362	0.0120141	0.00068885
Picrophilus_torridus_DSM_9790code_Window.exe	0.0385713	0.0243841	0.0302058	0.0415784	0.0255112	0.00763814	0.00635031	0.00409609	0.0162173	0.0126012	0.0228912	0.00518937	0.07665	0.0107784	0.0302946	0.0230054	0.00247203	0.00401573	0.0121191	0.0108144	0.0161814	0.00263698	0.00744994	0.00849035	0.00025164	0.00176785	0.00046945	0.00248472	0.00776925	0.00517668	0.0104549	0.0307979	0.0269619	0.012413	0.0294741	0.0460445	0.0312906	0.0138595	0.005238	0.00554886	0.0179577	0.0232464	0.00505826	0.0187232	0.0152763	0.00702066	0.00628265	0.0286811	0.00193703
Pyrobaculum_aerophilumcode_Window.exe	0.0286782	0.0161228	0.0279006	0.00981859	0.0105795	0.00756479	0.012282	0.0134559	0.0186242	0.0121711	0.0269605	0.003973	0.0288908	0.0112583	0.0176962	0.022503	0.0100904	0.011351	0.0106691	0.00369811	0.00827404	0.0177934	0.013904	0.00967735	0.00182399	0.00900607	0.00563752	0.003162	0.013058	0.020029	0.0191056	0.0147104	0.0198179	0.0277031	0.0498644	0.0150855	0.0147484	0.0389934	0.0292082	0.0155928	0.0126844	0.0366363	0.0221795	0.00494347	0.0205044	0.0178193	0.0372043	0.0186211	0.00173135
Pyrobaculum_arsenaticum_DSM_13514code_Window.exe	0.0171281	0.0179692	0.0361812	0.00554202	0.00996748	0.0130824	0.013265	0.00847114	0.0146423	0.0123196	0.0306914	0.0030041	0.0252129	0.0168934	0.0186391	0.013547	0.00756811	0.0125722	0.013635	0.00296009	0.00850211	0.0184125	0.0151754	0.0091753	0.00187125	0.00927636	0.00700576	0.00296335	0.0163441	0.0254444	0.0224598	0.0155926	0.0153758	0.0315178	0.0533077	0.0124891	0.0142299	0.0415179	0.0305936	0.0151004	0.0103326	0.0373124	0.0226424	0.00703836	0.0182528	0.0230303	0.0432147	0.0158127	0.00122576
Pyrobaculum_calidifontis_JCM_11548code_Window.exe	0.0132987	0.016813	0.0378493	0.00472191	0.00889924	0.0120483	0.0133447	0.00876432	0.0147926	0.0117834	0.0307632	0.00252384	0.0234434	0.0127327	0.0172802	0.0123592	0.00707135	0.0133349	0.0136689	0.00243335	0.00947672	0.0217997	0.0133085	0.00715855	0.00169133	0.0110397	0.0074876	0.00262091	0.0146939	0.0304094	0.0215266	0.0139551	0.0126932	0.035564	0.0571285	0.00734611	0.0137626	0.0489055	0.0328362	0.0124514	0.00903744	0.0404933	0.0248994	0.00411152	0.0162964	0.0240604	0.0538215	0.0122983	0.00114346
Pyrobaculum_islandicum_DSM_4184code_Window.exe	0.0280803	0.0153133	0.0288016	0.0096313	0.0156975	0.00898909	0.0113696	0.0110758	0.0272328	0.00974807	0.0210781	0.00563113	0.0351767	0.0141795	0.0182004	0.0166881	0.0103338	0.00913599	0.0107142	0.00623191	0.0121474	0.0140232	0.0122717	0.0114506	0.0020547	0.00666696	0.00530531	0.00595506	0.0187824	0.02179	0.0134187	0.0203982	0.0233325	0.0264004	0.0463617	0.0179405	0.0178614	0.0302819	0.0231554	0.0197466	0.0128781	0.0338131	0.0178803	0.00961059	0.0262215	0.0198898	0.029732	0.0203248	0.00146146
Pyrococcus_horikoshiicode_Window.exe	0.0322755	0.0163895	0.047778	0.0182128	0.0103853	0.0100362	0.00991625	0.0129084	0.020736	0.0116014	0.0309249	0.0100526	0.0460656	0.0162314	0.0230028	0.0253914	0.00794754	0.00684049	0.00852016	0.00785847	0.0169094	0.00962358	0.00493177	0.0111342	0.00097799	0.00094527	0.00079076	0.00112705	0.018351	0.016904	0.00859106	0.0251315	0.0426972	0.0119868	0.0441151	0.0322865	0.0184819	0.0162968	0.00731676	0.0213249	0.0325519	0.00688957	0.0160532	0.0155206	0.0178892	0.011465	0.0123303	0.0364402	0.00118886
Staphylothermus_marinus_F1code_Window.exe	0.0476324	0.0142619	0.0272814	0.0279234	0.0239772	0.00486425	0.00396809	0.0148031	0.0311706	0.0101361	0.0116917	0.0146344	0.0542824	0.0134293	0.0209316	0.0359889	0.0117027	0.0048029	0.00567934	0.0126427	0.0182256	0.00627751	0.00468239	0.0142969	0.00275641	0.00160389	0.00122044	0.00567058	0.0244264	0.00911937	0.00567277	0.0178027	0.0434562	0.00973288	0.0247244	0.0368083	0.0229869	0.00485768	0.00453778	0.0257608	0.027494	0.00885206	0.00703783	0.020925	0.0254519	0.00607374	0.00763381	0.0325182	0.00186025
Sulfolobus_solfataricuscode_Window.exe	0.0395761	0.0166679	0.0375572	0.0327548	0.0137954	0.00684378	0.00638025	0.0200927	0.0252472	0.00725514	0.0176435	0.0166311	0.0494416	0.0110534	0.0206736	0.0335527	0.0155523	0.0046376	0.00533585	0.00822723	0.0160455	0.00548048	0.00413733	0.0122922	0.00127439	0.00060222	0.00051924	0.00172132	0.0191206	0.00697774	0.0055113	0.0151943	0.0384214	0.0124689	0.0294817	0.0342082	0.0192095	0.00720061	0.00706428	0.0223653	0.0258162	0.00670508	0.00970078	0.0218638	0.028116	0.00723261	0.0122057	0.0275731	0.00175925
Sulfolobus_tokodaiicode_Window.exe	0.0516661	0.0138094	0.028085	0.0347999	0.0170461	0.004425	0.00406391	0.0219714	0.0262309	0.00568553	0.011937	0.0166522	0.0496112	0.00910998	0.0204574	0.0401703	0.0155663	0.00346253	0.00520889	0.00956561	0.0171393	0.00420835	0.00344021	0.0142992	0.00091914	0.00046351	0.00034665	0.00144699	0.0164355	0.00556473	0.00383019	0.0186244	0.0469601	0.00948421	0.0230993	0.0366592	0.0209183	0.00515768	0.0039024	0.0254208	0.0262204	0.0053901	0.00732423	0.0236534	0.0295254	0.00553059	0.00834316	0.0293113	0.0020116
Thermococcus_kodakaraensis_KOD1code_Window.exe	0.0184265	0.0264454	0.0500024	0.00557699	0.0076629	0.0163469	0.0133039	0.0086715	0.0126091	0.017916	0.0311809	0.00449656	0.0319521	0.0239192	0.0226952	0.0134975	0.00265422	0.0128058	0.01551	0.00305392	0.00957393	0.0129682	0.0149839	0.00618278	0.00109135	0.00797672	0.00324283	0.00206873	0.00636076	0.044288	0.0228279	0.0210402	0.027237	0.0317258	0.0606708	0.0154195	0.0139097	0.0300895	0.0169324	0.0130244	0.0216257	0.0253275	0.0158441	0.0127887	0.00852318	0.0283362	0.0171947	0.0290091	0.00068073
Thermofilum_pendens_Hrk_5code_Window.exe	0.0114255	0.0197848	0.0386535	0.00263437	0.00585704	0.0116285	0.0176084	0.00579933	0.0111258	0.0209279	0.0408094	0.00323385	0.0248729	0.0149312	0.0165528	0.00553124	0.00408094	0.0123005	0.0140208	0.00194366	0.00500437	0.0177703	0.0175488	0.00699271	0.00202185	0.0100553	0.00562619	0.00256734	0.0169474	0.0430007	0.0285014	0.0133338	0.0165286	0.0330422	0.0615753	0.00807252	0.0114237	0.0294267	0.0342095	0.017573	0.0129726	0.0290693	0.0270772	0.0103494	0.0220598	0.0300392	0.0336324	0.017398	0.00089364
Thermoplasma_acidophilumcode_Window.exe	0.0173492	0.0234563	0.0392585	0.0189226	0.0134453	0.0133817	0.0140115	0.00680056	0.0155322	0.0158833	0.0262586	0.00474656	0.0556443	0.022098	0.0309415	0.0123744	0.00276279	0.00758178	0.0186988	0.00864169	0.0123898	0.00634631	0.0124117	0.00813038	0.00195085	0.00514815	0.00259163	0.00310293	0.0061905	0.0188546	0.028091	0.0202349	0.0281524	0.0199386	0.0318193	0.0374897	0.0224425	0.0207769	0.0135836	0.0126882	0.0223767	0.0250495	0.00995616	0.0150012	0.0141036	0.016105	0.0207374	0.0211412	0.00072855
Thermoplasma_volcaniumcode_Window.exe	0.0335464	0.0214121	0.0350166	0.0255771	0.0169149	0.00794262	0.00864455	0.0142799	0.0167776	0.0124819	0.0203802	0.00762598	0.0557334	0.0144039	0.0270762	0.0212859	0.00821277	0.00673363	0.0125461	0.00831462	0.0145013	0.00401892	0.00735584	0.0117999	0.00220985	0.00240914	0.00182457	0.00311992	0.0129735	0.012504	0.011687	0.0251299	0.0403198	0.0178847	0.0233297	0.0369187	0.0237238	0.013093	0.00788727	0.019127	0.0224882	0.0193107	0.011098	0.016988	0.025152	0.0104713	0.0118021	0.0240869	0.00149464
uncultured_methanogenic_archaeon_RC-Icode_Window.exe	0.0197823	0.0257012	0.0358052	0.00851953	0.00842148	0.0226916	0.0145977	0.0103413	0.00786881	0.018804	0.0162045	0.00395892	0.0130133	0.0476753	0.0286272	0.0108728	0.00291041	0.0129097	0.0240967	0.00464752	0.00431994	0.0142457	0.0188709	0.00798804	0.0025494	0.00904991	0.0154702	0.0031756	0.00411046	0.0245134	0.0450111	0.00843596	0.0235195	0.0376927	0.0380916	0.0177901	0.0175405	0.0344425	0.0213623	0.0133297	0.0111369	0.0450769	0.0133086	0.00818414	0.0133565	0.0312246	0.0241257	0.00741866	0.00146523
Halobacterium_sp	0.00567802	0.0201347	0.0107524	0.00107993	0.00377808	0.0318345	0.0298238	0.00271659	0.00076299	0.0158569	0.00116545	0.00256232	0.00071772	0.0328624	0.0171783	0.00212297	0.00365902	0.0204097	0.0222392	0.00192509	0.00349468	0.0181341	0.0241559	0.00102124	0.00461653	0.0331307	0.021124	0.00398601	0.00107993	0.039664	0.0319133	0.00329345	0.015711	0.08103	0.0510435	0.00897314	0.00821518	0.0572648	0.0602648	0.00505085	0.00476578	0.049826	0.0229904	0.00734654	0.00180939	0.0500306	0.0376953	0.0064276	0.00071436
Methanococcoides_burtonii_DSM_6242	0.0362304	0.0171525	0.0280622	0.028603	0.0201391	0.0130641	0.00621092	0.0147053	0.012084	0.00870022	0.0115839	0.0119376	0.0282086	0.028603	0.0295352	0.0272837	0.00887854	0.00678794	0.0155635	0.0126321	0.0110518	0.00495395	0.00658642	0.013499	0.00339832	0.00405652	0.00250379	0.00788833	0.0059688	0.0118419	0.015897	0.0330075	0.0468559	0.0182297	0.0260427	0.0448305	0.0326465	0.00956864	0.00609494	0.0192315	0.022669	0.0124726	0.00943816	0.0258701	0.0189053	0.0147459	0.0155215	0.0236606	0.00148894
Methanococcus_maripaludis_S2	0.0786179	0.019722	0.00956858	0.036467	0.0193626	0.00728	0.00595803	0.0168811	0.0178457	0.00687183	0.00685965	0.0102529	0.0287809	0.0165318	0.0256029	0.0483648	0.00940816	0.00864665	0.00923758	0.00630527	0.0155814	0.00297495	0.00373646	0.0115647	0.00271705	0.0005097	0.00130167	0.00162455	0.00492847	0.00687183	0.00393953	0.0255643	0.0740326	0.0164425	0.00699164	0.0393668	0.0357806	0.00348059	0.00451218	0.0141112	0.0351755	0.00833189	0.00725157	0.0165298	0.0245896	0.00446953	0.00495487	0.0357258	0.00297698
Methanocorpusculum_labreanum_Z	0.0358202	0.0187808	0.0190364	0.016717	0.0101057	0.0243983	0.018426	0.00663414	0.0094381	0.0081582	0.00446536	0.00628889	0.0095411	0.0486192	0.0283563	0.017892	0.00383971	0.00904707	0.0211957	0.00923782	0.00597988	0.0100447	0.0218938	0.00627363	0.00352117	0.00921684	0.011254	0.00873043	0.00190174	0.0262619	0.0250049	0.0271832	0.0370104	0.023807	0.0297602	0.0312709	0.0288446	0.0262619	0.0181342	0.0117213	0.0250316	0.0225977	0.0140217	0.0157804	0.0098482	0.0286653	0.0163298	0.0197822	0.00164804
Pyrococcus_abyssi	0.024591	0.0202492	0.053217	0.0130128	0.00808442	0.0108537	0.0118343	0.0110625	0.0168734	0.0139153	0.0364743	0.00746519	0.0480616	0.0154025	0.0231746	0.0213188	0.00727997	0.00922481	0.00926294	0.00569832	0.0167626	0.00989125	0.00646463	0.0091558	0.00089524	0.00119668	0.00068823	0.0010387	0.018475	0.020685	0.0106122	0.021326	0.0355936	0.0184078	0.0525941	0.0274456	0.0167245	0.0191887	0.0102762	0.0200658	0.0299116	0.0108737	0.0160072	0.0153517	0.0135666	0.014914	0.0136393	0.0389639	0.0010042
Pyrococcus_furiosus	0.0380924	0.0168919	0.0425963	0.017815	0.0158516	0.0076246	0.00571378	0.0148182	0.0277951	0.0108048	0.0210801	0.010221	0.0405141	0.0136048	0.0218861	0.0325568	0.00951675	0.00808279	0.00793175	0.00702895	0.0197887	0.00923844	0.00306817	0.010652	0.00122184	0.00115735	0.00081116	0.00116074	0.0177336	0.0170243	0.00832546	0.0241499	0.0483745	0.0159382	0.0403444	0.0275337	0.0246081	0.0137168	0.00590894	0.0211208	0.0368757	0.00768908	0.0140783	0.0124237	0.019098	0.0106418	0.0139086	0.0352635	0.00120656
Sulfolobus_acidocaldarius_DSM_639	0.0399203	0.0183647	0.034464	0.0296746	0.0185287	0.00744269	0.00478154	0.017969	0.0258342	0.00703437	0.0164367	0.0169364	0.0502748	0.0110828	0.0208666	0.0293325	0.0128517	0.00442368	0.00982952	0.00840278	0.0143777	0.00574794	0.00315301	0.0158518	0.0011745	0.00039097	0.00035787	0.00137156	0.0190442	0.00773119	0.00889465	0.0167125	0.0359727	0.0170137	0.0318643	0.0314056	0.0213317	0.00752624	0.00501802	0.0216659	0.0269283	0.00697604	0.00889307	0.0240969	0.0283014	0.00946377	0.01463	0.0258342	0.00167898
Alcanivorax_borkumensis_SK2	0.0204652	0.0186154	0.0177811	0.0147647	0.00541534	0.0277861	0.00901936	0.00831325	0.00168524	0.018076	0.0018826	0.00845469	0.00351959	0.0221789	0.0258509	0.0236174	0.016905	0.0121399	0.0283628	0.0112243	0.00730342	0.0134852	0.0176067	0.00850732	0.00570152	0.0246218	0.0108954	0.0167186	0.0102386	0.0111772	0.046065	0.0105862	0.0359689	0.0253772	0.0243257	0.0326434	0.0146003	0.0421857	0.0254704	0.0179291	0.00594493	0.0369656	0.01371	0.0209498	0.0113076	0.0115489	0.0371903	0.0122944	0.00135301
Anaeromyxobacter_dehalogenans_2CP-C	0.00023729	0.0149582	0.0230916	0.00026292	0.00029907	0.0255276	0.017611	0.00031485	0.00028395	0.0109841	0.00214872	0.00024846	9.202e-05	0.0288778	0.0154347	0.00028395	0.00043185	0.0189073	0.024259	0.00066453	0.0008512	0.0202199	0.0411818	0.00121403	0.00177471	0.0571306	0.0305822	0.00167217	0.00026818	0.055463	0.0507015	0.00096295	0.00163668	0.0465559	0.0597835	0.00456561	0.00212505	0.0654803	0.0898477	0.00173264	0.00236168	0.0657511	0.0230173	0.00207707	0.0004141	0.0302095	0.0527379	0.00090116	6.704e-05
Arthrobacter_aurescens_TC1	0.00707022	0.021641	0.0231067	0.00475046	0.00663615	0.0299359	0.0167841	0.00655702	0.00134808	0.0150648	0.00554466	0.00362348	0.00190935	0.0338973	0.019674	0.00946394	0.00805892	0.0159973	0.0235378	0.00508914	0.00462696	0.0200586	0.0223532	0.00689644	0.00403981	0.0255514	0.0157207	0.00924061	0.00168529	0.028698	0.0424938	0.0121298	0.0264425	0.0397925	0.029839	0.0155137	0.0207389	0.0578256	0.0285471	0.017023	0.0141301	0.0460907	0.0130342	0.0160868	0.00618876	0.0301304	0.0338293	0.0144969	0.00075058
Borrelia_afzelii_PKo	0.0814806	0.0130653	0.0212095	0.0598369	0.0178099	0.00486815	0.00187454	0.0152681	0.0207823	0.00915734	0.00634024	0.0156	0.0396618	0.00785117	0.0176898	0.0605571	0.0188548	0.00283475	0.00370671	0.00935503	0.00889611	0.00324425	0.00121792	0.0116144	0.00174392	0.0007943	0.0004095	0.00192043	0.00844777	0.00226286	0.00199103	0.0304233	0.0499347	0.00874078	0.0174286	0.0429061	0.0170756	0.00411974	0.00239701	0.0205634	0.0224874	0.00720514	0.00768172	0.0145091	0.0150916	0.00247467	0.00519646	0.0311787	0.00187454
Brucella_abortus_9-941	0.012765	0.014259	0.0303811	0.0163955	0.00631373	0.0216122	0.0194044	0.00335362	0.00158453	0.012859	0.00325612	0.00279469	0.00372625	0.0368951	0.0255614	0.0181855	0.00650004	0.00719131	0.0255683	0.0136182	0.00462125	0.0114382	0.0264982	0.0057931	0.00233152	0.0383438	0.00914846	0.0126605	0.00150965	0.020423	0.0390891	0.0242067	0.0392492	0.0248823	0.0215931	0.0313527	0.0195628	0.0439262	0.0369282	0.0145446	0.00647566	0.0508685	0.0100974	0.0144418	0.00380635	0.023397	0.0278494	0.0162858	0.00103604
Buchnera_aphidicola_Cc_Cinara_cedri	0.130381	0.00592027	0.00553066	0.0752696	0.0201492	0.00110952	0.00092319	0.0185231	0.0181758	0.00100789	0.00068604	0.0121793	0.0511396	0.00437033	0.0182351	0.0785727	0.0249939	0.00104176	0.00179556	0.0170155	0.0116966	0.00070298	0.00152453	0.0127298	0.0047684	0.00039807	0.00023715	0.00754643	0.00491238	0.00035572	0.00044042	0.00662325	0.0406034	0.00182944	0.00180403	0.033599	0.014644	0.00060981	0.00149065	0.0161939	0.0269927	0.00100789	0.00166005	0.017981	0.0175829	0.00083002	0.00143984	0.0178116	0.00271875
Burkholderia_cenocepacia_AU_1054	0.00406422	0.0213885	0.0258411	0.00439848	0.00137557	0.0181187	0.0330271	0.00122562	0.00056022	0.014596	0.00095384	0.00143492	0.0004967	0.0398727	0.0218706	0.00437349	0.00520341	0.0162205	0.0287588	0.00755156	0.00134745	0.0101392	0.0401799	0.00161507	0.00254704	0.0472868	0.0142482	0.00762862	0.00074766	0.037461	0.0539335	0.00285318	0.0226401	0.0432611	0.0251174	0.0147678	0.00979246	0.0393385	0.0831297	0.00357064	0.00242312	0.0629064	0.0102923	0.00665396	0.0022461	0.0346058	0.0383649	0.00282298	0.00072267
Burkholderia_cenocepacia_HI2424	0.00409131	0.0219235	0.0270679	0.00435777	0.00133526	0.0179119	0.0332418	0.00114057	0.00050637	0.014503	0.0008456	0.00137262	0.00046803	0.040331	0.0222352	0.00428304	0.00510111	0.0161863	0.0294612	0.00721706	0.00120153	0.00998197	0.0402071	0.00153584	0.00219658	0.0471616	0.0132297	0.00760742	0.00073744	0.0378414	0.05407	0.00275507	0.0231821	0.0433299	0.0256137	0.014503	0.00972239	0.0388532	0.0825194	0.00353282	0.00221625	0.0630903	0.00995837	0.00667038	0.0021543	0.0347127	0.0382475	0.00268034	0.00075415
Candidatus_Carsonella_ruddii_PV	0.141104	0.0132322	0.00634667	0.104101	0.0159066	0.0006187	0.00117753	0.0139507	0.0163058	0.0024748	0.00055883	0.0149486	0.0644846	0.00363237	0.0121944	0.0865383	0.0139906	0.00159665	0.00071849	0.00890131	0.00836244	0.00029937	0.00067857	0.00680571	0.00071849	3.992e-05	1.996e-05	0.0008582	0.00514919	0.00021954	0.00041912	0.00520906	0.0320727	0.00221535	0.00107774	0.0238898	0.00788344	0.0002395	0.00067857	0.00592755	0.0211356	0.00117753	0.00077837	0.0137511	0.0114759	0.00031933	0.00075841	0.019539	0.00221535
Chlamydophila_felis_Fe_C-56	0.043545	0.0132479	0.0188623	0.0282639	0.0187918	0.0098894	0.00743045	0.0166459	0.0118577	0.00844279	0.00401272	0.0113783	0.0173086	0.0163272	0.0196632	0.0379756	0.0268765	0.00728945	0.0123399	0.0160678	0.00884886	0.00994298	0.00400708	0.0203513	0.00622071	0.00710616	0.0023095	0.0134086	0.0167869	0.00950026	0.0075658	0.0251958	0.0438608	0.0111189	0.0197816	0.0350147	0.0177316	0.0113783	0.00784215	0.0311853	0.0262251	0.00900677	0.0116603	0.0152698	0.0167615	0.00807057	0.0111866	0.0248321	0.0016722
Corynebacterium_jeikeium_K411	0.0062683	0.0251127	0.0316207	0.00599861	0.00479181	0.0322568	0.0141956	0.0077162	0.00118501	0.0133974	0.00240135	0.00348012	0.00133348	0.0354891	0.0216925	0.0106651	0.00680496	0.0177861	0.0288217	0.00324176	0.00614708	0.0136903	0.0251917	0.00521814	0.00440634	0.0360053	0.00854434	0.00967623	0.00633232	0.0157552	0.0512838	0.00683357	0.0209774	0.0399689	0.0447022	0.0203427	0.0172984	0.046018	0.0327581	0.0180776	0.00875683	0.0476919	0.0124317	0.0162101	0.00715638	0.0242982	0.0368811	0.0120176	0.00104608
Enterococcus_faecalis_V583	0.0577302	0.0138888	0.0117722	0.0325875	0.0247163	0.0100668	0.0133715	0.0140121	0.00584985	0.00675556	0.00108643	0.0149514	0.00647746	0.0148205	0.0254662	0.0509205	0.0372297	0.00446475	0.00791341	0.0126638	0.0162824	0.00319545	0.00537372	0.0107539	0.00673825	0.00616474	0.00416934	0.0133986	0.00949004	0.00319545	0.00585201	0.0106252	0.061669	0.0124074	0.0125827	0.0366227	0.0245226	0.0129538	0.0142632	0.0220965	0.0164696	0.0174229	0.00988825	0.0214202	0.0147599	0.0136496	0.0148064	0.026215	0.00232868
Francisella_tularensis_novicida_U112	0.0595263	0.0122909	0.0193233	0.0463546	0.0204164	0.00400924	0.00312142	0.0236782	0.0175231	0.00706925	0.00316178	0.019004	0.0353252	0.0157931	0.0222307	0.0413873	0.028663	0.00314423	0.00905194	0.0140806	0.0150772	0.00094046	0.00220377	0.0125471	0.00204936	0.0025038	0.00026143	0.00691485	0.0198988	0.00302492	0.00308633	0.0206516	0.0339408	0.00680606	0.0206691	0.0484303	0.0247275	0.00414084	0.00594105	0.0356077	0.0124822	0.00907475	0.00397766	0.032495	0.0209639	0.00647094	0.00635864	0.0291543	0.00199322
Francisella_tularensis_tularensis	0.0597683	0.0122285	0.0198532	0.0458709	0.0200237	0.00425871	0.0030832	0.0234159	0.018431	0.00707511	0.00313335	0.0189184	0.0355421	0.0155725	0.0223888	0.0417225	0.0286374	0.00317548	0.0087461	0.0144371	0.0150549	0.0008385	0.00220658	0.0126116	0.00196185	0.00242122	0.00024473	0.00694472	0.0195704	0.00296284	0.00319152	0.0203868	0.0347878	0.00681433	0.0209625	0.0490504	0.0246636	0.0040882	0.00560071	0.0346755	0.0122646	0.00878822	0.00373515	0.0321399	0.0206175	0.00630481	0.00635496	0.0290266	0.00201
Lactobacillus_delbrueckii_bulgaricus	0.0177597	0.027536	0.0548203	0.0139136	0.00359222	0.022024	0.0104221	0.0156232	0.0066941	0.0213936	0.00218905	0.00606366	0.00211462	0.0396393	0.0250471	0.0207237	0.0145594	0.0128366	0.0275294	0.00538724	0.0111466	0.00496476	0.012946	0.00596953	0.00120398	0.0117202	0.0173504	0.00422048	0.00289611	0.010862	0.0387133	0.0108358	0.0472856	0.0422989	0.0140909	0.0168272	0.0111663	0.0408892	0.0109737	0.0230113	0.00508078	0.0347139	0.0170877	0.0108642	0.00739679	0.026691	0.0139004	0.0217657	0.00219999
Lactobacillus_delbrueckii_bulgaricus_ATCC_BAA-365	0.0183508	0.0271399	0.0544578	0.0139165	0.00363875	0.0218786	0.0102965	0.0154029	0.00667245	0.0213363	0.00222345	0.00613019	0.00226742	0.0394254	0.0251719	0.0210307	0.014733	0.0126749	0.027521	0.00557956	0.0111194	0.00502893	0.0130078	0.00597107	0.00120803	0.0118061	0.017193	0.00414542	0.00296669	0.01091	0.0385272	0.0111026	0.0473687	0.0420257	0.0140358	0.0167826	0.0111842	0.0406041	0.0110565	0.0226491	0.00517549	0.0345807	0.0171344	0.0107153	0.00736125	0.0266249	0.0138704	0.021441	0.00222973
Lactobacillus_salivarius_UCC118	0.0540183	0.011487	0.0263282	0.0438152	0.024732	0.00320785	0.00346541	0.0234403	0.0157056	0.00439811	0.00214247	0.0183515	0.0175905	0.012605	0.0256764	0.0487031	0.0311477	0.00341468	0.00464787	0.0143885	0.0164314	0.00082928	0.00155905	0.0127689	0.00362346	0.00253077	0.00046049	0.0136821	0.0113836	0.00167807	0.00223418	0.0110382	0.057511	0.00965086	0.00871427	0.0484416	0.0252374	0.00442738	0.00382639	0.0331868	0.0232979	0.00607618	0.00473958	0.0291516	0.0261604	0.00425177	0.00595715	0.0332102	0.00227515
Mycoplasma_agalactiae_PG2	0.0805117	0.0206828	0.0225826	0.0544221	0.0210885	0.00375271	0.00108446	0.0222276	0.0206594	0.0117067	0.00254732	0.0155258	0.0251182	0.00793063	0.0183501	0.0543987	0.0238309	0.00550034	0.00389705	0.00966265	0.0120851	0.00090892	0.00117028	0.0134895	0.00063585	0.00099474	0.00022235	0.00462652	0.0128497	0.00139264	0.00179053	0.0188221	0.0563687	0.0156116	0.01095	0.0413578	0.0215917	0.00519606	0.00214162	0.0296121	0.0122763	0.0142853	0.00267995	0.0183501	0.0141955	0.00388144	0.00594894	0.0342308	0.00217283
Mycoplasma_mycoides	0.099346	0.0132369	0.00977035	0.0689914	0.0193471	0.00150639	0.00036601	0.0324418	0.0221542	0.00247132	0.00081672	0.0209291	0.0236515	0.00617377	0.0167729	0.0709485	0.0348224	0.00298253	0.0018361	0.0106082	0.0142502	0.00044466	0.000608	0.00912303	0.00050515	0.00028131	3.025e-05	0.00320939	0.0114582	0.00023594	0.00055658	0.00821859	0.0534375	0.00527538	0.00449194	0.0509571	0.0167064	0.00104358	0.00079554	0.025176	0.0210259	0.00105266	0.00198129	0.018966	0.0153119	0.00115853	0.00262257	0.034904	0.00219606
Novosphingobium_aromaticivorans_DSM_12444	0.00250128	0.0198255	0.028256	0.00581151	0.0026309	0.0270352	0.0186645	0.0030464	0.00074551	0.0162147	0.0036908	0.00197455	0.00159766	0.0393513	0.0240761	0.00581978	0.0039105	0.0133282	0.0265728	0.00653312	0.00309604	0.0179475	0.027652	0.00458799	0.00300044	0.0438676	0.0145996	0.00725198	0.00131821	0.030294	0.0455011	0.0145306	0.0273349	0.0396731	0.028961	0.0182085	0.0145306	0.0555513	0.0530077	0.00873749	0.00764818	0.0584819	0.0143615	0.00988931	0.00304824	0.0354022	0.0282394	0.00737332	0.00037689
Polaromonas_JS666	0.0126583	0.0195388	0.0245786	0.00737509	0.00423561	0.0281812	0.0169575	0.00300173	0.00123192	0.0204834	0.0035206	0.00362359	0.00234969	0.0295824	0.025455	0.0135353	0.00860307	0.0141985	0.0312459	0.00837545	0.00423364	0.01967	0.0231552	0.00530353	0.00276623	0.0366151	0.0130761	0.00730097	0.00142871	0.0174987	0.0688869	0.00653348	0.0240565	0.0350125	0.0277378	0.0144583	0.0130761	0.0614206	0.0395466	0.00997865	0.00497292	0.0552525	0.0102469	0.0116711	0.00362621	0.023306	0.0428173	0.00706416	0.00067303
Pseudomonas_syringae_tomato_DC3000	0.0155761	0.0223525	0.0217823	0.00948173	0.00489842	0.0273737	0.0127347	0.00588394	0.00196939	0.0226582	0.00275329	0.0065808	0.00283537	0.0324104	0.0232989	0.0144259	0.0125083	0.0136276	0.032958	0.00923824	0.00585144	0.0102017	0.0239764	0.00767815	0.00436186	0.0305236	0.00832819	0.015451	0.00223712	0.0148583	0.0678677	0.00871656	0.0305457	0.0335579	0.0257795	0.0208238	0.0162559	0.0434682	0.032585	0.013642	0.00381098	0.0448278	0.0102871	0.0175697	0.00622824	0.0242348	0.0305457	0.00994392	0.0007828
Psychromonas_ingrahamii_37	0.0484169	0.014307	0.0126566	0.0337693	0.0138868	0.0164793	0.00866366	0.0146247	0.00542559	0.0120415	0.00218837	0.0163174	0.0149009	0.0173087	0.0239289	0.041335	0.025381	0.00610167	0.0189489	0.0147128	0.00871958	0.00773681	0.00824683	0.0115061	0.00434793	0.00935584	0.0033372	0.0152389	0.007769	0.00646513	0.018061	0.017673	0.0403793	0.0117577	0.0180771	0.0416612	0.0257868	0.0184931	0.016486	0.0221649	0.0104894	0.0176357	0.00889326	0.0282039	0.0129845	0.0111452	0.0153076	0.0247473	0.00200452
Rhodobacter_sphaeroides_ATCC_17025	0.00239044	0.0177389	0.0233356	0.0032011	0.00176766	0.0266156	0.021213	0.00083453	0.00071931	0.0122937	0.00303398	0.00101617	0.00059164	0.0434577	0.0257572	0.0024548	0.00235723	0.0117052	0.0268917	0.00864109	0.00130888	0.0222198	0.0298406	0.00237902	0.00226277	0.0420585	0.0275913	0.00509539	0.00035706	0.0350314	0.0562299	0.0102883	0.0138403	0.0384235	0.0490783	0.015992	0.00541924	0.0647277	0.0591352	0.00402524	0.00552199	0.0563628	0.0208632	0.0055822	0.00059372	0.0283988	0.0402317	0.00372735	0.00018995
Rhodopseudomonas_palustris_BisB18	0.00728325	0.017783	0.0269918	0.00823268	0.00184927	0.0334115	0.0148857	0.00203114	0.00100222	0.0167433	0.00216978	0.00222828	0.00074785	0.0456677	0.0227006	0.00648643	0.00738245	0.0112355	0.0263674	0.008557	0.0022976	0.0106721	0.037318	0.00220539	0.00360188	0.039089	0.0199369	0.00497039	0.00159808	0.0253346	0.0546329	0.00472683	0.0213295	0.0380226	0.0304716	0.0182453	0.00685145	0.0580326	0.0596485	0.00588803	0.0054079	0.0602482	0.010473	0.00621362	0.00152177	0.0321644	0.0361905	0.00446356	0.00054499
Rickettsia_conorii	0.0660655	0.0128089	0.0173076	0.0513231	0.0148184	0.00850316	0.00698212	0.0223065	0.0152279	0.0103196	0.00381721	0.0164769	0.042197	0.0120834	0.0215343	0.0450869	0.0240148	0.00337552	0.00794155	0.0149266	0.00642344	0.00212652	0.00890682	0.0154853	0.00291336	0.00219965	0.00106472	0.00878981	0.0129317	0.00324097	0.00371483	0.0211365	0.0450021	0.00857336	0.0162926	0.0407315	0.0253486	0.00808487	0.00469765	0.0261969	0.0147335	0.00903844	0.00622161	0.0244594	0.0244916	0.0044578	0.00622161	0.0216455	0.00233128
Rickettsia_typhi_wilmington	0.0680802	0.0100029	0.0153508	0.0569448	0.0184481	0.00427265	0.00393327	0.025393	0.0152079	0.0070663	0.00337239	0.0186982	0.0454058	0.0112747	0.0212846	0.0520577	0.0250393	0.00293298	0.00677336	0.0161903	0.0106816	0.00063947	0.00397256	0.015608	0.00304015	0.00190769	0.00075379	0.00957416	0.0114104	0.00304015	0.00283295	0.0203558	0.0443841	0.00546942	0.0134753	0.0428158	0.0267076	0.00327594	0.00432266	0.0263147	0.0145863	0.00618034	0.00527651	0.0276079	0.0250714	0.00366533	0.00617319	0.0208702	0.00193984
Streptococcus_agalactiae_A909	0.0551857	0.0123882	0.0175992	0.036561	0.0226124	0.00704787	0.00581625	0.0219631	0.00842179	0.00616464	0.00280018	0.0159064	0.0128985	0.0170153	0.0250642	0.048694	0.0310146	0.00543188	0.0086655	0.0147189	0.0144948	0.00238964	0.00272167	0.0125076	0.00480871	0.00467787	0.00108278	0.0168959	0.0123833	0.00610903	0.00418391	0.0205204	0.0477453	0.0123833	0.0169548	0.0440145	0.02344	0.00761053	0.00586369	0.0322511	0.0200756	0.00726868	0.0076138	0.0285121	0.0164216	0.00935246	0.00794092	0.0332472	0.00214757
Streptococcus_pyogenes_MGAS2096	0.0515617	0.0144032	0.0190074	0.0294357	0.0194891	0.0131871	0.00742212	0.0180866	0.00758082	0.00822486	0.00330138	0.0140839	0.00817688	0.0188229	0.0252503	0.0464574	0.0300317	0.00696077	0.0125467	0.0136909	0.0140766	0.00315375	0.00298767	0.0131963	0.00486996	0.00645883	0.00231226	0.0159238	0.0113565	0.0075476	0.00718222	0.0216057	0.0459333	0.0174868	0.0180257	0.0393269	0.0207365	0.0141172	0.00710471	0.0344329	0.0176271	0.0118879	0.00866037	0.025374	0.0119581	0.0126741	0.0137665	0.0286329	0.0020982
Streptococcus_pyogenes_MGAS10750	0.0527371	0.0144834	0.0191578	0.0302718	0.0198306	0.0129289	0.00714788	0.0184265	0.00825273	0.00808629	0.00318529	0.0141382	0.00881578	0.0187187	0.0252238	0.0466657	0.0304878	0.00674418	0.0115938	0.0136335	0.0141577	0.00305604	0.00279222	0.0131714	0.00479653	0.00630685	0.00220085	0.0152891	0.011778	0.00744357	0.00653525	0.021155	0.0466657	0.0171907	0.0173925	0.0398702	0.0204574	0.0136318	0.00685573	0.0345655	0.0178971	0.0115655	0.00842625	0.0255638	0.0122277	0.0124632	0.0131183	0.0283436	0.00209815
Streptococcus_sanguinis_SK36	0.0333635	0.0131136	0.0328159	0.0290051	0.0144848	0.0142881	0.00819619	0.0175796	0.00542686	0.0129693	0.0023448	0.0119688	0.0053646	0.0245249	0.0235853	0.038622	0.0189608	0.00634525	0.0244626	0.0117056	0.0121457	0.00376979	0.00674572	0.0118825	0.00465422	0.0103273	0.00629573	0.0114679	0.00969052	0.0138806	0.0265145	0.0153013	0.0429691	0.0212532	0.02804	0.0352046	0.0179575	0.0176263	0.0100273	0.0338928	0.0171891	0.0189211	0.00825845	0.0222424	0.011574	0.019906	0.0140858	0.0226881	0.00195282
Streptococcus_thermophilus_LMD-9	0.0435286	0.0153719	0.0262394	0.030433	0.0194144	0.0105125	0.00657297	0.0205106	0.00532557	0.00670106	0.00200129	0.0133601	0.00659607	0.0235598	0.0243137	0.0432409	0.0259727	0.00750956	0.0115709	0.0112706	0.0153719	0.00237719	0.00247379	0.0124256	0.00419578	0.00522897	0.00108779	0.0234401	0.010376	0.0112706	0.00607737	0.0282008	0.0467605	0.0174425	0.0217559	0.0411094	0.0191645	0.0144731	0.00699086	0.0334192	0.0167495	0.00811856	0.00791696	0.0324385	0.0140069	0.0136667	0.0113945	0.0324154	0.00226589
Streptococcus_thermophilus_LMG_18311	0.043404	0.0153689	0.0260035	0.0306724	0.0191978	0.0105869	0.00651974	0.0203277	0.0054533	0.00668258	0.00234536	0.0135359	0.00686926	0.0235966	0.024526	0.0433563	0.0260571	0.00750872	0.0114845	0.0116037	0.0151942	0.00245657	0.00245458	0.0123583	0.00429552	0.00503825	0.0011558	0.0231577	0.0106167	0.0111926	0.00621986	0.0279318	0.0461267	0.0171483	0.0216841	0.0408541	0.0189317	0.0141655	0.00678386	0.0335877	0.0168187	0.00817201	0.00794562	0.0321836	0.0137465	0.0134347	0.0114567	0.0322273	0.00234536
Synechococcus_elongatus_PCC_6301	0.0133493	0.0140469	0.0122319	0.0133709	0.00710526	0.0200068	0.0146291	0.0100491	0.00144084	0.0169248	0.00099945	0.0117474	0.00089165	0.0271819	0.0149703	0.0259909	0.0300141	0.00897099	0.0310326	0.00830511	0.00932359	0.0185356	0.0167738	0.0102076	0.010162	0.0307028	0.0142892	0.0103738	0.0111424	0.0265439	0.041986	0.00916632	0.0323313	0.0178494	0.0243674	0.0333308	0.0186117	0.0333765	0.0277361	0.0253428	0.00871859	0.0320231	0.0127722	0.0185787	0.00454701	0.0229697	0.0235481	0.0158074	0.00105273
Synechocystis_PCC6803	0.0293774	0.0151332	0.0123368	0.025231	0.00660041	0.026582	0.00791278	0.0137987	0.00436042	0.010336	0.00472491	0.01503	0.00448577	0.0178833	0.0195129	0.0402909	0.0341389	0.00715583	0.0212602	0.0114854	0.0078771	0.025259	0.00838527	0.00978924	0.00519451	0.0123532	0.0135499	0.0102126	0.0138903	0.0140407	0.0203711	0.0098442	0.0447343	0.0179431	0.0155247	0.0321766	0.0104989	0.0386266	0.0155575	0.0199613	0.0127274	0.0229534	0.0179248	0.0199295	0.0104989	0.0112241	0.0290852	0.0164697	0.00134033
Vibrio_vulnificus_CMCP6	0.0363033	0.0217824	0.0157031	0.0177766	0.00946093	0.0184138	0.0122856	0.011554	0.00385493	0.0134516	0.001243	0.0109286	0.00385059	0.0266252	0.0266567	0.0302044	0.0320521	0.0113998	0.0160179	0.0117266	0.0145914	0.00468324	0.00818102	0.0113998	0.00619764	0.0154621	0.00139933	0.0197534	0.011732	0.013127	0.021486	0.0162513	0.0415553	0.0196579	0.0246961	0.034093	0.0226237	0.0194158	0.0282265	0.0189468	0.00676975	0.0248166	0.00808874	0.0283111	0.0108863	0.0140128	0.0266589	0.0199315	0.00199315
Xanthomonas_oryzae_MAFF_311018	0.00602784	0.0177561	0.0240061	0.00853877	0.00340513	0.0300966	0.0151392	0.0030287	0.00081054	0.0215463	0.00203716	0.00430076	0.00081991	0.0324035	0.0211995	0.00680376	0.0097553	0.0143344	0.0357863	0.0107973	0.00578121	0.0113663	0.0314545	0.00395678	0.0033121	0.0464127	0.0116634	0.0129152	0.00262127	0.0130609	0.0646469	0.00463103	0.0247438	0.0328607	0.0236765	0.0225977	0.0183078	0.0516826	0.0476696	0.00826835	0.00455747	0.0541027	0.00972069	0.0121033	0.00366401	0.020337	0.0442039	0.00482357	0.00071319
Acidiphilium_cryptum_JF-5code_Window.exe	0.00417756	0.0160397	0.0183533	0.00655964	0.00242453	0.0287586	0.0187614	0.00123301	0.00081332	0.0134869	0.00275738	0.00168357	0.0010333	0.0446613	0.0228541	0.00529093	0.00296964	0.0117734	0.0235053	0.0105616	0.00228753	0.0166369	0.0364075	0.00217465	0.00235699	0.0452257	0.024856	0.00442455	0.0008577	0.0395305	0.0525389	0.00663586	0.0163649	0.0333124	0.0337273	0.0190142	0.00726587	0.0709722	0.0664213	0.00439753	0.00547617	0.0623142	0.0178487	0.00570387	0.00131212	0.0322569	0.032446	0.00482108	0.00026146
Acidobacteria_bacterium_Ellin345code_Window.exe	0.0142535	0.0242108	0.0303595	0.0110945	0.00547063	0.0241271	0.0221141	0.00683339	0.00175407	0.0170645	0.00222495	0.00493978	0.00196427	0.034626	0.0227364	0.0153247	0.0110671	0.0145634	0.0261751	0.00779712	0.00619506	0.0126781	0.0254601	0.00568143	0.00570874	0.0308963	0.0101604	0.00881666	0.0032053	0.0308215	0.0318268	0.0110511	0.0287432	0.0308548	0.0282278	0.0215607	0.0156346	0.0328428	0.0437734	0.0123972	0.0148971	0.0411434	0.0112732	0.0114086	0.00721935	0.0241205	0.0312591	0.0127624	0.00093879
Acidothermus_cellulolyticus_11Bcode_Window.exe	0.00496308	0.0128879	0.0120942	0.00614203	0.00420216	0.0296378	0.0222362	0.00288659	0.0009918	0.013101	0.0018019	0.00390981	0.0013825	0.0295367	0.0148633	0.0109221	0.00651088	0.0157048	0.0210463	0.00601362	0.00433057	0.014075	0.0394109	0.00377456	0.00705186	0.0283864	0.0371077	0.00940431	0.00124589	0.0396527	0.0352334	0.0106379	0.0188646	0.0419574	0.0323222	0.0156461	0.0136939	0.0557961	0.0561758	0.011239	0.0125149	0.0417347	0.0167185	0.016448	0.00348905	0.0473549	0.0323618	0.00969529	0.0003265
Acidovorax_avenae_citrulli_AAC00-1code_Window.exe	0.0032653	0.0187199	0.0234024	0.00366545	0.00174824	0.0257643	0.0211007	0.00139268	0.00071801	0.0180515	0.00251776	0.00152021	0.00086689	0.0352242	0.0231756	0.00261764	0.00409199	0.0172261	0.0367576	0.00635785	0.00249389	0.0244043	0.0272318	0.00366671	0.0021308	0.0495732	0.0178184	0.00437279	0.00065582	0.0255853	0.0687774	0.00284505	0.0184196	0.0402025	0.0338629	0.0115542	0.00972241	0.0696103	0.0531921	0.00555817	0.00533077	0.0632902	0.012852	0.00580945	0.00186382	0.0192796	0.0505833	0.00248321	0.00025693
Acidovorax_JS42code_Window.exe	0.00486515	0.0199079	0.0266597	0.0041048	0.00272144	0.026362	0.0197859	0.00207849	0.00067365	0.0196125	0.00151225	0.00228565	0.00099589	0.0338005	0.0242268	0.00556872	0.00787278	0.0178102	0.037399	0.00685003	0.00359228	0.0243043	0.0220324	0.00426976	0.0022281	0.0499443	0.0110078	0.00660374	0.00138412	0.0165174	0.0758345	0.00369432	0.0174397	0.0392979	0.034989	0.0116922	0.0121978	0.0652226	0.0470088	0.00741933	0.00394905	0.0587462	0.0106533	0.00797712	0.00307208	0.0169685	0.0523688	0.00350251	0.00049718
Acinetobacter_baumannii_ATCC_17978code_Window.exe	0.0433202	0.014952	0.0120642	0.0293791	0.0161665	0.0113725	0.00719256	0.0185493	0.00429853	0.00887208	0.00077993	0.0141584	0.00557182	0.0126437	0.0234713	0.0496205	0.0359135	0.00621214	0.0160741	0.0174198	0.016874	0.00249829	0.00715792	0.0144156	0.00448958	0.00776255	0.00180864	0.023823	0.0093308	0.00715162	0.00730698	0.0195948	0.0443216	0.0148407	0.014931	0.0361769	0.0324159	0.0123991	0.0123571	0.0290526	0.010201	0.0157455	0.00654699	0.0355051	0.0189534	0.00914711	0.0139463	0.0255067	0.00263895
Acinetobacter_sp_ADP1code_Window.exe	0.0406914	0.010967	0.0120906	0.0323292	0.0166629	0.0147674	0.00818589	0.0136997	0.00384404	0.00854431	0.00078986	0.0152624	0.00622594	0.0164429	0.0243566	0.0475024	0.0326165	0.00539815	0.0232036	0.0201684	0.0167065	0.00401756	0.00527299	0.0135366	0.00551004	0.00820106	0.00234492	0.0231221	0.00876904	0.00862775	0.0168724	0.0178462	0.0411873	0.0108551	0.0142231	0.0409778	0.0340331	0.0156635	0.0135821	0.0207933	0.0124889	0.0152918	0.00673323	0.0311325	0.0161442	0.0121617	0.0170327	0.0202462	0.00230699
Actinobacillus_pleuropneumoniae_L20code_Window.exe	0.0542198	0.0168068	0.00799111	0.029909	0.00862484	0.0186927	0.0133144	0.0116148	0.00411848	0.0112254	0.00049782	0.0105321	0.00388637	0.0208871	0.0236664	0.0426493	0.0381108	0.00762461	0.00978998	0.0126502	0.00425134	0.00196991	0.0234373	0.00743373	0.00519048	0.00914098	0.00149652	0.0239016	0.00653276	0.00615711	0.00842479	0.0143742	0.0516925	0.0134687	0.0124226	0.0359638	0.0254149	0.0148843	0.0316911	0.0153347	0.0080583	0.0210627	0.00579061	0.0325798	0.020681	0.0106253	0.0195219	0.0170374	0.00241581
Aeromonas_hydrophila_ATCC_7966code_Window.exe	0.00891326	0.0235809	0.0289706	0.00671636	0.00196436	0.0372744	0.00537959	0.00343257	0.00160687	0.0237983	0.00195063	0.00404282	0.00276599	0.0402635	0.025312	0.00705363	0.00710923	0.0169361	0.0415216	0.00641882	0.00287287	0.0182107	0.0229981	0.00324696	0.00198747	0.030901	0.0134233	0.00898115	0.00144366	0.0270178	0.0775538	0.00405943	0.0173932	0.0282167	0.0407452	0.0227613	0.00717929	0.0656181	0.0257605	0.00683769	0.00354884	0.0455377	0.0159618	0.0144294	0.00465957	0.0201917	0.0392098	0.00429847	0.00095979
Aeromonas_salmonicida_A449AS	0.0119538	0.0212354	0.0278083	0.00981137	0.00473799	0.0323767	0.00642266	0.00539869	0.00224778	0.0209929	0.0027435	0.00620114	0.00663567	0.035179	0.0263204	0.00952556	0.0106216	0.014695	0.0378071	0.00896787	0.00466906	0.0181549	0.0182146	0.00563029	0.0033492	0.0269617	0.0112141	0.0125975	0.00201618	0.0244351	0.0713247	0.00611826	0.0208729	0.0247248	0.0366987	0.0268866	0.0109407	0.0584259	0.0220572	0.010311	0.0050393	0.0388164	0.0145834	0.0189458	0.0066256	0.0202331	0.034681	0.00641724	0.00114403
Agrobacterium_tumefaciens_C58_Cereoncode_Window.exe	0.0117259	0.0168049	0.0293964	0.0128931	0.00481288	0.0257968	0.019948	0.00260629	0.00209543	0.0140567	0.0036268	0.00230474	0.00269024	0.0423001	0.0264484	0.012653	0.00487437	0.00857922	0.0256549	0.0113239	0.00318572	0.0127819	0.0268327	0.00491694	0.00252233	0.0333034	0.0119246	0.0116467	0.00143204	0.026148	0.0442063	0.0170437	0.0345203	0.0278106	0.0248082	0.0275599	0.0138166	0.0523634	0.0377864	0.0108308	0.00582157	0.0519223	0.00758353	0.0176409	0.00289246	0.0305375	0.026433	0.0132336	0.00082304
Agrobacterium_tumefaciens_C58_UWashcode_Window.exe	0.0115523	0.0167499	0.0294198	0.0128394	0.0046255	0.0256968	0.0197566	0.00259696	0.00196965	0.0139354	0.00348504	0.00224845	0.00280726	0.0425188	0.026246	0.012736	0.0047673	0.00878231	0.0258698	0.0114622	0.00318461	0.0127	0.026669	0.00485743	0.00258735	0.0334468	0.0118876	0.0119068	0.00143728	0.0263986	0.0442529	0.0171608	0.034431	0.0277998	0.0247895	0.027777	0.0136265	0.0524259	0.0378548	0.0109442	0.00574191	0.0521783	0.00752169	0.017829	0.0029719	0.0308955	0.0260741	0.0133069	0.00087847
Alkalilimnicola_ehrlichei_MLHE-1code_Window.exe	0.00350071	0.0178688	0.0175521	0.00463693	0.00160669	0.0353147	0.00862936	0.00162692	0.0006536	0.0165242	0.00190212	0.00366361	0.00114633	0.034134	0.0215294	0.00473912	0.00532999	0.0197881	0.0324808	0.00560924	0.00265184	0.0222933	0.027691	0.00224005	0.00332972	0.0414187	0.0311543	0.0081255	0.00191629	0.0215719	0.0747898	0.0039722	0.0124204	0.042395	0.0549238	0.016938	0.0061475	0.0706932	0.0340541	0.00408855	0.00333175	0.0494896	0.0223641	0.012378	0.00290681	0.0242885	0.0443508	0.00320022	0.0004644
Alkaliphilus_metalliredigens_QYMFcode_Window.exe	0.0451095	0.0127881	0.0272502	0.0349774	0.021945	0.0124072	0.0054965	0.0122979	0.0182214	0.0076196	0.00685439	0.0159771	0.0246078	0.0187595	0.0295902	0.0460746	0.0230176	0.00415055	0.0111997	0.0143032	0.0122467	0.00588935	0.00252449	0.0110767	0.00568438	0.00173708	0.00263039	0.00465784	0.0157738	0.00483377	0.00809102	0.014819	0.0544918	0.0120451	0.0237658	0.0398573	0.0245344	0.0148429	0.00530861	0.0188654	0.0284202	0.00903728	0.0125114	0.0193078	0.0234788	0.00833527	0.0164758	0.021395	0.00196938
Anabaena_variabilis_ATCC_29413code_Window.exe	0.0340803	0.0155435	0.0123896	0.029657	0.0193912	0.0137382	0.00489212	0.0203467	0.00880282	0.00964857	0.00334724	0.0163927	0.0115029	0.0175999	0.0171957	0.0396929	0.0399648	0.0071621	0.0153432	0.0114954	0.0157946	0.0119826	0.00462656	0.0144939	0.0065617	0.0123844	0.00639832	0.0127684	0.0147722	0.0105428	0.0131095	0.00914747	0.0464301	0.0131794	0.0142618	0.0349266	0.0226946	0.0180669	0.0112789	0.0290589	0.0152127	0.0126742	0.0098235	0.0289804	0.0196037	0.012004	0.0148045	0.0207139	0.0014987
Anaplasma_marginale_St_Mariescode_Window.exe	0.0229495	0.0177097	0.0282653	0.0159182	0.0119993	0.0138024	0.00946853	0.0121396	0.0111869	0.0191679	0.0170901	0.0123266	0.0256264	0.0135014	0.0253137	0.0188056	0.0125516	0.0132939	0.0172509	0.00995365	0.00922598	0.00971694	0.00979292	0.00910908	0.00301006	0.0110963	0.00674779	0.00744332	0.0119555	0.0120782	0.0240922	0.0159913	0.0269532	0.0221605	0.0318716	0.0292268	0.0254014	0.0202288	0.0236187	0.0212019	0.013516	0.0225258	0.0211756	0.020372	0.0193053	0.012914	0.0311936	0.0244428	0.00070137
Anaplasma_phagocytophilum_HZcode_Window.exe	0.0260034	0.0127134	0.0313086	0.0260751	0.0134722	0.00666141	0.00829838	0.0180007	0.0143086	0.0123311	0.0137799	0.0192165	0.0328022	0.0110585	0.0256509	0.0239482	0.0133467	0.00773082	0.0143803	0.0146252	0.0081789	0.00402373	0.00579513	0.0150972	0.00323213	0.00580409	0.00391918	0.0103715	0.0139501	0.00809824	0.0130629	0.0188043	0.0332921	0.0132601	0.028656	0.0396488	0.0222993	0.00837904	0.0156618	0.0313952	0.0181172	0.0107031	0.014682	0.0264156	0.0264604	0.00762627	0.0212627	0.0280317	0.00138008
Aquifex_aeolicuscode_Window.exe	0.0449607	0.025176	0.0488768	0.0107001	0.00865747	0.0113459	0.0122888	0.00968704	0.0190501	0.00785073	0.0259724	0.00778471	0.0459944	0.00974688	0.0187159	0.0173232	0.00725032	0.0128603	0.0131183	0.0025729	0.00557495	0.0171891	0.00702749	0.0108342	0.00055296	0.00123796	0.00075722	0.00149793	0.0077125	0.0310295	0.0145357	0.0267709	0.0625356	0.0269855	0.0335508	0.0160522	0.0166733	0.0124601	0.0137269	0.0158892	0.0335756	0.00813959	0.00997177	0.0156499	0.0253679	0.00842845	0.015425	0.0302372	0.00160316
Arthrobacter_FB24code_Window.exe	0.00579957	0.0211637	0.0224757	0.00355543	0.00460231	0.0318592	0.017284	0.00445551	0.00090222	0.015667	0.00529216	0.00246721	0.00137471	0.0349136	0.0192929	0.00677733	0.00340862	0.0163932	0.0271827	0.00410346	0.0025456	0.0202451	0.0281819	0.0042916	0.00228477	0.0277963	0.0221999	0.00609105	0.00136758	0.0299913	0.0542514	0.00930868	0.0257531	0.0446449	0.0296528	0.0110547	0.0170887	0.0695378	0.0341361	0.0105793	0.0127451	0.0534084	0.0156484	0.0102679	0.00407353	0.0334241	0.0366154	0.00946617	0.00056371
Aster_yellows_witches-broom_phytoplasma_AYWBcode_Window.exe	0.104717	0.0208986	0.00622352	0.0499033	0.016051	0.0117159	0.00152565	0.0288032	0.0121419	0.00526207	0.0012781	0.0111689	0.0189181	0.0161259	0.017853	0.0583779	0.0540312	0.00651138	0.00143354	0.0131321	0.00820975	0.00547508	0.00101326	0.0169549	0.00175594	0.0040876	0.0002418	0.00681075	0.00806582	0.00384004	0.00125507	0.0168225	0.0555108	0.010029	0.00340825	0.0333917	0.0121765	0.00838822	0.00160625	0.0215837	0.0170528	0.00795643	0.00317797	0.0144908	0.0133855	0.00424305	0.00401276	0.0257807	0.00306282
Azoarcus_BH72code_Window.exe	0.00264902	0.0202131	0.0246905	0.00384787	0.00110582	0.0309383	0.0138881	0.00129338	0.00042988	0.0181373	0.00122436	0.00165723	0.00053341	0.0385568	0.0213978	0.00347652	0.00355979	0.0169865	0.0295924	0.0056604	0.00150044	0.0170562	0.032507	0.00215013	0.00147643	0.0543016	0.0135902	0.00657867	0.00082449	0.0300913	0.068543	0.00465586	0.0262314	0.0431976	0.0314559	0.0115504	0.00763648	0.0634235	0.0596852	0.00452232	0.00333998	0.0629959	0.0110297	0.00749619	0.00228517	0.0261459	0.0442569	0.00345776	0.00044638
Azoarcus_sp_EbN1code_Window.exe	0.0076187	0.0189748	0.022866	0.00563065	0.0027308	0.0199195	0.022186	0.0038323	0.00136616	0.0165806	0.00320888	0.00275604	0.00135087	0.0385494	0.0219932	0.005623	0.00533921	0.0161668	0.0279704	0.00802641	0.00293656	0.0127996	0.0335383	0.00369231	0.00472267	0.0466676	0.0164605	0.00839128	0.00134704	0.036429	0.0526623	0.00633668	0.0273103	0.0399002	0.0313552	0.0149031	0.0126382	0.0437693	0.0591902	0.00772808	0.00725077	0.05213	0.0135064	0.00861158	0.00307349	0.0362026	0.0309819	0.00520611	0.00043142
Bacillus_anthracis_Amescode_Window.exe	0.0556949	0.013093	0.0179351	0.032698	0.0276377	0.00251168	0.0134364	0.0122897	0.00932229	0.00572432	0.00240006	0.0143407	0.0167813	0.0132935	0.0279313	0.050395	0.0300371	0.00478236	0.00670468	0.0162673	0.0163448	0.00104221	0.00748456	0.00904432	0.00533332	0.00476956	0.0013216	0.0140179	0.010555	0.00418021	0.00325957	0.0180417	0.056801	0.00877275	0.0183367	0.0375316	0.0295074	0.00394347	0.0129736	0.0208214	0.0242587	0.00836468	0.00938272	0.0247372	0.0308496	0.00569873	0.0107256	0.0256663	0.00259201
Bacillus_anthracis_Ames_0581code_Window.exe	0.0556883	0.0130934	0.017931	0.0326917	0.027643	0.00251048	0.0134383	0.0122879	0.00931955	0.0057234	0.00239956	0.0143426	0.0167849	0.0132954	0.0279352	0.0503979	0.0300375	0.00478135	0.00670242	0.0162609	0.0163469	0.00104301	0.00748735	0.00904511	0.00533236	0.00476927	0.00132171	0.0140184	0.0105545	0.00418342	0.00325914	0.0180412	0.0567996	0.00877138	0.0183369	0.0375313	0.0295114	0.0039431	0.012974	0.0208218	0.0242594	0.00836612	0.00937572	0.0247358	0.030858	0.00569994	0.0107252	0.025675	0.00259153
Bacillus_anthracis_str_Sternecode_Window.exe	0.0557039	0.0131193	0.0179874	0.0328941	0.0277046	0.00255687	0.0134897	0.0123702	0.00936517	0.00573248	0.00246204	0.0143984	0.0169362	0.0132243	0.0279666	0.0504224	0.0299893	0.00478219	0.00672644	0.0163113	0.0163399	0.00105467	0.00748436	0.00906842	0.00537365	0.00471465	0.00133983	0.013854	0.0105624	0.00417708	0.00326908	0.0180127	0.0566392	0.00874437	0.018319	0.0375105	0.0293596	0.00394854	0.012901	0.0207258	0.0243455	0.00832346	0.00943203	0.0246286	0.0307151	0.00570929	0.0108155	0.0256191	0.00247091
Bacillus_cereus_ATCC14579code_Window.exe	0.0560087	0.0129641	0.01823	0.0338541	0.0276731	0.00271638	0.0128666	0.0129215	0.00953581	0.0057705	0.00247542	0.0144647	0.0173815	0.0128316	0.0272331	0.050232	0.0301575	0.00467283	0.00697457	0.016174	0.0165529	0.00115808	0.00709539	0.0093587	0.00531605	0.00447787	0.00131116	0.0137308	0.0105559	0.00401175	0.00318661	0.0181188	0.0566835	0.0086736	0.0186199	0.0379421	0.0290426	0.00386691	0.0125158	0.0207178	0.0246176	0.00821434	0.00934565	0.0248099	0.030581	0.00555014	0.0106685	0.0257682	0.00243698
Bacillus_cereus_ATCC_10987code_Window.exe	0.0560433	0.0129495	0.0183458	0.032967	0.0271841	0.00266748	0.0134386	0.0121676	0.00952979	0.00572489	0.00262498	0.0142245	0.0170661	0.0130797	0.0277258	0.0499946	0.0300533	0.00473926	0.00690886	0.0164198	0.0161459	0.00117655	0.00744114	0.00921339	0.00547056	0.00472172	0.00146259	0.0138521	0.0105242	0.00438778	0.00334413	0.0179505	0.0565918	0.00870675	0.0186346	0.0372475	0.0288235	0.00399717	0.0130831	0.0205121	0.024437	0.00861027	0.00938137	0.0244209	0.0303529	0.00575457	0.0109344	0.0252061	0.00255279
Bacillus_cereus_ZKcode_Window.exe	0.0558684	0.0130298	0.0179607	0.0331351	0.0276628	0.00258765	0.013388	0.0124844	0.00932711	0.00566279	0.00242807	0.0143354	0.017053	0.0130722	0.0277275	0.0505531	0.0299374	0.0046777	0.00677919	0.0164813	0.0163696	0.0010935	0.00738789	0.00921264	0.00536652	0.00464874	0.00134331	0.0137388	0.0106637	0.00421107	0.00323069	0.0180354	0.057005	0.0086403	0.0183835	0.0374458	0.0292216	0.00397338	0.0128016	0.0207005	0.0244032	0.00829151	0.00945841	0.0246301	0.0306787	0.00568501	0.0107391	0.0256361	0.00242672
Bacillus_clausii_KSM-K16code_Window.exe	0.0413548	0.0167474	0.0161562	0.0204182	0.020398	0.00768391	0.0188424	0.00808538	0.0046303	0.0132899	0.00383222	0.00705697	0.0075801	0.019054	0.0261021	0.0399816	0.0286383	0.0070594	0.0113418	0.0154976	0.0134164	0.00340155	0.0100295	0.0115226	0.00552894	0.0117895	0.00831004	0.0102582	0.00938144	0.0107148	0.0107789	0.0227265	0.0525432	0.0212544	0.021445	0.0283844	0.0244257	0.019904	0.020913	0.0223696	0.0154132	0.0300276	0.0145105	0.0118065	0.0137433	0.0205902	0.0178448	0.0204977	0.00192463
Bacillus_haloduranscode_Window.exe	0.0371451	0.0160361	0.0213102	0.0200775	0.0180622	0.00962231	0.020494	0.00715451	0.00614393	0.0095251	0.00348173	0.00855055	0.00672631	0.0235266	0.0268047	0.0388454	0.0282292	0.00775952	0.0127839	0.0163084	0.0130898	0.0030728	0.0111466	0.0107494	0.0107586	0.00862429	0.00746456	0.0117541	0.0114424	0.0137585	0.00807962	0.0218691	0.049516	0.016181	0.0286264	0.0343908	0.0200155	0.0155852	0.0194156	0.0186002	0.0218599	0.0138046	0.0170106	0.0172042	0.014904	0.0185541	0.0196477	0.0215247	0.00202451
Bacillus_licheniformis_ATCC_14580code_Window.exe	0.0490837	0.0191761	0.0216763	0.0187104	0.0170226	0.00979528	0.0194584	0.00579724	0.0095294	0.0158724	0.00639174	0.00376519	0.00713322	0.0348503	0.026576	0.0293602	0.0166114	0.00842296	0.0192173	0.0133285	0.0041541	0.00447364	0.0194651	0.00921398	0.00320041	0.0111758	0.00850223	0.00502603	0.00307821	0.0148849	0.0257032	0.0223682	0.0518416	0.0222105	0.0218794	0.0291472	0.0183916	0.0217844	0.0241666	0.0157222	0.0226638	0.0269236	0.0122947	0.00993564	0.00972096	0.024482	0.016097	0.0173711	0.00196021
Bacillus_licheniformis_DSM_13code_Window.exe	0.0490826	0.0191719	0.0216723	0.0187743	0.0170626	0.00979125	0.0194416	0.00580322	0.0095558	0.0158739	0.00641915	0.00378028	0.00719313	0.0348161	0.0266901	0.0293966	0.0166267	0.00841357	0.0191711	0.013363	0.00415261	0.00446138	0.0194399	0.00922095	0.00321405	0.011138	0.00847549	0.0050545	0.00310325	0.0148938	0.0256252	0.0223697	0.0517621	0.022135	0.0218173	0.0291253	0.0184492	0.0217651	0.0241506	0.0157175	0.0227297	0.0268742	0.0122916	0.00996886	0.00973015	0.0243567	0.016054	0.0173722	0.00195369
Bacillus_subtiliscode_Window.exe	0.0492825	0.0171045	0.021022	0.0222508	0.0222362	0.00858978	0.0145056	0.00871871	0.0107162	0.0141392	0.00390281	0.00662573	0.00941065	0.0269297	0.026946	0.0370168	0.0195875	0.00740743	0.0186442	0.0152669	0.00699128	0.00327125	0.0159164	0.0104918	0.00407662	0.00847473	0.00643642	0.0074621	0.00493339	0.0108598	0.0231917	0.0231256	0.0490744	0.018623	0.0231378	0.0330862	0.0216299	0.0158414	0.0201481	0.018916	0.0216348	0.0233606	0.0111887	0.0126721	0.0133526	0.0173509	0.0177075	0.019204	0.00209216
Bacillus_thuringiensis_Al_Hakamcode_Window.exe	0.0561568	0.0130818	0.0179697	0.0333178	0.0277317	0.0026092	0.0134798	0.0124903	0.00943555	0.00569425	0.00267807	0.0142339	0.0171668	0.0130136	0.0276635	0.0502924	0.0299222	0.00479215	0.0067203	0.0164389	0.0164526	0.00108045	0.00756938	0.00919798	0.00535544	0.00468885	0.0013621	0.0137691	0.0104747	0.00417445	0.00324067	0.0177996	0.0567972	0.00878618	0.0185998	0.0376072	0.0293121	0.00398646	0.0129069	0.0207917	0.0245929	0.00831034	0.00957948	0.0247031	0.0307203	0.00564949	0.0110855	0.025546	0.00227522
Bacillus_thuringiensis_konkukiancode_Window.exe	0.0558503	0.0130872	0.0178391	0.0329904	0.0276207	0.00260325	0.0135855	0.0124354	0.00924514	0.00570748	0.00241827	0.0143636	0.0172733	0.0132333	0.02779	0.0505503	0.0301257	0.00475737	0.00671971	0.0164617	0.0162925	0.0010716	0.00752716	0.00912774	0.00537099	0.00476625	0.00136374	0.0138018	0.0105092	0.00423795	0.00326259	0.0179483	0.0564571	0.00865132	0.0183995	0.0372925	0.0291647	0.00401135	0.0129609	0.0207243	0.0244189	0.00835032	0.00948062	0.0246865	0.0307113	0.00568632	0.0107427	0.0255424	0.00242988
Bacteroides_fragilis_NCTC_9434code_Window.exe	0.0420846	0.0203463	0.0237023	0.0298759	0.0148367	0.0163477	0.00988589	0.0149053	0.0064174	0.00953427	0.00331882	0.0117564	0.0169471	0.0262062	0.0268663	0.0265114	0.0159	0.00641609	0.0184424	0.0118734	0.0040018	0.00856829	0.0141589	0.0111675	0.00360051	0.0093382	0.00771146	0.0167386	0.00473511	0.00927022	0.0277153	0.0145694	0.0437532	0.0208456	0.0210907	0.0330843	0.0184483	0.0221501	0.00815197	0.0200325	0.0264251	0.0126342	0.00827157	0.0212593	0.0218377	0.0104891	0.0185032	0.0139374	0.0016849
Bacteroides_fragilis_YCH46code_Window.exe	0.0419144	0.0204	0.0239749	0.0296709	0.0149329	0.0161678	0.0100379	0.0146535	0.0066175	0.00969162	0.00351688	0.0117635	0.0172602	0.0259452	0.0269727	0.0262562	0.0159641	0.00656262	0.0182776	0.0119792	0.00405678	0.00857398	0.0140492	0.0111637	0.00378872	0.00949799	0.00775279	0.016632	0.0048559	0.00927913	0.0273	0.0147096	0.043447	0.0210389	0.0210162	0.0329058	0.0184555	0.0219074	0.00828701	0.0198676	0.0259459	0.0128244	0.00828575	0.0209922	0.0215125	0.0105128	0.0185772	0.0137818	0.00174583
Bacteroides_thetaiotaomicron_VPI-5482code_Window.exe	0.0410809	0.0206274	0.025554	0.0318049	0.0159891	0.0143599	0.0110111	0.0155616	0.00696408	0.010269	0.00278542	0.0120047	0.0162074	0.0263919	0.0270623	0.0261324	0.015017	0.00608715	0.0198928	0.0120641	0.00423591	0.00728671	0.0145809	0.0116205	0.0033456	0.00906999	0.00619844	0.0170517	0.00462381	0.00860772	0.0283196	0.0147254	0.0468299	0.0223796	0.0181164	0.0328423	0.0196167	0.0186536	0.00963179	0.020355	0.026852	0.0131368	0.00674792	0.0208082	0.0218591	0.0107655	0.0165664	0.0135419	0.00168645
Bacteroides_vulgatus_ATCC_8482code_Window.exe	0.0428526	0.0197136	0.0250514	0.0324442	0.0153575	0.0160359	0.00850459	0.0156163	0.00687591	0.00980491	0.00377683	0.0119183	0.0195441	0.0215222	0.0280704	0.027614	0.01669	0.0057956	0.0173336	0.0139672	0.00413606	0.00862083	0.0114145	0.01295	0.00266762	0.00899976	0.00628946	0.0182885	0.00481708	0.00565178	0.0246003	0.0130518	0.0463517	0.0200078	0.0196985	0.0344373	0.0185282	0.0204636	0.0090083	0.0203513	0.0250449	0.0130793	0.00833384	0.0217678	0.0212083	0.00877779	0.0193905	0.0136211	0.0017088
Bartonella_bacilliformis_KC583code_Window.exe	0.043971	0.00808849	0.0134945	0.0348744	0.0241729	0.00724492	0.00781073	0.0138186	0.005977	0.0067357	0.00218351	0.011239	0.013546	0.014531	0.0249547	0.0495005	0.0285296	0.00510771	0.0115914	0.0188311	0.0130548	0.00459848	0.00431043	0.0176867	0.00566323	0.0107709	0.0043773	0.024286	0.0059307	0.00818879	0.00601043	0.0292343	0.0453316	0.00787503	0.014387	0.0441614	0.0291263	0.00882919	0.010236	0.0340231	0.0187951	0.0104932	0.0113959	0.0271768	0.0120672	0.00745839	0.0109741	0.0344217	0.00200605
Bartonella_henselae_Houston-1code_Window.exe	0.0459164	0.00959275	0.0150225	0.033404	0.0235489	0.00861385	0.00836646	0.0128664	0.00630204	0.00731505	0.00240352	0.011928	0.0136256	0.0145235	0.0241248	0.0459313	0.0292496	0.00514613	0.0113245	0.0188699	0.0131053	0.00561958	0.00431226	0.0160142	0.00545537	0.01077	0.00424828	0.0233378	0.00525276	0.0105332	0.00613569	0.0312479	0.0454536	0.00719563	0.0147197	0.0425041	0.0303308	0.0104352	0.0110152	0.0315123	0.0210089	0.0103008	0.0106015	0.027392	0.0117169	0.0082321	0.0113778	0.0327173	0.00184902
Bartonella_quintana_Toulousecode_Window.exe	0.0440418	0.00932129	0.0145607	0.0323764	0.0230525	0.0083133	0.00834217	0.0124188	0.00552295	0.00699556	0.00223385	0.0112743	0.0130619	0.0154532	0.0245304	0.0470159	0.0281634	0.0051292	0.011836	0.0186977	0.0134294	0.00554132	0.00453333	0.0161961	0.00574345	0.0113871	0.0052657	0.023903	0.00528145	0.0104868	0.00644169	0.0319013	0.044874	0.0074943	0.014314	0.0421545	0.030749	0.0106312	0.0111929	0.0323738	0.0203541	0.010429	0.0106443	0.0272052	0.0113793	0.00859154	0.011626	0.0340827	0.00179286
Baumannia_cicadellinicola_Homalodisca_coagulatacode_Window.exe	0.0471085	0.0108032	0.0118001	0.0459224	0.0167083	0.00578247	0.00389077	0.0264327	0.00767418	0.00699419	0.00222403	0.0184057	0.0362696	0.0105475	0.0242803	0.0518429	0.0315147	0.00397258	0.0131243	0.0214887	0.0174599	0.0019326	0.00296026	0.0139679	0.00570067	0.00596653	0.00218313	0.025947	0.0255533	0.0036198	0.00388055	0.0150416	0.0405642	0.00556774	0.00956077	0.0386316	0.0264481	0.00512294	0.0045452	0.0334371	0.0157727	0.00671299	0.00357378	0.034746	0.0286465	0.00399303	0.00429979	0.0215347	0.00214734
Bdellovibrio_bacteriovoruscode_Window.exe	0.041033	0.023384	0.0241863	0.0178818	0.00937063	0.0212165	0.0117777	0.0131479	0.00457788	0.0132758	0.00131223	0.00817948	0.00198241	0.0334009	0.0260638	0.0204704	0.0136714	0.0110623	0.0257066	0.0078802	0.00769176	0.00762014	0.0174768	0.00906965	0.00300645	0.0202658	0.0035547	0.0148336	0.0026381	0.0038429	0.0465385	0.0170479	0.042821	0.0247695	0.019871	0.0263793	0.0124342	0.0308779	0.0224205	0.0187992	0.011851	0.0268883	0.010954	0.0222337	0.00462989	0.0153477	0.0330658	0.0181905	0.00156802
Bifidobacterium_adolescentis_ATCC_15703code_Window.exe	0.0126632	0.0252749	0.0304947	0.00937674	0.00438079	0.0318245	0.0179974	0.00412543	0.00217381	0.0130014	0.00307418	0.00245735	0.00262151	0.0401036	0.026744	0.0109487	0.00775675	0.0112156	0.0270325	0.0112256	0.00445043	0.00806516	0.0290422	0.00382034	0.00475552	0.0258005	0.00643356	0.0166626	0.00192841	0.0202723	0.0408813	0.00995377	0.0313719	0.0415943	0.0263477	0.0235488	0.0127428	0.0481157	0.0354542	0.0100649	0.0111924	0.0500027	0.00508549	0.0128456	0.00480527	0.0280971	0.0380359	0.00694758	0.00060688
Bifidobacterium_longumcode_Window.exe	0.00844233	0.0252118	0.0320145	0.00898107	0.00419781	0.0369348	0.0153587	0.00587942	0.00133906	0.0123972	0.00212537	0.00293971	0.00227641	0.0378161	0.0249268	0.0134389	0.00728388	0.0129453	0.0266458	0.00893903	0.00377585	0.0121668	0.0265944	0.00449676	0.00498568	0.0284613	0.00584361	0.0145755	0.00205531	0.020989	0.0423378	0.00768249	0.0261927	0.040583	0.0301834	0.0244083	0.0122571	0.0597549	0.0268217	0.0124346	0.00744114	0.0515072	0.00545746	0.0158726	0.00580935	0.0248163	0.0395117	0.00712506	0.00063683
Bordetella_bronchisepticacode_Window.exe	0.00375605	0.0187087	0.0221339	0.00532891	0.00114112	0.0275527	0.0181932	0.00120472	0.00041217	0.0178482	0.00193673	0.00117415	0.00161506	0.0374956	0.024273	0.00419452	0.00601689	0.0143961	0.0340576	0.00732863	0.00153984	0.0204552	0.03043	0.00215933	0.00129951	0.0534139	0.013384	0.00428625	0.00074424	0.0124845	0.083894	0.00229081	0.0199715	0.0407331	0.029394	0.0126074	0.0045859	0.0756713	0.0541844	0.00345028	0.00378173	0.0689609	0.0105453	0.003934	0.00282468	0.0273338	0.043227	0.00245409	0.00044153
Bordetella_parapertussiscode_Window.exe	0.00375274	0.0186221	0.0220533	0.00538304	0.00105759	0.0275975	0.0180175	0.00110985	0.00045802	0.0176821	0.00190032	0.00115195	0.0016332	0.0375513	0.0241511	0.00414398	0.0061089	0.0144883	0.0340207	0.00753524	0.00152432	0.0204397	0.0303725	0.00213986	0.00132906	0.0538478	0.0133248	0.00443505	0.00071062	0.0124646	0.0845643	0.00223422	0.020129	0.040412	0.0293207	0.0127637	0.00434359	0.0755178	0.0537788	0.00332302	0.00366709	0.0686185	0.0103538	0.0038863	0.00280621	0.0274596	0.0432864	0.00243601	0.00044568
Bordetella_pertussiscode_Window.exe	0.00400867	0.01913	0.0231174	0.0054213	0.00113632	0.0286107	0.01733	0.00127137	0.00051263	0.0172536	0.00150769	0.00106347	0.00143662	0.0381988	0.0232275	0.00407353	0.00660738	0.0158917	0.0345677	0.00801023	0.0014997	0.0202459	0.0290691	0.00253385	0.00240503	0.05485	0.0121619	0.00491133	0.00118963	0.0122748	0.0829401	0.00198035	0.02003	0.0401693	0.0292503	0.0128754	0.00424589	0.0759675	0.0513842	0.00419436	0.00352802	0.0669578	0.0100306	0.00413128	0.00286435	0.0276733	0.0428924	0.00286169	0.0004611
Borrelia_burgdorfericode_Window.exe	0.080703	0.0132384	0.021675	0.05926	0.0173372	0.00513578	0.00197908	0.0149011	0.0209931	0.0103629	0.00641884	0.0145777	0.039782	0.00776518	0.0180508	0.0598225	0.0184515	0.00310396	0.00407769	0.0091291	0.008876	0.00382107	0.00119518	0.0112418	0.00165217	0.00088233	0.00041831	0.0017752	0.00856666	0.00215133	0.002306	0.0305229	0.0498814	0.00928025	0.0176008	0.0424431	0.0175973	0.00478425	0.00222867	0.0201459	0.0222023	0.00808507	0.00782846	0.0138325	0.0144617	0.00237631	0.00538536	0.0315142	0.00188066
Borrelia_garinii_PBicode_Window.exe	0.0813503	0.0129007	0.0215274	0.0599942	0.0171427	0.00464155	0.00195509	0.0152982	0.0211742	0.00961847	0.00645394	0.0154409	0.0402256	0.00779539	0.0176672	0.0607648	0.0184521	0.00266149	0.00384239	0.00952571	0.0088978	0.00339287	0.0011595	0.0117734	0.00175173	0.00081343	0.00039245	0.00179098	0.00875153	0.00230116	0.00201574	0.030518	0.0503257	0.00926884	0.0174353	0.0424055	0.0171463	0.00439538	0.00242959	0.0203964	0.0226441	0.00769906	0.0074957	0.0142636	0.0148808	0.00266863	0.00472361	0.0308783	0.00184449
Bradyrhizobium_BTAi1code_Window.exe	0.00470369	0.0165456	0.0286386	0.00914481	0.00290593	0.0283278	0.0202037	0.00208357	0.00112888	0.0166931	0.00302516	0.00190261	0.00066549	0.0460868	0.0228115	0.00584399	0.00490494	0.00992784	0.0280331	0.0107405	0.0031317	0.012608	0.0340822	0.00319639	0.00325728	0.0405299	0.0170889	0.00691918	0.0010401	0.0322654	0.0530791	0.00568966	0.0131754	0.0351071	0.0386404	0.0205039	0.00927969	0.0563927	0.0557914	0.00773941	0.00648242	0.0585917	0.00928096	0.00788866	0.0013851	0.0375538	0.030663	0.00496836	0.00036488
Bradyrhizobium_japonicumcode_Window.exe	0.00589236	0.018947	0.0302023	0.00855474	0.00322922	0.027977	0.0203614	0.00248151	0.00167515	0.016624	0.00434472	0.00220377	0.00138492	0.0448257	0.023762	0.00625827	0.00573305	0.0113972	0.0260615	0.00919688	0.00337944	0.0141349	0.0312122	0.00372946	0.00419261	0.0397518	0.0152304	0.00664915	0.00160439	0.0345376	0.0451697	0.00780779	0.0156296	0.0362263	0.0367546	0.0182587	0.0108308	0.0522983	0.0529673	0.00761632	0.00708846	0.058241	0.00955673	0.0083296	0.00203879	0.0372669	0.0292518	0.00607474	0.00050705
Bradyrhizobium_ORS278code_Window.exe	0.0039698	0.0181133	0.0301583	0.00803534	0.0026082	0.0289765	0.0208271	0.00202855	0.00100489	0.0168869	0.00287385	0.00169812	0.00059561	0.0468833	0.0233781	0.00478319	0.0041397	0.0105609	0.0286315	0.00965931	0.00273446	0.012812	0.034605	0.0029114	0.00286306	0.042408	0.0155657	0.00605795	0.00099879	0.0334269	0.053122	0.00460436	0.0111382	0.037139	0.0405752	0.0188929	0.00801281	0.0563614	0.0570411	0.00675917	0.00569983	0.0618848	0.00825124	0.00724495	0.00134752	0.038158	0.0308877	0.00428004	0.0003553
Brucella_melitensiscode_Window.exe	0.0126272	0.0144299	0.0300066	0.0164336	0.00641987	0.0216456	0.0195414	0.00336318	0.00171867	0.0130111	0.00354279	0.00290179	0.00371746	0.0369142	0.0251654	0.0179578	0.00666374	0.00733276	0.0252461	0.0136851	0.00475228	0.0113847	0.0265297	0.00594365	0.00250467	0.0381138	0.00938263	0.0125003	0.00157036	0.0204427	0.0387021	0.0239163	0.0384418	0.0247699	0.021466	0.0313265	0.0192992	0.0435401	0.036644	0.0144562	0.00670659	0.0511068	0.0105723	0.0145403	0.0038773	0.0233956	0.0278216	0.0159706	0.00100352
Brucella_melitensis_biovar_Abortuscode_Window.exe	0.0126476	0.014318	0.0304486	0.0163306	0.00624833	0.0216402	0.0194785	0.00333209	0.00157393	0.0129318	0.00325313	0.00278289	0.00371461	0.0370233	0.0255443	0.0181379	0.00645889	0.00719585	0.0255724	0.0136635	0.00459018	0.0113895	0.0265322	0.00577633	0.00229509	0.0383603	0.00911369	0.0126704	0.00151953	0.0204926	0.0391832	0.0242423	0.0392271	0.024881	0.0215542	0.0313259	0.0195206	0.043784	0.036818	0.0145549	0.00647117	0.0511026	0.010005	0.0144478	0.0038234	0.0235229	0.0279113	0.0162025	0.00102823
Brucella_oviscode_Window.exe	0.0130445	0.0150107	0.0266872	0.0169635	0.00715916	0.0219716	0.019444	0.00356613	0.00164358	0.0146847	0.00371066	0.00317961	0.00423836	0.0366831	0.0268687	0.0186676	0.00725327	0.00731041	0.0244924	0.0138007	0.00508536	0.0120227	0.0251848	0.00582816	0.00232925	0.0357286	0.0103488	0.0103152	0.00168728	0.0218774	0.0411668	0.0244554	0.0352815	0.0234605	0.0195919	0.0294836	0.0204691	0.0445481	0.0367974	0.0133234	0.00675919	0.0512804	0.0111017	0.0143687	0.00405013	0.0243142	0.0284787	0.0155082	0.00089742
Brucella_suis_1330code_Window.exe	0.0127415	0.0143559	0.0302082	0.0164354	0.00637498	0.0215684	0.0194384	0.0033737	0.00160091	0.0129471	0.00327596	0.00283445	0.00380847	0.0369691	0.0254375	0.0180363	0.00655529	0.00720408	0.0253095	0.0136262	0.00466622	0.0114271	0.0266913	0.00576326	0.00232047	0.0379937	0.00916224	0.0125292	0.00151159	0.0204528	0.03902	0.0241905	0.038747	0.0246017	0.0213645	0.0312497	0.0195226	0.0438025	0.0368141	0.014516	0.00649125	0.0510891	0.0102239	0.0145329	0.00388599	0.0234828	0.027785	0.0162416	0.0010903
Buchnera_aphidicolacode_Window.exe	0.0854757	0.013733	0.00977928	0.0626954	0.0198045	0.00279579	0.0041037	0.0223604	0.0149929	0.00342575	0.00193786	0.0157008	0.0459866	0.00718147	0.0217664	0.0637393	0.027598	0.00353974	0.00380972	0.0190186	0.0122091	0.00157188	0.00200385	0.013361	0.00736745	0.00203385	0.00088793	0.00932931	0.0100133	0.00123591	0.00126591	0.0081174	0.040611	0.00591556	0.00439168	0.0342875	0.0175427	0.00152989	0.00299978	0.0192946	0.0277359	0.00262181	0.0040857	0.0179867	0.0224263	0.00235783	0.00394171	0.0235962	0.00232183
Buchnera_aphidicola_Sgcode_Window.exe	0.0974767	0.0103102	0.00852467	0.0624153	0.0195681	0.00219973	0.00217175	0.0199655	0.0156948	0.00250199	0.00120342	0.0150119	0.0436141	0.0078418	0.0206708	0.0654043	0.0270181	0.0022669	0.0031009	0.0171613	0.0118159	0.00156724	0.00166799	0.0144298	0.00560288	0.00160082	0.00047017	0.0118718	0.0080489	0.00126499	0.00158403	0.0122581	0.0514279	0.00466254	0.00429872	0.0374067	0.0192267	0.00203181	0.0020598	0.0200439	0.0252214	0.00275386	0.00233967	0.0229209	0.0190867	0.00282103	0.00306172	0.0222716	0.00241803
Buchnera_spcode_Window.exe	0.0905762	0.00990728	0.00791506	0.0617428	0.0195077	0.00292911	0.00241221	0.0207461	0.0156632	0.00317679	0.00112534	0.0148771	0.0426875	0.0094873	0.021236	0.063272	0.0277835	0.00268143	0.00419444	0.01842	0.0114203	0.0021053	0.00220222	0.0142094	0.00600898	0.00179839	0.00054921	0.0127072	0.00923962	0.0016907	0.00193838	0.0119964	0.0500641	0.0051044	0.00495364	0.03789	0.0190877	0.00278373	0.00300449	0.0195023	0.0241436	0.00410829	0.00335986	0.0224798	0.0194753	0.00338678	0.00383907	0.0217314	0.00229375
Burkholderia_383code_Window.exe	0.00464114	0.0206042	0.0199143	0.00633453	0.00269186	0.0190914	0.0320866	0.00169088	0.00099095	0.0173654	0.00216754	0.00260155	0.00102105	0.0378742	0.0228921	0.00630191	0.00651265	0.0151878	0.0270641	0.00910165	0.00226036	0.0110233	0.0366725	0.00247109	0.00447055	0.0409173	0.0170443	0.00789746	0.00104363	0.0318182	0.0521313	0.0049171	0.0212313	0.0398511	0.0240812	0.0174683	0.0138431	0.0392515	0.0734429	0.00462358	0.00487947	0.0568753	0.0138406	0.00835907	0.00310329	0.033218	0.0361984	0.0044856	0.00050676
Burkholderia_cepacia_AMMDcode_Window.exe	0.00377149	0.0220129	0.0270801	0.00439525	0.00142202	0.0178905	0.0330506	0.00114533	0.00045697	0.014898	0.00087057	0.00135935	0.00046179	0.0402263	0.0222896	0.00421014	0.00482041	0.0160356	0.0297245	0.0072846	0.00121474	0.0102675	0.0399091	0.00157724	0.00223281	0.047802	0.0130363	0.00740896	0.00075391	0.03755	0.0539307	0.00288935	0.0222761	0.0435832	0.0264958	0.0144342	0.0105191	0.0381776	0.0824897	0.00367604	0.00254517	0.0629873	0.00996667	0.00708889	0.00203807	0.0344871	0.0383685	0.0027727	0.00072499
Burkholderia_mallei_ATCC_23344code_Window.exe	0.00354983	0.0189121	0.020111	0.00494597	0.00166379	0.0129409	0.0330864	0.00101424	0.00073407	0.0169509	0.00213334	0.00107997	0.0008045	0.0349896	0.019823	0.0043559	0.00598368	0.0159038	0.0239942	0.00879475	0.00142901	0.0126999	0.0389135	0.00188761	0.00545622	0.0563183	0.0207355	0.00594299	0.00087181	0.0414209	0.0445341	0.00342148	0.0155266	0.0388024	0.0299059	0.0168836	0.00809042	0.0357957	0.100934	0.00398808	0.00318358	0.0643226	0.0115197	0.00367661	0.00177178	0.0332726	0.0347016	0.00294723	0.00042416
Burkholderia_mallei_NCTC_10229code_Window.exe	0.00347093	0.0189154	0.0201499	0.0048824	0.00159771	0.012854	0.0333979	0.00083579	0.00067572	0.0169129	0.00208256	0.00102666	0.00064801	0.0350387	0.0200175	0.00425132	0.00591059	0.0157831	0.0241011	0.00855651	0.001256	0.0127032	0.0395286	0.00168852	0.00468076	0.0559567	0.0204316	0.00532569	0.00073882	0.0414096	0.0448682	0.00321696	0.0154661	0.039404	0.0298377	0.0169021	0.00791927	0.0365733	0.102832	0.00360639	0.00307843	0.0645902	0.0114764	0.00350634	0.00172084	0.0333333	0.0350911	0.00266746	0.0004356
Burkholderia_mallei_NCTC_10247code_Window.exe	0.00354531	0.0187201	0.0199063	0.00492842	0.00158736	0.0128711	0.0332136	0.00086955	0.00069155	0.0168045	0.00214761	0.00100232	0.00064633	0.0348432	0.0198873	0.00422665	0.00596866	0.0157628	0.0239009	0.00864005	0.00129411	0.0126406	0.0394259	0.00180621	0.00522021	0.0564171	0.02091	0.00563456	0.00076596	0.0409724	0.0443922	0.00331625	0.015649	0.0391151	0.0297996	0.0170408	0.00804624	0.0366334	0.103031	0.00382543	0.00324914	0.0645757	0.0116193	0.00357449	0.00177119	0.0330574	0.0349745	0.00288293	0.0004552
Burkholderia_mallei_SAVP1code_Window.exe	0.00359002	0.0187183	0.0202862	0.00488543	0.00158767	0.0129975	0.0331494	0.0008748	0.00068325	0.0167001	0.00215243	0.00099328	0.00067338	0.0349701	0.0200354	0.0042476	0.00601694	0.0158826	0.0240559	0.00866304	0.00137045	0.0126895	0.0392335	0.00177921	0.00513819	0.0564648	0.0207581	0.00581749	0.00073657	0.0409318	0.0443164	0.00337478	0.0158984	0.0390775	0.0303947	0.0172649	0.00812592	0.0364314	0.101875	0.00371048	0.00316348	0.0644347	0.0115402	0.00356237	0.00176144	0.0332758	0.034747	0.00288505	0.00044826
Burkholderia_pseudomallei_1106acode_Window.exe	0.00414425	0.0204997	0.0250544	0.00517731	0.00141777	0.0134761	0.0342695	0.00103735	0.00067067	0.0156702	0.00167024	0.00118334	0.00064577	0.0381785	0.0211249	0.00472819	0.0061159	0.0153379	0.0260085	0.00772345	0.00122799	0.0127814	0.0379655	0.00156461	0.0035938	0.0524455	0.0162223	0.00549504	0.00080635	0.0441776	0.0432879	0.00347186	0.0171712	0.0389874	0.0308603	0.0161828	0.00738597	0.0354331	0.09824	0.00352682	0.00296521	0.0654287	0.0101356	0.00415541	0.0017647	0.0345263	0.0353987	0.00300042	0.00063976
Burkholderia_pseudomallei_1710bcode_Window.exe	0.00401128	0.0174609	0.0212593	0.00495208	0.0016124	0.0118577	0.0296004	0.00134179	0.00090416	0.014067	0.00196758	0.00129176	0.00140803	0.0337069	0.0184919	0.00473996	0.00673926	0.0180747	0.0269599	0.00979	0.00323186	0.0125391	0.0351388	0.00269415	0.0104066	0.0605652	0.0209732	0.0113256	0.00142565	0.0403862	0.0389112	0.00674419	0.0189605	0.0372791	0.0313552	0.0195659	0.00936364	0.0395222	0.0898027	0.00808175	0.00415786	0.0596716	0.0111945	0.00603806	0.00388725	0.0338661	0.0314623	0.0060289	0.0004771
Burkholderia_pseudomallei_668code_Window.exe	0.00412349	0.0203484	0.0251098	0.00514341	0.0014589	0.0132914	0.0341717	0.00097698	0.00069046	0.0154907	0.00163415	0.00110491	0.00065366	0.0383346	0.021265	0.00480256	0.00603978	0.0153531	0.0259124	0.00772212	0.00114171	0.0128559	0.0382575	0.00157369	0.00344967	0.0525714	0.0162653	0.00530638	0.00079736	0.0445934	0.0432309	0.00339009	0.017074	0.0389462	0.0309857	0.0161627	0.00725071	0.0352082	0.0991074	0.00332788	0.0028039	0.0656367	0.0101633	0.00392108	0.00173229	0.0344871	0.0354965	0.00296513	0.00065278
Burkholderia_pseudomallei_K96243code_Window.exe	0.00419374	0.0207866	0.0259075	0.00517832	0.00145919	0.0136073	0.0344894	0.00109771	0.00070176	0.0156781	0.00162535	0.0012347	0.00066375	0.0387874	0.0213125	0.00484953	0.00605684	0.0153467	0.0266985	0.00742941	0.00112864	0.0125211	0.0372964	0.00149454	0.00269919	0.0504769	0.014911	0.00479562	0.00093685	0.0453153	0.044405	0.00351585	0.0174352	0.0399903	0.0319281	0.0161342	0.00705467	0.0346803	0.097216	0.00331699	0.00283619	0.0653657	0.0100994	0.00401167	0.00190199	0.0350992	0.0359406	0.00298644	0.00057272
Burkholderia_thailandensis_E264code_Window.exe	0.00407719	0.0207153	0.026518	0.00513313	0.0016658	0.013178	0.0343991	0.00129844	0.00075825	0.0155125	0.00165404	0.00133282	0.00070577	0.0389812	0.02126	0.00510236	0.00632661	0.015232	0.0263642	0.00757799	0.00140702	0.0124496	0.0374728	0.00209107	0.00363201	0.0504708	0.0152039	0.00579185	0.00092746	0.0439089	0.0431253	0.00418577	0.0179248	0.0400598	0.031224	0.0155306	0.0081978	0.0333052	0.0951642	0.00400661	0.00338499	0.0643319	0.0097885	0.00420115	0.00173638	0.0355238	0.0352216	0.00338408	0.00059357
Burkholderia_vietnamiensis_G4code_Window.exe	0.00453945	0.0175304	0.0191032	0.00560689	0.00254368	0.0182458	0.0290536	0.00171472	0.00119235	0.016815	0.00200713	0.00227682	0.00124061	0.0354952	0.0215049	0.00603557	0.00658065	0.0161365	0.0262346	0.00997885	0.0026686	0.0104842	0.0363554	0.00229102	0.00504762	0.0491817	0.0181095	0.00813354	0.00154438	0.0340473	0.0512626	0.00443725	0.0193473	0.0421241	0.0271118	0.016409	0.0121989	0.0403696	0.0815853	0.0053883	0.00471547	0.0567588	0.011333	0.00691564	0.00317393	0.0328606	0.0366251	0.00431234	0.00047126
Burkholderia_xenovorans_LB400code_Window.exe	0.00909079	0.01909	0.0187341	0.00942516	0.00399908	0.0203534	0.0275985	0.00311634	0.00165334	0.0178688	0.00280769	0.00394353	0.00181281	0.0330328	0.0227002	0.0114818	0.00969163	0.0128594	0.0262538	0.0106443	0.00292395	0.0111598	0.0326974	0.00381492	0.00333754	0.039499	0.0128851	0.0102133	0.00204635	0.0307807	0.0485116	0.00687982	0.0281283	0.0349969	0.0213072	0.0175993	0.0141053	0.0402244	0.0654339	0.00790145	0.00656808	0.0564347	0.00815969	0.0115641	0.00433037	0.0267734	0.0396904	0.00653619	0.00058644
Caldicellulosiruptor_saccharolyticus_DSM_8903code_Window.exe	0.0592205	0.0180032	0.0319988	0.0320713	0.0260476	0.00505423	0.00288612	0.011493	0.0233392	0.00961145	0.0103236	0.0117749	0.0380248	0.011272	0.0212612	0.043714	0.0159158	0.00488934	0.012666	0.00898113	0.0145335	0.00255401	0.00366379	0.0116065	0.00257155	0.00158222	0.00080339	0.00207572	0.00731588	0.00595234	0.00721414	0.0318362	0.0465966	0.0185563	0.0289887	0.0329156	0.0300973	0.00453968	0.00500277	0.0178336	0.0193901	0.0104406	0.00891565	0.020666	0.0218588	0.00661189	0.0119269	0.0299932	0.0017857
Campylobacter_fetus_82-40code_Window.exe	0.0750458	0.017307	0.012977	0.0456899	0.0141072	0.00523758	0.00596175	0.0193897	0.0199249	0.021115	0.00293971	0.0203571	0.0522055	0.0151982	0.0228384	0.024167	0.0195301	0.0043319	0.00519454	0.010187	0.0093861	0.00115455	0.00649318	0.0107053	0.00149137	0.00290977	0.00026759	0.0039876	0.0142158	0.00346927	0.00342623	0.0289368	0.0374845	0.0112536	0.0234316	0.0471176	0.0220356	0.00862638	0.00846172	0.0299697	0.0254001	0.0130968	0.0036751	0.019328	0.0229226	0.00537979	0.00699093	0.0236636	0.00182632
Campylobacter_jejunicode_Window.exe	0.0817521	0.00881932	0.0129214	0.0540051	0.0128548	0.00620213	0.00251337	0.0189237	0.0160656	0.0120908	0.00263091	0.0225537	0.0263306	0.0165064	0.0218916	0.0436284	0.0283543	0.00313828	0.00282093	0.0132701	0.00871942	0.0013086	0.00108723	0.01557	0.00084432	0.00378279	0.00012342	0.00638235	0.00681725	0.00265638	0.00098341	0.0319176	0.0574431	0.00419222	0.0127255	0.0484142	0.0221992	0.0064901	0.00527161	0.0338786	0.0209239	0.00849217	0.00579662	0.0207319	0.0171763	0.00249182	0.00976943	0.0231199	0.00205693
Campylobacter_jejuni_81-176code_Window.exe	0.0813443	0.00872817	0.0127432	0.0539731	0.0129548	0.00625588	0.00263843	0.0188033	0.0158859	0.0124208	0.00258305	0.0224227	0.0259828	0.0165189	0.0220251	0.0436231	0.0284234	0.00320804	0.00275908	0.0133049	0.00888838	0.00121834	0.00107594	0.0158227	0.00086036	0.00382315	0.00011076	0.00643982	0.00682946	0.00266612	0.00099485	0.031766	0.0570802	0.00419894	0.0127056	0.0483639	0.02248	0.00661387	0.00531048	0.033997	0.0210184	0.00862137	0.00586625	0.0207435	0.0171162	0.00249207	0.00993663	0.0231822	0.00214793
Campylobacter_jejuni_RM1221code_Window.exe	0.0834264	0.00904392	0.0132801	0.0547944	0.0131876	0.00602682	0.00257129	0.0187686	0.0162417	0.0125734	0.00263974	0.0226218	0.0267618	0.016188	0.0215434	0.0434105	0.0286468	0.00317249	0.00278588	0.0127825	0.00857036	0.00137629	0.00104332	0.0151447	0.00087683	0.00366271	0.00010914	0.00607861	0.00695359	0.00272113	0.00099337	0.0314382	0.0583073	0.00437305	0.0132153	0.0484162	0.0220521	0.00636349	0.00509264	0.0332196	0.0204316	0.00850192	0.0056402	0.0199229	0.0168374	0.00254355	0.00949344	0.0225571	0.00219392
Candidatus_Blochmannia_floridanuscode_Window.exe	0.0611458	0.00789176	0.0103247	0.0607881	0.0172351	0.00370565	0.00323542	0.0243193	0.0127934	0.00264251	0.00263229	0.0156046	0.0439516	0.00846422	0.0247078	0.0613145	0.0328244	0.00292363	0.00605683	0.0228064	0.0127066	0.00144137	0.00264763	0.0149146	0.00870445	0.00148737	0.00166116	0.013417	0.00621528	0.00129826	0.00151804	0.00707908	0.037169	0.00308208	0.00708419	0.0426278	0.0170153	0.00203428	0.00388966	0.0225815	0.0291954	0.00216206	0.00550481	0.0199696	0.0251729	0.00201894	0.00772309	0.0226275	0.00220295
Candidatus_Blochmannia_pennsylvanicus_BPENcode_Window.exe	0.0587003	0.0111768	0.00836529	0.0515159	0.0183364	0.00539074	0.00434817	0.0236481	0.0110631	0.00534627	0.00193691	0.0133756	0.0397956	0.0113052	0.0249279	0.0557455	0.0307386	0.00431358	0.00572674	0.0238754	0.0137214	0.0027769	0.00356748	0.014008	0.00815776	0.00497569	0.00200115	0.0181487	0.00850858	0.00199126	0.00320183	0.010149	0.0398055	0.00651237	0.00711025	0.0391483	0.0198138	0.00409617	0.00642837	0.0238359	0.0276751	0.0056625	0.00673472	0.0194729	0.0249328	0.00368606	0.00841964	0.0207922	0.00216914
Candidatus_Pelagibacter_ubique_HTCC1062code_Window.exe	0.0880708	0.0131193	0.0139019	0.0519197	0.0222732	0.00452786	0.00279043	0.0213686	0.0250133	0.00513334	0.0023118	0.0150937	0.0296752	0.00910838	0.0219094	0.0562369	0.0222133	0.0040971	0.00400855	0.0115039	0.0160366	0.00231898	0.00110564	0.0123415	0.00159385	0.00013641	0.00016513	0.00184752	0.0108099	0.00157231	0.00195761	0.0178267	0.0479422	0.00940752	0.0121573	0.0444434	0.0259036	0.00407795	0.00296992	0.0240345	0.024774	0.00616718	0.00448718	0.0275238	0.0174653	0.00302017	0.00459009	0.0314821	0.00245299
Candidatus_Ruthia_magnifica_Cm_Calyptogena_magnifica_code_Window.exe	0.0593091	0.0138705	0.0151549	0.0427655	0.0172086	0.0109008	0.00556124	0.0203901	0.00934589	0.00661416	0.00243508	0.0163675	0.0140335	0.0120059	0.0261307	0.0637131	0.0351375	0.00595242	0.00647399	0.0156667	0.014353	0.00281322	0.0020928	0.0120418	0.00345866	0.00538195	0.00075954	0.0148452	0.0123058	0.00343584	0.0045507	0.01685	0.0382376	0.0120972	0.0144996	0.0426807	0.0255961	0.0109073	0.00706402	0.0237217	0.00821799	0.0168924	0.00458982	0.0344334	0.016863	0.00558406	0.0149919	0.0283636	0.00215474
Candidatus_Vesicomyosocius_okutanii_HAcode_Window.exe	0.0615248	0.0130818	0.0155336	0.0481572	0.0184674	0.00793725	0.00355713	0.0237394	0.010909	0.00507226	0.00233813	0.0170246	0.0185466	0.0104854	0.025685	0.0673237	0.0338943	0.00443866	0.00626371	0.0168421	0.0144833	0.00173208	0.00178717	0.0132747	0.00358467	0.00344349	0.00085054	0.0158263	0.0124586	0.0025103	0.00247931	0.0169626	0.0391112	0.00832636	0.0120798	0.0437495	0.0250721	0.00622583	0.00466249	0.0257504	0.0121865	0.00937318	0.00455229	0.037083	0.0204543	0.0036501	0.0100309	0.0295176	0.00215907
Carboxydothermus_hydrogenoformans_Z-2901code_Window.exe	0.0558633	0.0155039	0.0223025	0.0254215	0.00619108	0.0221921	0.00727907	0.0122234	0.00860869	0.0091375	0.00769881	0.00930042	0.0180196	0.013814	0.0199774	0.0427521	0.0126832	0.00610271	0.0154294	0.00892763	0.00561532	0.0120453	0.0146506	0.00946059	0.00345176	0.00625597	0.0161473	0.00476481	0.00557252	0.0057313	0.0147694	0.0250584	0.0571957	0.0125699	0.0219794	0.0298453	0.0144739	0.0234319	0.0150386	0.0232524	0.021967	0.0147224	0.0174259	0.0208072	0.0227015	0.00692976	0.0184987	0.0270701	0.00237343
Caulobacter_crescentuscode_Window.exe	0.00266949	0.0189569	0.0324354	0.00465471	0.00144357	0.0327075	0.0165553	0.00142049	0.00086482	0.016397	0.00220122	0.0013702	0.0006447	0.0401009	0.0216263	0.00287312	0.00448818	0.0126846	0.0275144	0.00527468	0.00225316	0.0187697	0.0301221	0.0035137	0.00375444	0.0428438	0.0154407	0.00807031	0.00141472	0.0170343	0.0682229	0.00624008	0.0154242	0.0443723	0.0384158	0.0133656	0.00322186	0.0798589	0.0460928	0.00817418	0.00436946	0.064588	0.0113779	0.0090827	0.00123252	0.0389731	0.0301517	0.00542225	0.0006109
Chlamydia_muridarumcode_Window.exe	0.0424712	0.0108577	0.0170568	0.0256691	0.0165599	0.00891351	0.0074476	0.0175755	0.0108795	0.00811223	0.003348	0.0103981	0.0122739	0.0169854	0.019793	0.038002	0.0278182	0.00631089	0.0139666	0.0162959	0.0100595	0.00729542	0.00346913	0.0223179	0.00988251	0.00698484	0.00408096	0.0122553	0.01351	0.0102956	0.00809049	0.0258368	0.0424122	0.00994773	0.0226378	0.0352472	0.0186283	0.0100813	0.00832342	0.0343931	0.0282686	0.0078824	0.0159077	0.0109074	0.0160164	0.00922409	0.0119447	0.0269083	0.00162742
Chlamydia_trachomatiscode_Window.exe	0.0399913	0.0107195	0.0173868	0.0242011	0.0168248	0.00905584	0.0082352	0.0169238	0.0112368	0.00845553	0.00253538	0.0104289	0.01124	0.0198264	0.0201138	0.0348024	0.0271005	0.00670247	0.0146854	0.0162564	0.00962103	0.00572217	0.004116	0.0241117	0.00951566	0.00768278	0.00422776	0.0130441	0.0148898	0.0121596	0.00996909	0.0228088	0.0421531	0.0104193	0.0237381	0.0346907	0.0195103	0.0102501	0.00942625	0.03592	0.0275124	0.00859603	0.0148962	0.0123161	0.0168887	0.0103299	0.0129515	0.0241244	0.00158062
Chlamydia_trachomatis_A_HAR-13code_Window.exe	0.039943	0.0107392	0.017442	0.0242022	0.0168081	0.00913038	0.00820333	0.017047	0.0112171	0.00844226	0.00256454	0.0103473	0.0113126	0.0198186	0.0200257	0.0348012	0.0271458	0.00671876	0.0145908	0.0162314	0.00965922	0.00578852	0.00410644	0.0241321	0.0095286	0.00766175	0.00422432	0.0130648	0.0148871	0.0122015	0.00993319	0.0227973	0.0420998	0.0104716	0.0236638	0.0346133	0.0194236	0.010153	0.00948082	0.0357792	0.0275281	0.00860792	0.0148488	0.0122588	0.01691	0.0102996	0.012982	0.0240461	0.00158969
Chlamydophila_abortus_S26_3code_Window.exe	0.0431766	0.0129993	0.0180269	0.0258492	0.0187831	0.00989072	0.00857554	0.0161408	0.0109249	0.00758318	0.00367054	0.0121714	0.0165862	0.0195692	0.0200295	0.0352168	0.0278787	0.00801361	0.0120667	0.0175965	0.00822583	0.00834838	0.00461806	0.022636	0.00546097	0.00686881	0.00282464	0.0149153	0.0140066	0.0120847	0.00879972	0.021542	0.0445456	0.0110744	0.0193181	0.0353394	0.0175158	0.0117947	0.009541	0.030255	0.0223909	0.0101896	0.0118964	0.0169777	0.0170973	0.0112119	0.0129156	0.0211205	0.00166788
Chlamydophila_caviaecode_Window.exe	0.0432163	0.0124031	0.0192594	0.0281943	0.0194195	0.00950388	0.00803426	0.0159656	0.0118427	0.00872618	0.00373693	0.0110936	0.0162858	0.0183387	0.0200342	0.0363944	0.0264788	0.00615579	0.0126061	0.0175067	0.008669	0.00760253	0.00355395	0.0234337	0.00500926	0.00701926	0.00223587	0.0148219	0.0156825	0.010496	0.00634735	0.0245574	0.0439912	0.00973833	0.0204974	0.0373122	0.0190678	0.0100757	0.00890059	0.0329748	0.0247547	0.00952961	0.0115768	0.0159885	0.0177583	0.00858608	0.0103359	0.0240971	0.00180414
Chlamydophila_pneumoniae_AR39code_Window.exe	0.0406387	0.012754	0.0209738	0.0253383	0.0172472	0.0102624	0.00760642	0.0175375	0.0109058	0.00876463	0.00448499	0.0117738	0.0137014	0.020637	0.0188052	0.0347135	0.0262117	0.00756808	0.013863	0.016141	0.00874546	0.00922737	0.00318166	0.0232984	0.00671927	0.00683154	0.0030913	0.0134659	0.0157604	0.0158837	0.00880296	0.0259462	0.0422871	0.011845	0.0235312	0.0330433	0.0195856	0.0112426	0.00820332	0.030338	0.0265102	0.00947106	0.0122694	0.0138547	0.0164066	0.0128416	0.0116177	0.0203851	0.00161821
Chlamydophila_pneumoniae_CWL029code_Window.exe	0.0404734	0.0127245	0.0208523	0.0252398	0.0172277	0.0102402	0.00760718	0.0175114	0.0108186	0.00873917	0.00445359	0.011733	0.0136692	0.0207504	0.0187701	0.034651	0.0263607	0.0075879	0.0139171	0.0161811	0.00880802	0.00928726	0.00318389	0.0233669	0.00672583	0.00686629	0.00310126	0.0135205	0.0157955	0.0158919	0.00884383	0.0258595	0.0424069	0.0118625	0.0235872	0.0331361	0.0196294	0.0112813	0.00824616	0.0304645	0.0265783	0.0095076	0.0122481	0.0137932	0.0164868	0.0128953	0.011554	0.0204336	0.00157542
Chlamydophila_pneumoniae_J138code_Window.exe	0.0403619	0.0129268	0.0207308	0.0255705	0.0174345	0.01036	0.00764067	0.0177747	0.0107846	0.00886558	0.00443959	0.0118053	0.0136999	0.0207662	0.0186267	0.0344715	0.0262973	0.00759168	0.0139231	0.0161714	0.00880297	0.00925482	0.00319019	0.0232732	0.00670975	0.00685401	0.00311125	0.0134304	0.0157441	0.0159428	0.00881386	0.0257937	0.0421122	0.0118979	0.023314	0.0331622	0.0196855	0.0112528	0.00824224	0.0304593	0.0268281	0.00952702	0.0123443	0.0138441	0.0163947	0.0128724	0.0114787	0.0203035	0.00157332
Chlamydophila_pneumoniae_TW_183code_Window.exe	0.040448	0.0129221	0.0207317	0.0257441	0.0174633	0.0103659	0.00762817	0.0177584	0.0109995	0.00886569	0.00455741	0.011885	0.0138022	0.0207534	0.0185654	0.0345556	0.0261611	0.00755777	0.0138293	0.0161093	0.00874925	0.00924208	0.00320075	0.0231797	0.00669124	0.0067806	0.00307077	0.013415	0.0157438	0.0158846	0.00879799	0.0258849	0.0419373	0.0118877	0.0231445	0.033004	0.0195646	0.0111891	0.00819954	0.0302717	0.0267514	0.00951287	0.0122912	0.013813	0.016372	0.0128301	0.011533	0.0202822	0.00164911
Chlorobium_chlorochromatii_CaD3code_Window.exe	0.0343945	0.0186674	0.0149667	0.0258114	0.0150116	0.0225041	0.0166632	0.0102533	0.00313566	0.0179267	0.00130707	0.0116858	0.00833623	0.00751634	0.0233663	0.0482574	0.0270762	0.00883793	0.011023	0.0130443	0.0131368	0.0091812	0.00547387	0.0105107	0.00454439	0.0189037	0.0032492	0.0153905	0.00415227	0.0109781	0.0096301	0.0355168	0.0375685	0.0105649	0.0249625	0.0408441	0.0291834	0.0195757	0.0172362	0.0273588	0.0119393	0.0243736	0.00908086	0.0254747	0.0166196	0.0031317	0.0212182	0.0290936	0.00168731
Chlorobium_phaeobacteroides_DSM_266code_Window.exe	0.0354481	0.0195577	0.0193244	0.0185208	0.0114628	0.0209395	0.0129937	0.00667213	0.00962576	0.0149969	0.00835553	0.00851146	0.0114731	0.0278791	0.0247354	0.0263391	0.00864235	0.00780009	0.0246489	0.0137244	0.00567279	0.00906007	0.0156355	0.0107105	0.00766806	0.011209	0.010451	0.00998543	0.00162194	0.0224032	0.0274773	0.0346161	0.0378247	0.0197193	0.0283514	0.0336907	0.0224624	0.0254627	0.0165437	0.0177275	0.0207744	0.0237986	0.0111703	0.0171914	0.0101345	0.016793	0.0145712	0.0251463	0.00123039
Chlorobium_tepidum_TLScode_Window.exe	0.0225621	0.0244774	0.0299169	0.0095909	0.0048073	0.0260767	0.0150714	0.00413251	0.00405982	0.017671	0.00535251	0.00392075	0.00339451	0.0426226	0.0267404	0.0165648	0.00536041	0.0139857	0.0258618	0.0072315	0.00518184	0.0109847	0.0239259	0.00497798	0.0041499	0.0268353	0.0124165	0.00758865	0.00134326	0.0360832	0.0355444	0.0159817	0.0291378	0.0306343	0.0376019	0.0208822	0.0121178	0.0375592	0.0304178	0.012083	0.0103242	0.0431709	0.00925746	0.0127689	0.00473619	0.0260214	0.0279383	0.0120799	0.00119788
Chromobacterium_violaceumcode_Window.exe	0.00767784	0.0207359	0.0281171	0.00785041	0.00151532	0.02728	0.0113167	0.00224124	0.00126716	0.0233052	0.00345563	0.00175563	0.00346062	0.0356381	0.0239199	0.00492531	0.00846723	0.0141285	0.0352666	0.00771135	0.00241452	0.0124955	0.031627	0.00290941	0.00218348	0.0432667	0.0141798	0.00415589	0.00153885	0.00870897	0.0877457	0.0030071	0.0218976	0.0412594	0.0317211	0.0129832	0.00488181	0.0648783	0.0485964	0.00613115	0.00470924	0.0678113	0.00676936	0.0044618	0.00274326	0.0209064	0.0402539	0.00357258	0.00075873
Chromohalobacter_salexigens_DSM_3043code_Window.exe	0.00398701	0.0170876	0.0209848	0.00724968	0.00284838	0.0284503	0.0183966	0.00236066	0.000941	0.0175699	0.00153298	0.00425353	0.00175961	0.0365204	0.0247624	0.0072805	0.00694508	0.0142147	0.0304356	0.0112213	0.00271058	0.0194364	0.0234162	0.00331979	0.0041239	0.0411247	0.012058	0.0147006	0.00203158	0.0275482	0.0640315	0.00471225	0.0227707	0.0388421	0.0390805	0.0220854	0.00970462	0.0608386	0.0386789	0.00554809	0.0061029	0.0493009	0.0150388	0.0105813	0.00390814	0.0309732	0.0338334	0.00338234	0.00047685
Clavibacter_michiganensis_NCPPB_382code_Window.exe	0.00029192	0.0147602	0.0166019	0.00049059	0.00096293	0.0297413	0.0292011	0.00068925	0.00031118	0.0148544	0.00162178	0.00039734	0.00030307	0.040364	0.0160181	0.00036287	0.00050579	0.0186768	0.025768	0.0010126	0.00075818	0.025989	0.0293065	0.00124167	0.0025766	0.0508721	0.0186687	0.00337633	0.00038517	0.0659596	0.0318294	0.00076122	0.00169678	0.0606321	0.0512055	0.00509238	0.00432102	0.0642477	0.0703952	0.00299623	0.00670908	0.0653393	0.0164965	0.00418317	0.00065175	0.0532125	0.0396058	0.00067101	5.98e-05
Clostridium_acetobutylicumcode_Window.exe	0.0632223	0.0126375	0.0307476	0.0524628	0.021866	0.00489232	0.00299749	0.0194717	0.0237564	0.00778336	0.00602692	0.0189182	0.0561575	0.00462442	0.0252032	0.0353977	0.0161558	0.00285644	0.00699651	0.0104322	0.0118995	0.00125524	0.00173072	0.012147	0.00098822	0.00054734	0.00014903	0.00216007	0.00936683	0.00234548	0.00234015	0.0268062	0.0501244	0.00846554	0.0180878	0.0469441	0.0254969	0.00408862	0.00362289	0.0230219	0.0321989	0.00618039	0.00508837	0.0196766	0.0274467	0.00208024	0.00703732	0.0299217	0.00206604
Clostridium_beijerinckii_NCIMB_8052code_Window.exe	0.0614887	0.0104181	0.0259158	0.054627	0.0229259	0.00289044	0.00262293	0.0210923	0.0231047	0.00739166	0.00474733	0.0178072	0.0495461	0.00658596	0.025406	0.0427625	0.0187243	0.00223456	0.00549512	0.0112024	0.0143704	0.00076793	0.00190346	0.0102412	0.00133381	0.00058728	0.00025115	0.00255432	0.0105773	0.00173918	0.00227295	0.0190806	0.0586479	0.0072387	0.015246	0.0494409	0.0275467	0.00326056	0.00404045	0.0223846	0.0332458	0.0057406	0.00650791	0.0185865	0.0262771	0.00261097	0.00599616	0.0278092	0.00210363
Clostridium_botulinum_Acode_Window.exe	0.0760059	0.00942196	0.022662	0.0559254	0.0202649	0.00424003	0.00167567	0.0204939	0.0240563	0.00527128	0.00438925	0.0171616	0.067485	0.00388835	0.0258745	0.0322312	0.0171835	0.00200833	0.00462021	0.0115368	0.0127248	0.00155781	0.00102935	0.012587	0.00088298	0.00034217	0.0001977	0.00157302	0.0101804	0.001017	0.00147037	0.0158728	0.0604914	0.00638048	0.0140222	0.0468028	0.0221611	0.00467249	0.00223645	0.0250799	0.0316001	0.00504507	0.00619704	0.0197887	0.0313226	0.00147797	0.00584156	0.0234147	0.00241798
Clostridium_difficile_630code_Window.exe	0.0682248	0.0105031	0.0225058	0.0523085	0.023391	0.00246745	0.00217381	0.0211006	0.024037	0.00447444	0.00356202	0.0199814	0.0595713	0.00575881	0.0264892	0.0333383	0.0190221	0.00232957	0.00483618	0.0111806	0.0154329	0.00076262	0.00093796	0.0102171	0.00118989	0.00052856	0.00025194	0.00258491	0.0103771	0.00129373	0.00271939	0.0188706	0.0583618	0.0101924	0.0153222	0.0466195	0.0262994	0.00285387	0.00189804	0.022459	0.0304146	0.00367267	0.00557156	0.023551	0.0310351	0.00292281	0.00629503	0.0260542	0.00217892
Clostridium_novyi_NTcode_Window.exe	0.0751409	0.0121707	0.0240559	0.0535089	0.0225225	0.00239002	0.00155365	0.0209053	0.0268546	0.00459599	0.00308023	0.0181363	0.0613746	0.00422923	0.0256528	0.0347365	0.01938	0.00291377	0.00309106	0.0107375	0.0138326	0.00095005	0.00102043	0.0120584	0.00075788	0.00033293	0.00011639	0.00218837	0.00967919	0.00076871	0.00090539	0.02172	0.0625913	0.00798885	0.0113289	0.0474202	0.024899	0.00323046	0.00244551	0.0232168	0.0365189	0.00341722	0.00468802	0.0181986	0.0304139	0.0011314	0.00490997	0.0298834	0.00222762
Clostridium_perfringenscode_Window.exe	0.06422	0.0111598	0.0280822	0.0522575	0.0192131	0.00280656	0.00072091	0.0231793	0.0287284	0.0053404	0.00314685	0.0178733	0.0594997	0.00432426	0.0247705	0.0315254	0.0168583	0.00248642	0.0027034	0.0104543	0.014564	0.00054542	0.00037112	0.0117811	0.00019327	9.13e-05	2.727e-05	0.00111812	0.00790271	0.0004565	0.00047547	0.0191254	0.0624154	0.00708339	0.0186049	0.0480162	0.0199471	0.00412624	0.00113116	0.0293912	0.0390748	0.00344802	0.00542815	0.0187839	0.0262609	0.00135881	0.00368991	0.0342526	0.00235599
Clostridium_perfringens_ATCC_13124code_Window.exe	0.0645845	0.0112261	0.0284326	0.0531878	0.0193223	0.00292483	0.00068715	0.0232047	0.0283772	0.00528996	0.00316533	0.0181198	0.058839	0.00430911	0.0243817	0.0318761	0.0168651	0.00239506	0.00271093	0.0105046	0.0145399	0.00057189	0.00034912	0.0117946	0.0001995	0.00010529	2.992e-05	0.00111718	0.00797983	0.00046549	0.00046106	0.0190884	0.0621407	0.00702003	0.0187593	0.0482347	0.0199119	0.00411294	0.00109612	0.0289125	0.0387753	0.00344019	0.00546175	0.0185265	0.0262348	0.00135879	0.00370175	0.0338988	0.0023607
Clostridium_perfringens_SM101code_Window.exe	0.0669158	0.0110627	0.0276219	0.053131	0.0186847	0.00279081	0.0008001	0.0229485	0.0290046	0.00522418	0.00320549	0.0174559	0.060197	0.00422819	0.0243643	0.0322648	0.0170539	0.0026776	0.00261273	0.0104484	0.0140863	0.00055969	0.00046301	0.0118641	0.00022515	0.00013738	3.053e-05	0.00133053	0.00811548	0.00044012	0.00052662	0.0195026	0.0620376	0.00684092	0.0180538	0.0473891	0.0194352	0.00407809	0.00126311	0.0288278	0.0375462	0.00337467	0.00535774	0.0187636	0.0257189	0.00147045	0.00368758	0.0335406	0.00240539
Clostridium_tetani_E88code_Window.exe	0.0769396	0.00993023	0.0222927	0.0549944	0.0199367	0.00453828	0.00162483	0.0205154	0.0254699	0.00472077	0.00497199	0.0177757	0.0674343	0.00373837	0.0251549	0.0325892	0.0176307	0.00231601	0.00381086	0.0111239	0.012395	0.00176982	0.00083241	0.0125137	0.00082742	0.00024123	0.00018123	0.00139986	0.0112251	0.00104739	0.00139861	0.0165845	0.0632385	0.00742174	0.0132886	0.0462778	0.0233489	0.00419957	0.00218978	0.0226602	0.0346289	0.00384961	0.00561692	0.019153	0.031373	0.00129737	0.00643809	0.0229202	0.00206979
Clostridium_thermocellum_ATCC_27405code_Window.exe	0.0522063	0.0217061	0.0284119	0.0320711	0.0167529	0.0132252	0.0085135	0.0117867	0.0190845	0.0124039	0.0125633	0.0107267	0.0368527	0.0116963	0.0244591	0.0360929	0.010269	0.00463152	0.0153228	0.00958841	0.00499604	0.00660514	0.0113914	0.0108572	0.00185429	0.00278563	0.00333846	0.00385494	0.00308302	0.00554329	0.0164872	0.0273249	0.0512563	0.0240507	0.0247071	0.0327926	0.0230336	0.0150385	0.0109066	0.0147066	0.0277481	0.0140307	0.0080166	0.0168685	0.0207524	0.00775463	0.0171706	0.0255508	0.00164266
Colwellia_psychrerythraea_34Hcode_Window.exe	0.0465751	0.016526	0.0137372	0.0339604	0.0145031	0.0142368	0.00832036	0.0190657	0.0070436	0.0113676	0.00183901	0.0201078	0.0162479	0.0141689	0.0235901	0.0409341	0.0343018	0.00631921	0.0106511	0.0151326	0.0122093	0.00397925	0.00446965	0.0142922	0.00577475	0.00652618	0.00122337	0.0150489	0.0114506	0.00547155	0.00661516	0.0167297	0.0429781	0.0131605	0.0159229	0.0421588	0.0245505	0.0144115	0.0130332	0.0289792	0.00810417	0.0171812	0.00509979	0.0331009	0.0182701	0.00812592	0.0111211	0.0287004	0.0021521
Corynebacterium_diphtheriaecode_Window.exe	0.0164325	0.0189897	0.0202231	0.0118513	0.0100218	0.0259226	0.0121843	0.0128092	0.00205972	0.010463	0.00228858	0.00551177	0.0033712	0.0301133	0.0221389	0.0225226	0.0163298	0.0141467	0.0183785	0.00979155	0.0152663	0.0105672	0.0112894	0.011421	0.00796343	0.0232215	0.00596949	0.0178591	0.00918994	0.0213372	0.018987	0.0176234	0.0316043	0.028292	0.0270491	0.0300516	0.0300393	0.0288607	0.0236614	0.027785	0.0143934	0.0306861	0.00934205	0.0243055	0.0131956	0.0192748	0.0287388	0.021662	0.00162667
Corynebacterium_efficiens_YS-314code_Window.exe	0.00603512	0.0205944	0.0201437	0.00662908	0.00425013	0.0498116	0.00904749	0.00314217	0.00172788	0.0088014	0.00458553	0.00384308	0.00123776	0.0459581	0.0218996	0.00497077	0.00306844	0.0167575	0.0287219	0.00618673	0.0054287	0.0219422	0.0229391	0.00363021	0.0033675	0.0274904	0.0155769	0.0139923	0.00169984	0.0306709	0.0515955	0.00480359	0.0159258	0.0346874	0.0448346	0.0261103	0.0133672	0.0582506	0.0285381	0.00877855	0.00885643	0.0326927	0.0171511	0.0272578	0.00299783	0.0336106	0.0399739	0.00679938	0.00079022
Corynebacterium_glutamicum_ATCC_13032_Bielefeldcode_Window.exe	0.0138332	0.0217625	0.0209284	0.0109173	0.0076255	0.0325806	0.00877079	0.0125501	0.00223211	0.0103107	0.00323645	0.00487138	0.00176334	0.0341561	0.0221593	0.0217751	0.0129677	0.0141945	0.0206736	0.00668797	0.0168546	0.00969683	0.0104485	0.0112722	0.00659505	0.0249593	0.00492254	0.0136766	0.00584232	0.0218032	0.0277635	0.0166072	0.0358442	0.0264042	0.0277896	0.0329878	0.0314333	0.0272165	0.0232503	0.0254824	0.0151591	0.0340882	0.0066838	0.0242421	0.00810783	0.0222271	0.0290466	0.0208354	0.00170175
Corynebacterium_glutamicum_ATCC_13032_Kitasatocode_Window.exe	0.0136985	0.0219328	0.0209213	0.0109045	0.00752496	0.0327564	0.00870952	0.0125182	0.00214774	0.0103285	0.00317177	0.0047991	0.00170182	0.0342568	0.0221311	0.0217806	0.0129137	0.0142347	0.020787	0.00665621	0.016843	0.00965801	0.0103704	0.0112371	0.00652821	0.0250626	0.004797	0.0136712	0.00583677	0.0219516	0.0277779	0.016672	0.0359062	0.0265598	0.0279584	0.0332191	0.0315268	0.0272921	0.0232453	0.0255221	0.015137	0.0341802	0.00658486	0.0243428	0.00807475	0.0222968	0.0289352	0.0208206	0.00169553
Corynebacterium_glutamicum_Rcode_Window.exe	0.0132428	0.0217089	0.0207842	0.0102508	0.00735062	0.0328448	0.00879864	0.0125089	0.00212773	0.0102613	0.00338393	0.00454006	0.0015408	0.0354833	0.0221842	0.0212022	0.0123629	0.014279	0.0203578	0.00637068	0.0168321	0.0099016	0.0105417	0.0111067	0.00642071	0.0250876	0.00507694	0.0134336	0.00561695	0.0221947	0.0285403	0.0165631	0.0354802	0.026593	0.0276636	0.0320671	0.0311987	0.0280994	0.0237032	0.0253149	0.0158323	0.0349194	0.00674493	0.0241056	0.00794484	0.0228744	0.0291491	0.0211595	0.00164088
Coxiella_burnetiicode_Window.exe	0.0501532	0.0131913	0.0132161	0.029556	0.00983548	0.0140431	0.0145106	0.0124139	0.00514973	0.0106802	0.00280685	0.0100214	0.0107209	0.0198126	0.0214401	0.0423436	0.0306983	0.00875348	0.0113018	0.0150755	0.00776355	0.0115214	0.0106873	0.0137102	0.0112115	0.0139793	0.00728541	0.012784	0.00764667	0.0105598	0.0100622	0.0171705	0.0465919	0.0128672	0.0150206	0.0325524	0.0148435	0.0195736	0.0214224	0.0232163	0.0145637	0.0192743	0.0112398	0.0169173	0.0105686	0.0120916	0.0172307	0.0215941	0.0019338
Cyanobacteria_bacterium_Yellowstone_A-Primecode_Window.exe	0.0106492	0.0185121	0.0181816	0.00574735	0.00369085	0.0255525	0.00976868	0.00588606	0.00275246	0.0197641	0.00415763	0.00345444	0.0014486	0.0308343	0.0158236	0.0144498	0.0193468	0.0136501	0.0370785	0.00548802	0.00622257	0.027925	0.0179223	0.0107915	0.00524679	0.0329619	0.0225359	0.00547717	0.00651929	0.0218785	0.0585011	0.0076567	0.0213707	0.0193697	0.0420841	0.0231812	0.00999544	0.0543749	0.019828	0.0173144	0.0111063	0.0352596	0.0248264	0.00592465	0.00531916	0.0147489	0.0395572	0.0102439	0.00072852
Cyanobacteria_bacterium_Yellowstone_B-Primecode_Window.exe	0.012273	0.0177519	0.0169131	0.00750016	0.00429174	0.0262938	0.00904035	0.00667412	0.00279425	0.0183668	0.00396871	0.00464939	0.00160017	0.0291838	0.0164794	0.0172154	0.0230081	0.0128464	0.0345554	0.00733173	0.00700869	0.0270599	0.0159014	0.0117354	0.00645953	0.0295646	0.0215648	0.00709406	0.00636147	0.019089	0.0545478	0.00793857	0.0247283	0.0169247	0.0378458	0.0266573	0.0113316	0.0492177	0.0171485	0.0200154	0.0130067	0.0307736	0.025702	0.00794088	0.00553081	0.0131602	0.0395509	0.0110697	0.00066568
Cytophaga_hutchinsonii_ATCC_33406code_Window.exe	0.055195	0.0195731	0.0145266	0.0358157	0.0299762	0.0148818	0.0125583	0.00974299	0.00859552	0.0111473	0.00212898	0.0107898	0.0170604	0.0215707	0.0218613	0.0398115	0.0138252	0.00654764	0.0206898	0.0120515	0.00753891	0.00467399	0.0136833	0.0103963	0.00177903	0.00656341	0.00402591	0.0103806	0.00400188	0.00385094	0.021455	0.0168899	0.046441	0.0123391	0.00986089	0.0382285	0.0304237	0.0129556	0.0108371	0.018138	0.0169507	0.0176176	0.00568854	0.0238626	0.026533	0.00332827	0.0106922	0.0240774	0.00201033
Dechloromonas_aromatica_RCBcode_Window.exe	0.0117613	0.0187341	0.0291129	0.0121117	0.00411403	0.0269055	0.0144464	0.00491866	0.00143482	0.0165666	0.00209045	0.00506549	0.00206937	0.0363488	0.0245875	0.0148854	0.010224	0.0122905	0.0273249	0.00958293	0.00589484	0.0106311	0.0271206	0.00459448	0.00419253	0.0319164	0.0113187	0.0120702	0.003526	0.0207388	0.0575557	0.00937286	0.0354017	0.0285583	0.0242764	0.0242481	0.0127041	0.061315	0.0256371	0.0146462	0.0058127	0.0472743	0.0101172	0.0164154	0.00444402	0.0323874	0.0212498	0.0128065	0.00092893
Dehalococcoides_BAV1code_Window.exe	0.0383203	0.0181912	0.0205277	0.0215764	0.00837946	0.0256366	0.00387338	0.0147288	0.00649383	0.0154088	0.00597074	0.00989394	0.0311066	0.0154387	0.0255867	0.0258084	0.0102128	0.00763716	0.0228243	0.0108529	0.00390576	0.0146566	0.0126614	0.0122802	0.00251583	0.0143851	0.00928117	0.0117347	0.00509642	0.00797095	0.0441391	0.0227944	0.0464656	0.0210508	0.018515	0.0287577	0.0156654	0.0357223	0.0083944	0.0243687	0.0116351	0.0251209	0.0145669	0.0243737	0.0234321	0.00932102	0.0163604	0.0186072	0.00181837
Dehalococcoides_CBDB1code_Window.exe	0.0383402	0.0179551	0.0201153	0.0215786	0.00845002	0.0261043	0.00369748	0.0147422	0.00636854	0.0150883	0.00586966	0.00984881	0.0313462	0.0152769	0.0256723	0.0262881	0.0102665	0.00775062	0.0228652	0.0109516	0.00385741	0.0148377	0.0126774	0.0125748	0.00259707	0.0142194	0.00924012	0.0114911	0.00507001	0.00778643	0.0439616	0.0229272	0.046499	0.0208744	0.0181198	0.0288661	0.0156683	0.035829	0.00825906	0.0241565	0.0114648	0.0251519	0.0143054	0.0245098	0.0234619	0.00917328	0.0159476	0.0188335	0.00183561
Dehalococcoides_ethenogenes_195code_Window.exe	0.0366557	0.0187206	0.0215952	0.0199354	0.00760859	0.0268083	0.00457061	0.0133463	0.00566501	0.0175309	0.00615318	0.00839647	0.0299576	0.0164092	0.0254119	0.0249079	0.00697284	0.00819894	0.0258683	0.00977696	0.00268151	0.015719	0.0149084	0.0102016	0.00137141	0.015971	0.0113164	0.00984735	0.00372142	0.00813309	0.0485193	0.0213772	0.0438147	0.0228235	0.0210003	0.0279232	0.0138844	0.0396778	0.0104876	0.0230052	0.00943184	0.028425	0.0166272	0.0216042	0.0215974	0.0107692	0.0176512	0.0172584	0.00180962
Deinococcus_geothermalis_DSM_11300code_Window.exe	0.00499931	0.0184312	0.0193972	0.00560875	0.0039015	0.03293	0.0191698	0.003136	0.00093905	0.0219292	0.00226422	0.00506792	0.00039688	0.0256463	0.0161563	0.00807342	0.00584822	0.0159652	0.0316842	0.00504639	0.00431453	0.0274706	0.0223852	0.00580921	0.00319251	0.0408151	0.0230996	0.00833173	0.00194537	0.0302636	0.07205	0.00617649	0.0192236	0.0376616	0.0394133	0.0106054	0.0110009	0.056405	0.0472392	0.0109188	0.00815145	0.0497751	0.0214179	0.0104426	0.00280236	0.0229166	0.0498733	0.0054917	0.00069823
Deinococcus_radioduranscode_Window.exe	0.00786384	0.0204196	0.0196113	0.00339783	0.0019669	0.0347289	0.0172578	0.00355222	0.00102675	0.0239216	0.00205727	0.00420994	0.00074684	0.0219083	0.0177448	0.00992739	0.00692118	0.0176168	0.03378	0.00328988	0.00298863	0.0276734	0.0250162	0.00505093	0.00220915	0.041399	0.0204661	0.00682202	0.00126399	0.0342243	0.0677507	0.00479361	0.0252898	0.0453918	0.0321156	0.00510114	0.00615425	0.0597765	0.0472746	0.00854918	0.00534339	0.0590622	0.0207497	0.00724628	0.00217275	0.0231509	0.0489014	0.00353214	0.00087362
Desulfitobacterium_hafniense_Y51code_Window.exe	0.0333025	0.0141525	0.0249633	0.02341	0.00965552	0.0230428	0.00907172	0.00978635	0.00774799	0.0141864	0.00656743	0.0087286	0.00953888	0.029878	0.0260753	0.0304847	0.0173078	0.00547821	0.021798	0.0138014	0.00393293	0.0143043	0.0112162	0.0117883	0.0030634	0.0107022	0.0126319	0.0073629	0.00404339	0.0138125	0.0330562	0.0182798	0.0415121	0.0148468	0.0290739	0.033358	0.0134101	0.0338282	0.0126788	0.0217079	0.0196634	0.0232785	0.0178805	0.0155237	0.0114223	0.0176281	0.0216678	0.0178096	0.00155639
Desulfotalea_psychrophila_LSv54code_Window.exe	0.0297762	0.0149597	0.0266806	0.0222481	0.0120193	0.0248841	0.00636626	0.00906893	0.00960907	0.0132368	0.00728738	0.0118422	0.0152004	0.0238675	0.0250134	0.0319646	0.014161	0.00688252	0.0230051	0.0129713	0.00900129	0.013024	0.00660002	0.010747	0.00599324	0.0079051	0.00704466	0.0123127	0.00621208	0.023215	0.024521	0.0284343	0.0297165	0.0150164	0.0336308	0.0355675	0.0209708	0.0373441	0.00886601	0.0181558	0.0147458	0.0231274	0.0111599	0.0260519	0.012644	0.0150293	0.0160847	0.0232816	0.00142644
Desulfotomaculum_reducens_MI-1code_Window.exe	0.0411647	0.0167919	0.0249943	0.0261795	0.0134708	0.0215316	0.00496515	0.0126767	0.0101817	0.00839297	0.00864137	0.0124493	0.0166054	0.0162253	0.0260698	0.0409902	0.0219306	0.00646457	0.0178484	0.0118767	0.00924194	0.0131107	0.0072457	0.0105019	0.00516567	0.00558467	0.0077485	0.00942849	0.0126578	0.00540809	0.0214398	0.0158551	0.0472612	0.0139387	0.0212363	0.0341136	0.0206188	0.0277278	0.00660025	0.0219765	0.0172778	0.0163869	0.0130668	0.0274495	0.0214518	0.00777943	0.0189428	0.0260239	0.00198825
Desulfovibrio_desulfuricans_G20code_Window.exe	0.0198106	0.0188832	0.0175311	0.00913777	0.0104561	0.0246025	0.0127055	0.00506104	0.00642646	0.0153208	0.00532311	0.0047128	0.0114271	0.0214932	0.0284003	0.0147523	0.00434857	0.0126157	0.0317592	0.0111117	0.00172521	0.0185643	0.0198133	0.00839065	0.00185669	0.0300109	0.0139749	0.0127401	0.00101274	0.0107644	0.0637369	0.0190919	0.0414877	0.0321021	0.0187073	0.0205169	0.0208642	0.0479924	0.0255824	0.0137413	0.0132669	0.0387684	0.0130093	0.0148047	0.00839953	0.0155802	0.0382434	0.0120703	0.00103495
Desulfovibrio_vulgaris_DP4code_Window.exe	0.00474438	0.0198458	0.0266176	0.00437585	0.00618818	0.0277565	0.0177467	0.00278463	0.00254938	0.012447	0.00639213	0.00339245	0.00482919	0.035341	0.0271517	0.00470904	0.00489986	0.0144987	0.0243479	0.0097139	0.00297748	0.0257947	0.0167563	0.00621948	0.00370241	0.036285	0.0117837	0.0145088	0.00172449	0.0376763	0.039318	0.0177911	0.029798	0.0452922	0.030007	0.0121118	0.0169956	0.0604401	0.0281462	0.00788441	0.00944332	0.0424651	0.0191754	0.0143886	0.0050816	0.0304512	0.0377531	0.00509675	0.00039175
Desulfovibrio_vulgaris_Hildenboroughcode_Window.exe	0.00487684	0.0195445	0.026829	0.00447166	0.00618026	0.0277077	0.0179511	0.00271912	0.00264199	0.012507	0.00642826	0.00342795	0.00491199	0.0348399	0.0270575	0.00464936	0.00497545	0.0144763	0.0242983	0.00982398	0.003013	0.0256574	0.016966	0.00630817	0.00377943	0.0362781	0.0120022	0.0145378	0.00164026	0.0368873	0.0393184	0.0175332	0.0293157	0.0449451	0.0300002	0.0121594	0.0170978	0.0602542	0.0283013	0.0079865	0.00943247	0.04272	0.0191305	0.0142644	0.00500767	0.0302071	0.0380823	0.00509555	0.00044131
Dichelobacter_nodosus_VCS1703Acode_Window.exe	0.0454926	0.012075	0.00487967	0.0265374	0.00697812	0.014818	0.0196906	0.00925084	0.00259501	0.0133618	0.00048701	0.00905747	0.00363826	0.0191534	0.0240474	0.0446237	0.0405533	0.00964474	0.00882112	0.0161382	0.0063407	0.00863969	0.0185041	0.00682055	0.0036311	0.0251527	0.00738873	0.0155104	0.00218678	0.00823862	0.00898346	0.00916251	0.0528814	0.0112013	0.00813357	0.042105	0.0216505	0.022997	0.0371012	0.018356	0.01197	0.0283947	0.00482476	0.0181842	0.0085609	0.00741977	0.020538	0.0262557	0.00198147
Ehrlichia_canis_Jakecode_Window.exe	0.0557483	0.0132689	0.0184626	0.0523512	0.0222962	0.00236278	0.00207494	0.0217679	0.0175833	0.00551315	0.00638931	0.0248108	0.0469772	0.00774309	0.0234918	0.0410403	0.0254276	0.00424478	0.00753749	0.0166438	0.0137971	0.00073382	0.00142652	0.0136073	0.00143918	0.00113553	0.00057567	0.00745841	0.0114691	0.00216984	0.00353943	0.0135599	0.0446145	0.00761024	0.0113268	0.0475181	0.0267971	0.00166691	0.0026601	0.0231407	0.0197752	0.00381145	0.00616157	0.0250385	0.0296945	0.00327689	0.00814479	0.0274487	0.00189465
Ehrlichia_chaffeensis_Arkansascode_Window.exe	0.0531724	0.0140268	0.0189288	0.0507021	0.0218316	0.00331927	0.0023677	0.0209569	0.0166989	0.00580872	0.0067699	0.0233887	0.0475527	0.00845516	0.0238244	0.0411448	0.0248913	0.00458162	0.00824691	0.0175896	0.013245	0.00127516	0.00149303	0.0140941	0.00210498	0.00138089	0.00078817	0.00745874	0.0123287	0.00229401	0.00363005	0.0134181	0.0427724	0.00785603	0.0120179	0.0462615	0.0258429	0.00225236	0.00274577	0.0226678	0.0211075	0.00377102	0.00685961	0.0231227	0.0298862	0.00373578	0.00861216	0.0266631	0.00214022
Ehrlichia_ruminantium_Gardelcode_Window.exe	0.0531721	0.0119506	0.0190258	0.0540233	0.0232065	0.00349224	0.00212163	0.0220706	0.0166757	0.00479713	0.00612393	0.0248869	0.0492387	0.00814229	0.0233129	0.0429364	0.0248118	0.00416502	0.00822365	0.0183937	0.0141004	0.00099197	0.00117973	0.014188	0.00203714	0.00110149	0.00071347	0.00797957	0.0131679	0.00230312	0.0029321	0.0138688	0.0424044	0.00682488	0.0114405	0.0472391	0.0246929	0.00178054	0.00218734	0.0222114	0.0199834	0.0030385	0.00571087	0.0246365	0.0304569	0.00297904	0.0073725	0.025713	0.00186816
Ehrlichia_ruminantium_str._Welgevondencode_Window.exe	0.053307	0.0119691	0.0190054	0.0539142	0.0230712	0.00344926	0.00213153	0.0219726	0.0166046	0.00495479	0.00628191	0.0246957	0.0491973	0.00819747	0.023356	0.0431815	0.0247458	0.00411282	0.00827885	0.0183887	0.0142008	0.00099221	0.0012207	0.0141163	0.00204076	0.00107672	0.00067921	0.00793455	0.0130677	0.00230055	0.00285143	0.0138565	0.0424897	0.00667003	0.0115184	0.0472066	0.0247677	0.00175593	0.0022536	0.0222199	0.0201196	0.00314252	0.00569973	0.0244609	0.0304111	0.00295159	0.00746505	0.0258538	0.00189678
Ehrlichia_ruminantium_Welgevondencode_Window.exe	0.0531998	0.0118268	0.0189503	0.0538471	0.0231402	0.00342145	0.00213003	0.0220592	0.0166417	0.00497752	0.00626574	0.0248302	0.0490035	0.00814068	0.0232295	0.0428813	0.0248908	0.00406875	0.00828736	0.0184273	0.0143713	0.00099168	0.00122126	0.0142629	0.00205351	0.0010969	0.00068238	0.00802589	0.0130257	0.00231498	0.00283473	0.0138867	0.0429259	0.00671535	0.0115972	0.0477185	0.0249865	0.00176334	0.00226396	0.0224483	0.020331	0.00309939	0.00574918	0.0247664	0.0304582	0.0029559	0.0072351	0.0258251	0.00181117
Enterobacter_638code_Window.exe	0.0315756	0.0222894	0.0113511	0.0156457	0.00565702	0.0236027	0.0192945	0.00656659	0.00169741	0.018112	0.00118781	0.00664522	0.00324738	0.0271964	0.027873	0.0271427	0.0122531	0.0112067	0.031441	0.0113753	0.00769467	0.00619082	0.0224769	0.0075374	0.0035846	0.0251103	0.00418341	0.019569	0.00317555	0.0133056	0.0569483	0.0116021	0.0360524	0.0219106	0.0200922	0.0308112	0.0168168	0.0272069	0.0397942	0.0133827	0.00761301	0.0340865	0.0115084	0.0213435	0.00717448	0.0178088	0.0309851	0.016066	0.00185921
Erwinia_carotovora_atroseptica_SCRI1043code_Window.exe	0.0283685	0.0193474	0.0128615	0.0186962	0.00794265	0.0193632	0.0207669	0.00713088	0.00305481	0.017626	0.00161113	0.00875304	0.00527925	0.0257409	0.0255865	0.0283354	0.0153154	0.0108011	0.0316789	0.0120683	0.008762	0.00742168	0.0186989	0.00911758	0.00445163	0.020747	0.00628121	0.0200296	0.00731005	0.0108755	0.0514694	0.0101898	0.0364944	0.0182606	0.0187113	0.0346104	0.0199503	0.0254308	0.0330792	0.0163822	0.00870756	0.0289005	0.0122392	0.0219977	0.00999205	0.0174434	0.0249333	0.0174172	0.00171105
Erythrobacter_litoralis_HTCC2594code_Window.exe	0.00758658	0.0160438	0.0256181	0.0101633	0.00386933	0.0273477	0.0174703	0.00345594	0.00115876	0.0203587	0.00324282	0.00273734	0.0020605	0.0415602	0.0242655	0.00707574	0.00663772	0.0107234	0.0254639	0.00835659	0.00294617	0.015896	0.0277043	0.00407388	0.00346879	0.0403918	0.0142671	0.00629395	0.00204872	0.0316025	0.0437781	0.00863504	0.0335924	0.0381492	0.0322622	0.0251083	0.0138602	0.0484978	0.0500507	0.0102061	0.00726423	0.0537979	0.0147576	0.0118457	0.00346344	0.0346794	0.0250248	0.00640211	0.00062436
Escherichia_coli_536code_Window.exe	0.0334209	0.0211249	0.0102571	0.0182762	0.00775423	0.0228221	0.0144669	0.00915264	0.0023632	0.0157574	0.00148279	0.00925085	0.00496638	0.0245712	0.0275084	0.030326	0.0155202	0.00960979	0.0289698	0.013285	0.00844168	0.00564277	0.0225275	0.00739667	0.00373119	0.0211284	0.00563378	0.020822	0.00403895	0.0110324	0.0521038	0.0114965	0.0390976	0.0188019	0.0177527	0.0322632	0.0207204	0.025204	0.0326532	0.0155894	0.00858484	0.0285603	0.011242	0.0246902	0.0110864	0.0150755	0.0257192	0.0184042	0.00200288
Escherichia_coli_APEC_O1code_Window.exe	0.0334239	0.0214865	0.0106183	0.0181263	0.00776465	0.0227779	0.0147715	0.00914386	0.00257336	0.0157407	0.00167234	0.0090547	0.00481778	0.02448	0.0275322	0.0303068	0.0151977	0.00947819	0.0293802	0.0129559	0.00870348	0.00558371	0.022505	0.00728645	0.00378911	0.0213136	0.00578093	0.0206456	0.00391069	0.0108892	0.0512078	0.0115666	0.0389455	0.0189104	0.0180344	0.0324229	0.0208138	0.0253668	0.0327411	0.0157502	0.00866431	0.0285305	0.0113011	0.0246941	0.0110519	0.0149592	0.0258626	0.0186322	0.00187294
Escherichia_coli_CFT073code_Window.exe	0.0332091	0.0213514	0.0106593	0.0186099	0.00821057	0.0227528	0.0148104	0.00913642	0.00294829	0.0159778	0.00192316	0.00945705	0.00544631	0.024232	0.0270431	0.029753	0.0150374	0.00979666	0.0295462	0.0135842	0.00854259	0.00578908	0.0218162	0.00731255	0.00387793	0.020953	0.00631651	0.0202694	0.00395635	0.0109546	0.0508653	0.0116996	0.0382108	0.0185498	0.0176891	0.0321176	0.0205894	0.0251414	0.0316572	0.015611	0.00898717	0.0278722	0.0112645	0.024418	0.0111443	0.0151121	0.0255399	0.0184594	0.00203446
Escherichia_coli_K12code_Window.exe	0.0337031	0.0216273	0.0102847	0.0177247	0.00703376	0.0234243	0.0144473	0.00892481	0.00204092	0.0160409	0.00113287	0.00874482	0.00431694	0.0251765	0.0277787	0.030428	0.0153561	0.00970136	0.028894	0.0129067	0.0084267	0.00545642	0.0232385	0.00698234	0.003511	0.0219888	0.00537046	0.0209191	0.00389157	0.0111046	0.0528708	0.0110274	0.0396121	0.019128	0.0178269	0.0322243	0.0202388	0.0255725	0.0337524	0.0152614	0.00791978	0.0296918	0.0110671	0.0248018	0.0108827	0.0152974	0.0262477	0.0183125	0.00204166
Escherichia_coli_O157H7code_Window.exe	0.0339775	0.021644	0.0110754	0.0188588	0.00799236	0.0228453	0.0150694	0.00904025	0.00279837	0.0160554	0.00179151	0.00927382	0.0053152	0.0239304	0.0272211	0.0295631	0.0146856	0.00935083	0.0294798	0.012742	0.00837806	0.00555066	0.0227051	0.00719508	0.00383111	0.02105	0.0061775	0.0204029	0.00384563	0.0105174	0.0511439	0.0113462	0.0393337	0.0192666	0.0188828	0.0327371	0.0206983	0.0253387	0.0325546	0.0153863	0.00878459	0.0281743	0.0118405	0.0242523	0.0109151	0.0148062	0.0262162	0.0180452	0.00197142
Escherichia_coli_O157H7_EDL933code_Window.exe	0.0339202	0.0216285	0.010988	0.0191133	0.00806772	0.0227625	0.0149587	0.00906674	0.00288372	0.0159949	0.00180542	0.00937085	0.00547077	0.0238644	0.0271742	0.0296436	0.0146886	0.00936341	0.0293389	0.012786	0.00836935	0.00555252	0.0224262	0.00722726	0.0038208	0.020793	0.0061663	0.0202034	0.00387593	0.0104572	0.0510287	0.0113782	0.0392665	0.0191876	0.0186971	0.0327986	0.0206698	0.0251539	0.0323006	0.0154083	0.00884501	0.0280289	0.0117479	0.024161	0.0108864	0.0147908	0.0261907	0.0180939	0.0019553
Escherichia_coli_UTI89code_Window.exe	0.0331938	0.0214359	0.0105481	0.0183279	0.00789302	0.0228194	0.0148672	0.00915549	0.00268372	0.0158101	0.0017668	0.00928304	0.00512145	0.0244385	0.0272192	0.0301163	0.0152583	0.00969366	0.0293523	0.0132514	0.00858673	0.00566743	0.0221238	0.00735419	0.00383556	0.0212576	0.00592579	0.0204455	0.00400866	0.010921	0.0509594	0.0116427	0.0385716	0.018773	0.0177357	0.0322476	0.0206836	0.0252279	0.032435	0.0157418	0.00876243	0.028196	0.0111462	0.0245628	0.0111494	0.0150741	0.0256971	0.0186292	0.00200758
Escherichia_coli_W3110code_Window.exe	0.0335857	0.021569	0.0102743	0.0175937	0.00692421	0.0234774	0.0144387	0.00887874	0.00202524	0.0160456	0.0010904	0.00871499	0.00420603	0.0252109	0.0278271	0.0304262	0.0153779	0.00974733	0.0289718	0.0129307	0.00842174	0.00545273	0.023333	0.00696291	0.0035049	0.0221354	0.00539989	0.021019	0.00386589	0.011128	0.0531102	0.0109992	0.0396369	0.0191024	0.0178989	0.0321574	0.0201348	0.0256567	0.033847	0.0152135	0.00788212	0.0297667	0.0110446	0.0247889	0.0108668	0.0153177	0.0263013	0.0182658	0.00200886
Flavobacterium_johnsoniae_UW101code_Window.exe	0.0713242	0.021153	0.0100961	0.0441296	0.0227957	0.0099479	0.0066479	0.0195628	0.0149356	0.00976701	0.00191091	0.012548	0.0163197	0.01497	0.0203579	0.0480698	0.0174834	0.00517992	0.0168522	0.0110738	0.0122026	0.00240005	0.00788709	0.0114142	0.00348314	0.00300077	0.00064467	0.00752249	0.00525148	0.00300697	0.0108045	0.0177826	0.0544122	0.0140368	0.00950609	0.0401692	0.0243003	0.0110485	0.00638022	0.0225652	0.0317061	0.00924011	0.00373786	0.0171497	0.021091	0.00390015	0.00596491	0.0292824	0.00218873
Flavobacterium_psychrophilum_JIP02_86code_Window.exe	0.0760005	0.0221187	0.00900363	0.0462114	0.0247383	0.0134237	0.00472486	0.0181014	0.0132043	0.00735185	0.00178313	0.0128623	0.0278857	0.0122675	0.0211807	0.0475894	0.0291744	0.0060334	0.00557739	0.0103716	0.0155364	0.00344606	0.00242253	0.0108177	0.00441507	0.00239155	0.00050061	0.00747824	0.0133976	0.0036245	0.00249936	0.0122341	0.0543031	0.013503	0.00861082	0.0364395	0.0256602	0.012845	0.00455881	0.0198623	0.0264297	0.00996273	0.00506191	0.0186752	0.0247085	0.00409414	0.00602101	0.0244025	0.00239775
Francisella_tularensis_FSC_198code_Window.exe	0.059775	0.0122263	0.0198663	0.0458377	0.0200344	0.0042522	0.0030896	0.0234121	0.0184235	0.00707366	0.00313562	0.0189198	0.0355104	0.0155541	0.0223896	0.0417116	0.0286388	0.00317564	0.00874053	0.0144395	0.0150478	0.00083443	0.00220514	0.0126105	0.00195901	0.00241925	0.00024813	0.0069516	0.0195681	0.00296153	0.00318965	0.0203826	0.034782	0.00680953	0.0209649	0.0490514	0.0246388	0.00409012	0.0055989	0.034672	0.0122664	0.00878055	0.00373794	0.0321567	0.0206027	0.00632127	0.00635529	0.0290651	0.00200704
Francisella_tularensis_holarcticacode_Window.exe	0.0599059	0.0125158	0.0195014	0.0456255	0.0201312	0.00428009	0.00310494	0.0234339	0.0186892	0.00699332	0.00323743	0.0190079	0.0360035	0.0153653	0.0224739	0.0417045	0.0283131	0.00313758	0.00860243	0.0145646	0.015156	0.00081416	0.00213909	0.0126982	0.00189714	0.00235991	0.00027459	0.00690115	0.0194745	0.00300317	0.00321247	0.020137	0.0344808	0.00669953	0.020665	0.0488918	0.0244459	0.00399975	0.00543989	0.0347995	0.012341	0.00868308	0.00377124	0.0319653	0.0206516	0.0062214	0.00636349	0.0288277	0.00218325
Francisella_tularensis_holarctica_OSU18code_Window.exe	0.0604608	0.0123691	0.0197316	0.0456531	0.0201621	0.00405871	0.00305994	0.0235147	0.0181858	0.00705504	0.00318717	0.0188876	0.0353346	0.0155499	0.0225286	0.0418446	0.0285637	0.00319565	0.00863696	0.0140571	0.0152064	0.00085034	0.00218416	0.0126045	0.00195938	0.00247255	0.00026931	0.00711653	0.0195662	0.00309387	0.00317657	0.0206074	0.0349932	0.0068451	0.0210845	0.0487618	0.0243714	0.00404387	0.00553037	0.0350356	0.0120871	0.0088575	0.0037894	0.0323722	0.0205926	0.00628316	0.00652914	0.0292465	0.00222021
Francisella_tularensis_WY96-3418code_Window.exe	0.0600857	0.0123247	0.0198029	0.0458934	0.0200319	0.00416549	0.00308957	0.023459	0.0182373	0.00708528	0.0030264	0.0191672	0.0355409	0.0155821	0.0223021	0.0415522	0.0284418	0.00313892	0.00872581	0.0141232	0.0152386	0.0008331	0.00219922	0.0125873	0.00197811	0.00241835	0.00025467	0.00696288	0.0195028	0.00304811	0.00312905	0.0205333	0.0348282	0.00683456	0.0209953	0.048752	0.024527	0.0041497	0.00563624	0.0348638	0.0123543	0.00883242	0.00375486	0.0323368	0.0205609	0.00630943	0.00650488	0.0290992	0.0021321
Frankia_alni_ACN14acode_Window.exe	0.00090785	0.0138585	0.011274	0.00113516	0.0017307	0.0367813	0.0195062	0.00144702	0.00078219	0.0142397	0.00308393	0.00185036	0.00051052	0.0301537	0.0132191	0.00140452	0.00128763	0.0180938	0.0238652	0.0036924	0.00276884	0.0234467	0.0405591	0.00225785	0.0045194	0.0364273	0.0376933	0.00635359	0.00101181	0.03575	0.0574448	0.00271617	0.00675924	0.0538443	0.0407014	0.00766293	0.0057867	0.0780242	0.0590054	0.00425559	0.00695652	0.0575806	0.0239794	0.0114745	0.00144286	0.0480724	0.0353892	0.00265241	0.00013121
Frankia_CcI3code_Window.exe	0.00196297	0.0145089	0.0128155	0.00182522	0.00284602	0.0361899	0.019158	0.00228656	0.0012976	0.0134627	0.0040507	0.00266343	0.00103184	0.0316148	0.0148805	0.0023106	0.0021657	0.0172028	0.0231158	0.00568944	0.00432426	0.0219286	0.0375064	0.00317286	0.00561017	0.0302666	0.0401484	0.00945294	0.00215596	0.0348494	0.0531939	0.00467969	0.00992468	0.0486617	0.0393504	0.0116037	0.00736911	0.0682921	0.053728	0.00704552	0.00951727	0.0463069	0.0238292	0.0154302	0.00307344	0.0445259	0.0354186	0.00473817	0.00020273
Fusobacterium_nucleatumcode_Window.exe	0.0850833	0.00705209	0.0157701	0.0566242	0.0234848	0.0013392	0.00045053	0.0230482	0.0278151	0.00261028	0.00231612	0.016781	0.0487902	0.00585687	0.0230358	0.0445327	0.0196855	0.00166897	0.00191204	0.010099	0.0120993	0.00058677	0.0002152	0.0125095	0.00023068	0.00010837	4.18e-05	0.00137481	0.00778594	0.00065489	0.00110232	0.0181357	0.0697112	0.00561071	0.00888826	0.0481942	0.0263954	0.00273723	0.00070443	0.0246428	0.0374589	0.00204673	0.00456567	0.019077	0.0224335	0.00211176	0.00427305	0.0321021	0.00230373
Geobacillus_kaustophilus_HTA426code_Window.exe	0.0387334	0.0191453	0.0173445	0.0116038	0.0088807	0.00996218	0.0276957	0.0030574	0.00310516	0.0128733	0.00232315	0.00294498	0.00276291	0.0328146	0.0256502	0.027841	0.0221659	0.00785195	0.0143289	0.0152691	0.00653666	0.00361655	0.0285026	0.00396577	0.00566311	0.0263446	0.0162004	0.00708287	0.00304149	0.0180937	0.0203283	0.0188399	0.044302	0.0232872	0.0296199	0.0251089	0.00923987	0.0303651	0.0405283	0.0119341	0.014513	0.032545	0.0182937	0.00677146	0.00547507	0.0300746	0.0281633	0.0127161	0.00155905
Geobacillus_thermodenitrificans_NG80-2code_Window.exe	0.0400622	0.018346	0.0160473	0.0139303	0.0122734	0.00930568	0.0249483	0.00492428	0.00362762	0.0118284	0.00227243	0.00469118	0.00381934	0.0287879	0.0264458	0.0336839	0.0234226	0.00710892	0.013232	0.0157093	0.00884352	0.00275073	0.0254761	0.00456606	0.00627846	0.021014	0.0136063	0.0106427	0.0047709	0.016568	0.0163702	0.0194226	0.046484	0.0203197	0.0274085	0.0276496	0.0139192	0.0245245	0.032696	0.0166608	0.0163642	0.0260129	0.0167436	0.0123682	0.00870427	0.0262864	0.0254065	0.0164681	0.00175982
Geobacter_metallireducens_GS-15code_Window.exe	0.0128065	0.022442	0.0341844	0.00873493	0.00429028	0.0333374	0.0127412	0.00468323	0.00312215	0.0139704	0.00692537	0.00369012	0.00513232	0.0402462	0.0239197	0.0120032	0.00449501	0.0134372	0.0240015	0.00701288	0.00304538	0.0214976	0.0175805	0.00479798	0.00341439	0.0197161	0.0265235	0.00669752	0.00156108	0.0396444	0.035279	0.015406	0.0237134	0.03403	0.0424727	0.0181542	0.0116664	0.0548738	0.0221894	0.00896691	0.0123623	0.0341406	0.0268405	0.010244	0.00535026	0.0276544	0.0309912	0.0121089	0.00082223
Geobacter_sulfurreducenscode_Window.exe	0.010909	0.0211968	0.0299225	0.00790313	0.00383023	0.033963	0.0138403	0.00414562	0.0025897	0.0146078	0.00639101	0.0033843	0.00404925	0.0404355	0.0233528	0.0110115	0.00389944	0.0139104	0.0239459	0.00673268	0.00234527	0.0213501	0.0191686	0.004256	0.00350345	0.0231907	0.0274012	0.00713393	0.00124666	0.0352807	0.0445873	0.0130887	0.0244584	0.0353017	0.0402533	0.018063	0.0119752	0.0574455	0.0243314	0.0086548	0.0119489	0.0402366	0.0218223	0.0104078	0.00584171	0.027226	0.0334987	0.0112936	0.00065881
Geobacter_uraniumreducens_Rf4code_Window.exe	0.0228988	0.0231682	0.0314731	0.0140861	0.0075754	0.0298844	0.0121796	0.0062077	0.00522962	0.015969	0.00902236	0.00552117	0.0105029	0.0354849	0.0241953	0.0159186	0.00721869	0.0099037	0.0232347	0.0100535	0.00438791	0.0130865	0.0198853	0.0063219	0.00378669	0.0159502	0.0158649	0.00754315	0.00239951	0.0258881	0.038542	0.0165017	0.0325258	0.0289379	0.0312918	0.0233583	0.0173132	0.0414265	0.0213894	0.0122018	0.0125618	0.0335918	0.0192505	0.0139853	0.00914999	0.02516	0.0232253	0.0145549	0.00101771
Gloeobacter_violaceuscode_Window.exe	0.0135668	0.0196929	0.0152827	0.00734001	0.00361744	0.0309031	0.0126877	0.00436411	0.00208881	0.0188368	0.00298453	0.00519143	0.00171296	0.0317498	0.0163987	0.0107544	0.0110035	0.0143963	0.0307252	0.00427195	0.00334383	0.0217155	0.025721	0.00552337	0.00344751	0.0407099	0.0192313	0.00545208	0.00324734	0.0297215	0.0500898	0.00955555	0.0269566	0.0304005	0.0343038	0.0188195	0.00960379	0.0573081	0.0333202	0.0110467	0.00857342	0.0434979	0.0169596	0.0139463	0.0048523	0.0285219	0.0366093	0.00607995	0.0008014
Gluconobacter_oxydans_621Hcode_Window.exe	0.00901745	0.016983	0.0207484	0.0102529	0.00683237	0.0210834	0.0279688	0.00307931	0.00191164	0.0153239	0.00270487	0.00433567	0.00126375	0.0366401	0.0249584	0.0114242	0.00220848	0.00900021	0.0330484	0.0152303	0.00397601	0.0157907	0.0296131	0.00659588	0.00287238	0.0302401	0.0176691	0.0161528	0.00109131	0.0215626	0.0612992	0.0149617	0.0293274	0.0296353	0.0237772	0.0260929	0.0143484	0.0490731	0.0356313	0.0131893	0.0115856	0.0397477	0.0160444	0.0162083	0.00278123	0.0312217	0.0244781	0.0123985	0.00060847
Gramella_forsetii_KT0803code_Window.exe	0.056025	0.0146403	0.0211388	0.044757	0.0127028	0.0162025	0.0061738	0.0168344	0.0160393	0.00825007	0.0063405	0.0151343	0.0201465	0.017173	0.022852	0.0411788	0.0154886	0.00410889	0.0171948	0.0129201	0.0102137	0.00470934	0.00637454	0.0125798	0.00370655	0.00248645	0.00232499	0.00605336	0.00933576	0.00527313	0.0137754	0.024429	0.057534	0.0113178	0.0179672	0.0463803	0.0188897	0.0133775	0.00806417	0.0216293	0.0276259	0.0083452	0.0090303	0.0200958	0.0218204	0.00385666	0.0117105	0.0220325	0.00214783
Granulobacter_bethesdensis_CGDNIH1code_Window.exe	0.0123346	0.0116594	0.0140077	0.014782	0.0086358	0.0250232	0.0164079	0.0054842	0.002939	0.0159597	0.00441393	0.00576324	0.00321442	0.031754	0.025086	0.0169636	0.00622589	0.00645903	0.0286906	0.017849	0.00587437	0.013876	0.026416	0.00906705	0.00349467	0.0258699	0.0182694	0.0176823	0.00154741	0.0126209	0.0644671	0.0110892	0.026248	0.0178792	0.0247224	0.0360193	0.0189193	0.049452	0.0349877	0.0167896	0.0128057	0.035936	0.0181244	0.0205778	0.00501188	0.0231351	0.0298176	0.0120121	0.00074894
Haemophilus_ducreyi_35000HPcode_Window.exe	0.0524944	0.0110034	0.00910935	0.0368357	0.015777	0.0119785	0.0104682	0.0159782	0.00419889	0.00944958	0.00108914	0.013358	0.00843098	0.0140219	0.0241291	0.0500527	0.0416445	0.00676511	0.00943921	0.015306	0.0136588	0.00367818	0.00778786	0.0112524	0.00543532	0.010213	0.003367	0.0210837	0.00984789	0.00434618	0.00484823	0.0127709	0.0483702	0.00803681	0.0117793	0.0406985	0.0315124	0.0129805	0.0181959	0.0231147	0.00796628	0.0189718	0.00661367	0.0286765	0.018395	0.00861561	0.0158848	0.0216853	0.00263675
Haemophilus_influenzaecode_Window.exe	0.0562387	0.0122231	0.00664346	0.0363218	0.0156925	0.0114026	0.00876141	0.0161192	0.00360071	0.00853166	0.00045178	0.0119625	0.00584609	0.0143179	0.0238979	0.0505065	0.038797	0.00708752	0.0075084	0.0133468	0.0167892	0.0029076	0.00500818	0.0123293	0.00523407	0.0100955	0.00115841	0.0238902	0.00671876	0.00529199	0.00445793	0.0201543	0.0543428	0.00754316	0.0104932	0.0423668	0.0331111	0.0109122	0.0170691	0.0212973	0.0108658	0.0196755	0.00715123	0.0288212	0.0188627	0.00651604	0.0208243	0.0207297	0.00244617
Haemophilus_influenzae_86_028NPcode_Window.exe	0.0561424	0.0123652	0.00717103	0.0371839	0.0158153	0.0111573	0.00893671	0.0159344	0.00400979	0.00875617	0.00050912	0.0121539	0.00610946	0.0144161	0.0237735	0.0502821	0.0388305	0.0071945	0.00784445	0.0132534	0.016393	0.00288863	0.00523926	0.0124338	0.00543063	0.010121	0.00133238	0.0235893	0.0068912	0.00525551	0.0046164	0.0199875	0.054012	0.00783723	0.0110021	0.0426669	0.0326091	0.010771	0.0167017	0.021282	0.0108793	0.0193033	0.00741115	0.0280378	0.0186841	0.00641096	0.020067	0.0203775	0.00245173
Haemophilus_influenzae_PittEEcode_Window.exe	0.0563413	0.0124517	0.00683722	0.0366669	0.0156454	0.0111791	0.00874186	0.0161635	0.00382586	0.00862373	0.00050569	0.012004	0.0060621	0.0143169	0.0235914	0.0504678	0.0392555	0.00708799	0.00755224	0.0134465	0.0165366	0.00282898	0.00508595	0.0124123	0.00506108	0.00997086	0.00117926	0.0240743	0.00680613	0.00516263	0.00461549	0.0198733	0.0544283	0.00748799	0.0106216	0.0424202	0.0328784	0.0105657	0.0169822	0.0211541	0.0107356	0.0196308	0.00722271	0.0284825	0.0191189	0.00632324	0.0202443	0.0208702	0.00255748
Haemophilus_influenzae_PittGGcode_Window.exe	0.0569298	0.0121925	0.00736945	0.036687	0.0152764	0.011012	0.00888297	0.0158561	0.00401357	0.00857099	0.00051645	0.0120512	0.00627541	0.01437	0.0240055	0.0505574	0.0386685	0.00707855	0.00752755	0.0134214	0.0165222	0.00287737	0.00515398	0.0123126	0.00527835	0.00995803	0.0012184	0.023624	0.00679187	0.00517084	0.00450261	0.0199034	0.0544783	0.0075676	0.0109172	0.0427517	0.0329201	0.0104155	0.0169206	0.0213094	0.0106242	0.0193469	0.00706169	0.0282594	0.0188558	0.00640822	0.0202512	0.0207656	0.00261599
Haemophilus_somnus_129PTcode_Window.exe	0.0564805	0.0120189	0.00990538	0.0383023	0.0185305	0.0105845	0.00778171	0.0166236	0.00686552	0.00719745	0.00113974	0.0149724	0.0104676	0.0127878	0.0227863	0.0507987	0.0390237	0.00451492	0.00913145	0.0160444	0.00955821	0.00303648	0.00873008	0.0135261	0.00575796	0.00592731	0.00199835	0.0211199	0.00780373	0.0045979	0.00619489	0.0147692	0.0486446	0.00879105	0.0144864	0.0411372	0.0315875	0.011372	0.0127132	0.0237787	0.0168725	0.0119867	0.00806622	0.0301497	0.0187947	0.00755139	0.0138157	0.0250116	0.00213383
Hahella_chejuensis_KCTC_2396code_Window.exe	0.0253714	0.0202004	0.0191607	0.0158115	0.00582525	0.0208414	0.0134018	0.00875177	0.00511975	0.018707	0.00342399	0.00765703	0.0068861	0.0262153	0.0238122	0.0203486	0.0150924	0.00986533	0.0270521	0.0117178	0.0063458	0.0129231	0.0153489	0.00969213	0.0048143	0.0246414	0.00892026	0.0121823	0.00485665	0.0107196	0.0498114	0.00971519	0.0350781	0.0311341	0.0288956	0.0259889	0.00987427	0.0342488	0.038641	0.0142038	0.0117456	0.0394886	0.0103572	0.0111182	0.00849526	0.0191536	0.0282805	0.0123697	0.00127264
Halorhodospira_halophila_SL1code_Window.exe	0.00229105	0.0161962	0.0152663	0.00384775	0.0017302	0.0327578	0.0115151	0.00195748	0.00061584	0.0158321	0.00137341	0.00353739	0.00061339	0.0368511	0.0191532	0.00334677	0.00418499	0.0202676	0.0342974	0.00415566	0.00262952	0.0183932	0.0302346	0.0023888	0.00434506	0.0440408	0.0274951	0.00896871	0.00240102	0.029758	0.0634017	0.00430474	0.0128971	0.0394134	0.0617729	0.0210606	0.00657502	0.0702834	0.0357343	0.00673508	0.00474951	0.0467326	0.0247751	0.0123925	0.00279936	0.0330596	0.0352724	0.00429618	0.00051442
Helicobacter_acinonychis_Sheebacode_Window.exe	0.0688995	0.0232526	0.019622	0.0342971	0.00728054	0.0127565	0.00965505	0.0141417	0.00959268	0.0245968	0.00778814	0.0122791	0.00963139	0.0264186	0.0225621	0.0372114	0.0313117	0.00683747	0.00451028	0.015187	0.00528458	0.00803333	0.00269498	0.0165506	0.00240032	0.00799461	0.00099368	0.00524371	0.00812151	0.00921198	0.00263046	0.0172582	0.0496346	0.0118102	0.0182411	0.0349616	0.0104788	0.0132706	0.0174217	0.0254744	0.00674714	0.0184111	0.0211319	0.0118252	0.00623524	0.0079559	0.0283565	0.0145224	0.00191638
Helicobacter_hepaticuscode_Window.exe	0.057654	0.00770352	0.0176772	0.0450048	0.0211637	0.00504935	0.00547802	0.0140835	0.00982185	0.0148069	0.00339183	0.0193276	0.0204635	0.0145015	0.0235714	0.050431	0.0337254	0.00739631	0.00623533	0.0151123	0.0105327	0.00514401	0.00244698	0.0147176	0.00427418	0.00810897	0.00109846	0.00952714	0.00752134	0.0118152	0.00228087	0.038857	0.0407985	0.00629427	0.0234892	0.0427489	0.0309463	0.00774996	0.00933603	0.0221925	0.0174236	0.0141318	0.00871625	0.0194097	0.0177665	0.00497076	0.0185827	0.0133441	0.00200402
Helicobacter_pylori_26695code_Window.exe	0.0686819	0.0252378	0.020407	0.033168	0.00687057	0.0138008	0.00975518	0.0133416	0.00922835	0.0269475	0.00847092	0.00969951	0.00926215	0.027035	0.0222299	0.0354065	0.0315875	0.00659225	0.00551077	0.014592	0.00485473	0.00868563	0.00322654	0.0159776	0.00239754	0.00841327	0.00102979	0.00487659	0.00798187	0.00971343	0.00432393	0.016421	0.0501993	0.012928	0.0182022	0.034657	0.00742324	0.0138405	0.0201326	0.0267765	0.0062026	0.0202399	0.0214745	0.0095186	0.00574933	0.00768764	0.027204	0.0153315	0.00174945
Helicobacter_pylori_HPAG1code_Window.exe	0.0683024	0.0253825	0.0201456	0.0326998	0.00686113	0.0138859	0.00973936	0.0133131	0.00879018	0.0270026	0.00834832	0.00948161	0.0090152	0.0272338	0.0222506	0.035398	0.031139	0.00658496	0.00551304	0.0146469	0.00475615	0.00870631	0.00326691	0.016263	0.00242001	0.00856925	0.00103919	0.00488093	0.0079801	0.00986824	0.00422223	0.0165309	0.0502761	0.012726	0.0178074	0.0341174	0.00737663	0.0139882	0.0204811	0.0270906	0.00619015	0.0208657	0.022044	0.00943865	0.00581784	0.00776735	0.0275345	0.0153076	0.00176949
Helicobacter_pylori_J99code_Window.exe	0.0675478	0.0256581	0.0206452	0.0330161	0.006579	0.014048	0.00989272	0.0134244	0.00874038	0.0269901	0.00872222	0.00963844	0.0089543	0.0277367	0.0221486	0.0346205	0.0312079	0.00675054	0.00550941	0.0144819	0.00483335	0.00874442	0.00323703	0.0162921	0.002565	0.00844372	0.00108574	0.00485353	0.00803203	0.00990886	0.00426828	0.0161831	0.050517	0.0134668	0.0180943	0.0340009	0.00678485	0.014603	0.020849	0.026205	0.00594128	0.0207238	0.0220296	0.00962229	0.00587065	0.00798965	0.0276177	0.0152488	0.00168713
Herminiimonas_arsenicoxydanscode_Window.exe	0.0227754	0.0150852	0.0221451	0.0189268	0.00760772	0.021306	0.017701	0.00724682	0.00239506	0.0155813	0.00229862	0.0061512	0.00739098	0.0327603	0.0270297	0.0184606	0.0162812	0.00924818	0.0240272	0.0133602	0.00670597	0.00733531	0.0236076	0.00741882	0.00314967	0.0302579	0.0058082	0.0142878	0.00310592	0.0115279	0.0537273	0.0068561	0.0391352	0.0203973	0.0159005	0.0320057	0.0280428	0.0360542	0.0338808	0.0136267	0.00728162	0.0429093	0.0057734	0.0183343	0.0103617	0.0235867	0.02664	0.0105625	0.00140979
Hyphomonas_neptunium_ATCC_15444code_Window.exe	0.0118611	0.0154869	0.0220247	0.0105527	0.00684908	0.024724	0.0190474	0.00304891	0.00144441	0.0151149	0.00225023	0.00243179	0.00247383	0.0364232	0.0251586	0.0128592	0.00457738	0.00849651	0.025917	0.00981302	0.00450047	0.0178248	0.0248295	0.00610854	0.00194973	0.0377943	0.016248	0.00682315	0.00129505	0.028119	0.047601	0.0140479	0.0318333	0.0331489	0.0299247	0.0238188	0.0141963	0.0568828	0.0441461	0.0117323	0.00687144	0.0573014	0.0138117	0.00921201	0.00387799	0.0252212	0.0277344	0.0118549	0.00063411
Idiomarina_loihiensis_L2TRcode_Window.exe	0.0342955	0.0211632	0.0155254	0.0189672	0.00928704	0.0195552	0.00906813	0.0128331	0.00427619	0.0144458	0.00169397	0.0128389	0.0105822	0.0103529	0.0242611	0.0361384	0.0201672	0.0100343	0.0280525	0.0114108	0.00838275	0.00674723	0.013624	0.0111495	0.00510598	0.0164136	0.00646414	0.0180813	0.00719651	0.00627044	0.0309614	0.0139712	0.0450243	0.0277064	0.0244961	0.0298989	0.0198623	0.0235746	0.0194898	0.0246199	0.00874034	0.0249729	0.00747044	0.0275987	0.0139426	0.0118016	0.0173638	0.0276651	0.00180515
Jannaschia_CCS1code_Window.exe	0.00918899	0.0169852	0.0163137	0.00819207	0.00638046	0.0267109	0.0226735	0.00276259	0.00116078	0.011408	0.00224805	0.00286749	0.0016914	0.0398317	0.0281856	0.0106622	0.00964687	0.0110986	0.021855	0.00996999	0.00470361	0.0211168	0.0219851	0.00466303	0.00334758	0.032279	0.0180204	0.0079838	0.00202447	0.0143038	0.0514066	0.0133314	0.0209201	0.0355584	0.0344091	0.0286596	0.0137463	0.0522688	0.0513622	0.00812775	0.00729698	0.0472972	0.0205579	0.0127058	0.00225648	0.0269093	0.0348885	0.00922498	0.00066768
Lactobacillus_acidophilus_NCFMcode_Window.exe	0.0478545	0.0146446	0.0319172	0.0436233	0.0146667	0.00658468	0.00463878	0.0318217	0.011718	0.00569274	0.00137458	0.0165495	0.00874888	0.0145951	0.0261255	0.0545381	0.0319087	0.00598607	0.00600824	0.0141909	0.0188092	0.00169861	0.00309195	0.0118988	0.00390885	0.00381335	0.00121427	0.0148526	0.00702809	0.00216761	0.00316699	0.017612	0.0492632	0.0116771	0.00765228	0.0493996	0.0257265	0.00780577	0.00446312	0.0322532	0.0141108	0.0110222	0.00459614	0.0342741	0.0219592	0.00551878	0.00652158	0.0335953	0.00226311
Lactobacillus_brevis_ATCC_367code_Window.exe	0.0224214	0.0171019	0.0274956	0.0236189	0.0120448	0.0203495	0.0259285	0.0130186	0.00124098	0.00827369	0.00048303	0.0150952	0.00196475	0.0185385	0.0252296	0.0405189	0.0328261	0.0109001	0.0196133	0.0131863	0.0148575	0.00802519	0.00985326	0.00629962	0.00879555	0.00881109	0.0155798	0.0109125	0.0116192	0.00887011	0.0152256	0.00741635	0.0335467	0.0188709	0.0125728	0.0370678	0.0183397	0.0289867	0.0211603	0.0250323	0.0114996	0.017953	0.0154586	0.0242355	0.00830941	0.0181891	0.0214243	0.0265311	0.00214181
Lactobacillus_casei_ATCC_334code_Window.exe	0.0313337	0.0167633	0.0247791	0.0235971	0.0150344	0.0204097	0.0171292	0.0131106	0.00208095	0.0111051	0.00107128	0.0133382	0.00247325	0.0243339	0.0265519	0.0371868	0.0283424	0.00842691	0.0194566	0.0146559	0.0150193	0.00390917	0.0139506	0.00811383	0.00735312	0.0133759	0.00999611	0.0111567	0.00778691	0.0100263	0.0194981	0.0149099	0.0332537	0.0193258	0.0134652	0.0392451	0.0231721	0.0263495	0.021027	0.0254844	0.00729905	0.0284317	0.0103695	0.0225497	0.00587445	0.0202739	0.0190429	0.026518	0.00178295
Lactobacillus_gasseri_ATCC_33323code_Window.exe	0.0482621	0.0145751	0.0329425	0.0417585	0.0142619	0.00585044	0.00546208	0.0310723	0.0119156	0.00683119	0.00199907	0.0158368	0.00718375	0.0127944	0.0249355	0.0553314	0.03099	0.00599183	0.00791036	0.0135747	0.0185679	0.00190242	0.00331627	0.0116221	0.0044187	0.00413415	0.0016805	0.0123613	0.00998638	0.00291001	0.00367062	0.0169035	0.0487257	0.0132257	0.00985216	0.0465852	0.0247906	0.00757927	0.00484107	0.0339716	0.0190063	0.0118047	0.00456904	0.0281856	0.0195343	0.00649294	0.00641777	0.0357111	0.00215119
Lactobacillus_johnsonii_NCC_533code_Window.exe	0.0495451	0.0141757	0.0300912	0.0437426	0.0149023	0.00647845	0.00447575	0.0310099	0.0119218	0.00665715	0.00169758	0.0176822	0.00859074	0.0123652	0.0248551	0.055887	0.0312544	0.00543833	0.00709376	0.0138301	0.0181289	0.00209037	0.00298383	0.0119185	0.00450946	0.0036514	0.00165544	0.0120483	0.0110351	0.00318275	0.00320635	0.0171764	0.0492551	0.0120162	0.0100523	0.0468023	0.0248316	0.00812041	0.00425322	0.0326485	0.0211801	0.00954489	0.00512646	0.026841	0.0213892	0.00578728	0.00586652	0.0340629	0.00212746
Lactobacillus_plantarumcode_Window.exe	0.0255858	0.0174533	0.0255663	0.026486	0.0125557	0.0158219	0.0250073	0.01741	0.00161956	0.00839788	0.00082007	0.0174165	0.00290979	0.0214215	0.0262076	0.0410697	0.0334193	0.00997519	0.0187847	0.0136791	0.015707	0.00561375	0.0102081	0.00638616	0.00706757	0.00881388	0.0129456	0.0117009	0.0114994	0.00874996	0.0122924	0.00890921	0.0338082	0.019191	0.0109502	0.0371697	0.0213154	0.0236889	0.0222774	0.024665	0.0100478	0.0173288	0.0123693	0.0265088	0.00879763	0.0208842	0.0173212	0.0269573	0.00188064
Lactobacillus_reuteri_F275code_Window.exe	0.0366247	0.0157689	0.0302999	0.0361183	0.016641	0.00975884	0.00919617	0.0222554	0.00329163	0.00665711	0.00139261	0.0155614	0.00580255	0.0167465	0.0269397	0.0507407	0.0349507	0.00802159	0.0116983	0.0153117	0.0177418	0.00338834	0.00602762	0.00965158	0.00856141	0.00590806	0.00986434	0.014058	0.009423	0.00632478	0.00528384	0.0220761	0.0455729	0.0151517	0.0111831	0.0435016	0.0253361	0.0124016	0.00979928	0.0290268	0.0197709	0.0108631	0.0101474	0.024318	0.0161346	0.009161	0.00765586	0.034963	0.00229816
Lactobacillus_sakei_23Kcode_Window.exe	0.0379126	0.0173782	0.020582	0.026028	0.021454	0.0126467	0.0173416	0.0143173	0.00330089	0.00752501	0.00048176	0.0156655	0.00280264	0.0228938	0.0268285	0.0458315	0.045009	0.0076917	0.00958211	0.0123884	0.0176988	0.00427907	0.00649005	0.00877429	0.00495683	0.00935314	0.00845006	0.012643	0.010128	0.00891351	0.00505575	0.0102947	0.0484088	0.0134069	0.00692968	0.0407428	0.0241247	0.0204025	0.017261	0.0256506	0.00580129	0.0193492	0.0132768	0.0274604	0.00815331	0.0183253	0.0145884	0.0299278	0.00243445
Lactococcus_lactiscode_Window.exe	0.0617441	0.0105756	0.0121185	0.0412862	0.0228905	0.00661645	0.0063278	0.0212539	0.00822183	0.00578177	0.0014075	0.0146716	0.00856255	0.0148591	0.0248143	0.0533571	0.0310751	0.00452751	0.00573862	0.0133713	0.0154557	0.00238055	0.00263349	0.011687	0.00536219	0.0039904	0.00211423	0.014999	0.00743476	0.00742435	0.00520151	0.0255612	0.0578965	0.0138622	0.0117525	0.0387584	0.0239365	0.0107125	0.00765199	0.0310945	0.0248723	0.00812959	0.00775167	0.0248961	0.0130439	0.0110755	0.00845394	0.0331879	0.00240733
Lactococcus_lactis_cremoris_MG1363code_Window.exe	0.0611967	0.0107448	0.0128106	0.0406226	0.0219661	0.00735754	0.0068868	0.0208807	0.00821263	0.00585896	0.00149569	0.0145567	0.00885323	0.0159776	0.0247084	0.0517993	0.030838	0.0044554	0.00618142	0.0132194	0.0148144	0.00286038	0.0028791	0.0115783	0.00559409	0.00448276	0.00229464	0.0144948	0.00759362	0.00796502	0.00603171	0.0252612	0.0572278	0.0145913	0.0129056	0.0380185	0.0229594	0.0121167	0.00823854	0.0299599	0.0246667	0.00839401	0.00834794	0.0237986	0.012884	0.0122534	0.00897703	0.0312684	0.00239397
Lactococcus_lactis_cremoris_SK11code_Window.exe	0.0607546	0.0108807	0.0130457	0.0399893	0.0221112	0.00723817	0.00690056	0.0204383	0.00789068	0.00616024	0.00160478	0.0146096	0.00844176	0.0161175	0.024856	0.0512894	0.0310389	0.00443737	0.00645395	0.0133212	0.0145732	0.00284773	0.00285984	0.0117967	0.00588319	0.00452972	0.00223912	0.0148049	0.00793913	0.00803451	0.00647968	0.0255175	0.0564005	0.0144037	0.0129851	0.0371855	0.0224246	0.0121267	0.00823132	0.0304727	0.0246576	0.00843419	0.00827522	0.0235691	0.0127656	0.0127898	0.00911849	0.0310662	0.00246924
Lawsonia_intracellularis_PHE_MN1-00code_Window.exe	0.0502845	0.00996506	0.0118731	0.036135	0.0324638	0.00455033	0.00221991	0.0202469	0.0124355	0.00469276	0.00340108	0.0163522	0.0296594	0.00986929	0.0220223	0.04818	0.0320709	0.00366875	0.00850394	0.0189675	0.0176537	0.00263983	0.00082019	0.0225773	0.0059255	0.00253669	0.00156425	0.0150974	0.0130297	0.00571677	0.00264229	0.0396245	0.0484624	0.00740872	0.0130911	0.0370387	0.028439	0.00493341	0.00156916	0.0299394	0.0261036	0.00588621	0.00789985	0.0251999	0.0215214	0.0054933	0.00440299	0.0279085	0.00190805
Legionella_pneumophila_Corbycode_Window.exe	0.0496595	0.0122993	0.0151834	0.0374864	0.0150369	0.012515	0.00586258	0.0176234	0.0117589	0.0100038	0.00455925	0.0137991	0.0185626	0.0158345	0.0237345	0.0412557	0.032405	0.00535203	0.0131104	0.0191598	0.0122848	0.00737976	0.00464305	0.0163855	0.0069405	0.00627968	0.00254308	0.00941904	0.00804057	0.00697807	0.0140043	0.0176706	0.0426699	0.0106463	0.0178565	0.0380114	0.0224003	0.0159906	0.00969069	0.0247748	0.0181079	0.0130872	0.00957124	0.0198572	0.0153028	0.00984867	0.0116452	0.022462	0.00173103
Legionella_pneumophila_Lenscode_Window.exe	0.0489154	0.0124197	0.0148656	0.0376872	0.0152052	0.0122386	0.00582811	0.0178599	0.0120071	0.0102198	0.0045563	0.0137965	0.0186388	0.0156775	0.0235038	0.041373	0.0319404	0.00529099	0.0132841	0.019214	0.0120369	0.00726971	0.00479399	0.0164461	0.00694661	0.00619134	0.00259302	0.0093894	0.00800954	0.00694558	0.0145569	0.0175121	0.0423084	0.0108094	0.0179731	0.0379455	0.0225335	0.0161282	0.00917743	0.0248631	0.0180873	0.0131729	0.00942747	0.0200568	0.0155704	0.00961371	0.0115173	0.0225808	0.00167208
Legionella_pneumophila_Pariscode_Window.exe	0.0492464	0.01233	0.0153224	0.0375646	0.0151663	0.0124891	0.00587088	0.0178415	0.011783	0.0100555	0.00450284	0.0138847	0.0186546	0.0157457	0.0237507	0.0411816	0.0321602	0.00541127	0.0129949	0.0191525	0.0122033	0.00730963	0.00466783	0.0164587	0.00684314	0.00625586	0.0025485	0.00945351	0.00818172	0.00711223	0.0140447	0.0177658	0.0423208	0.0109659	0.0179839	0.0377463	0.0223031	0.0158891	0.00935236	0.0247553	0.0181508	0.0130303	0.00966859	0.0197192	0.0152871	0.00969707	0.0115404	0.0224789	0.00167052
Legionella_pneumophila_Philadelphia_1code_Window.exe	0.0497164	0.0123465	0.0152036	0.037577	0.0152026	0.0124152	0.00579095	0.0178676	0.0119064	0.00995522	0.00467597	0.01401	0.0188373	0.0157511	0.0239005	0.0414396	0.0322231	0.00537582	0.0129647	0.0191977	0.0121932	0.00738976	0.00459035	0.0163286	0.00687408	0.0061812	0.00256944	0.00939076	0.00816826	0.00710305	0.0140637	0.0176297	0.0421783	0.0105406	0.0179284	0.0374675	0.0222947	0.0157064	0.009116	0.0245496	0.0182479	0.0126959	0.00937981	0.0198268	0.0152942	0.00968842	0.0114186	0.0224301	0.00166949
Leifsonia_xyli_xyli_CTCB0code_Window.exe	0.00503848	0.0185456	0.0193779	0.00284604	0.00403078	0.0311228	0.0215703	0.00300323	0.00135849	0.0163664	0.00276827	0.00210805	0.00071316	0.0419658	0.0158633	0.00245057	0.00255482	0.0156466	0.0264003	0.00335899	0.00253165	0.0169422	0.0311277	0.00294201	0.00406553	0.0370399	0.0218615	0.00774552	0.00087367	0.0484339	0.0440888	0.00441301	0.0111823	0.0440557	0.0451329	0.0119649	0.00782329	0.0573493	0.0558088	0.0110185	0.00956732	0.0507985	0.0187987	0.010949	0.00152726	0.0469083	0.0351105	0.00494582	0.00033921
Leptospira_borgpetersenii_serovar_Hardjo-bovis_JB197code_Window.exe	0.0569443	0.0192826	0.0207833	0.0272108	0.00869816	0.0126226	0.0145698	0.0129978	0.0185621	0.00602473	0.00582103	0.0100067	0.00976155	0.0337247	0.0190513	0.0340619	0.0212172	0.00634006	0.0100849	0.0108721	0.00477145	0.00759449	0.0144444	0.012206	0.00839319	0.00356535	0.00426277	0.00863141	0.00723543	0.0156516	0.00902961	0.0286034	0.0571308	0.0169314	0.0154963	0.0306876	0.0135225	0.0108434	0.0191456	0.0121565	0.0333219	0.00824703	0.00858078	0.0154675	0.0133752	0.0115488	0.0125789	0.0213242	0.00155135
Leptospira_borgpetersenii_serovar_Hardjo-bovis_L550code_Window.exe	0.0569451	0.0193167	0.0208761	0.0272096	0.00869685	0.012693	0.014503	0.0130227	0.0184122	0.00604782	0.00578811	0.00998184	0.00967132	0.0338163	0.0189926	0.0341709	0.0210985	0.00634254	0.0101173	0.0108502	0.00475718	0.00758236	0.0145234	0.012151	0.00836036	0.0036043	0.00429987	0.00865055	0.00713295	0.0156841	0.00915642	0.0284889	0.0571494	0.0169658	0.0154775	0.0307111	0.0134371	0.0108118	0.0192105	0.0122142	0.0332009	0.0082768	0.00862797	0.0155035	0.0134044	0.0115616	0.0125823	0.0213876	0.00155486
Leptospira_interrogans_serovar_Copenhagenicode_Window.exe	0.0621255	0.017952	0.0158992	0.0328108	0.0125203	0.010149	0.00966389	0.0180082	0.0198859	0.00461514	0.00400641	0.011905	0.013748	0.0243082	0.0184259	0.0423604	0.024354	0.00512179	0.00846608	0.0118403	0.0101668	0.00459454	0.00838367	0.0153214	0.00702104	0.00215024	0.00230757	0.00890906	0.00940447	0.00899802	0.00630742	0.0272301	0.060097	0.0136928	0.0108121	0.0335253	0.0163834	0.00792665	0.0124715	0.0150863	0.0334242	0.00534	0.00657526	0.0189316	0.018351	0.00663145	0.00879293	0.0229343	0.00181122
Leptospira_interrogans_serovar_Laicode_Window.exe	0.062877	0.0179082	0.0159036	0.0333586	0.012697	0.00999494	0.00957719	0.0181021	0.0199854	0.00455981	0.00408276	0.0120164	0.0141574	0.0240558	0.0184632	0.0425721	0.0246391	0.00511562	0.00832218	0.0118429	0.0100445	0.00449608	0.00823633	0.0149619	0.00720347	0.00213918	0.00242417	0.0088718	0.00950639	0.00904704	0.00634939	0.0270535	0.0594952	0.0133785	0.0107844	0.0328763	0.0159664	0.00778318	0.0121341	0.0148371	0.032663	0.00515988	0.00654145	0.0186322	0.0181348	0.0066273	0.00884968	0.0229398	0.00215246
Leuconostoc_mesenteroides_ATCC_8293code_Window.exe	0.0428896	0.015528	0.0204617	0.0370543	0.0268443	0.00745379	0.0107756	0.017762	0.00520484	0.00636924	0.00152536	0.0144302	0.0126586	0.0136683	0.0256782	0.0496814	0.0334946	0.00582696	0.0104413	0.0142722	0.0166425	0.00296255	0.00417186	0.00957465	0.00657217	0.00545269	0.002219	0.0166625	0.0118302	0.003929	0.00641415	0.0109935	0.0431208	0.0139544	0.0128266	0.0437064	0.0271171	0.0119716	0.0105544	0.0296987	0.0152785	0.0122261	0.00729243	0.0307051	0.0158441	0.00988404	0.012795	0.0332019	0.00216577
Listeria_innocuacode_Window.exe	0.0626851	0.0149498	0.010657	0.0321704	0.0253234	0.00641907	0.0115375	0.0173393	0.00743515	0.0083728	0.00141825	0.0137668	0.0102302	0.0172127	0.0264045	0.0504486	0.0290841	0.0051319	0.00519015	0.0124136	0.0175455	0.00155604	0.00665769	0.00823837	0.00593288	0.00715956	0.00293956	0.0120831	0.012921	0.00521368	0.00468604	0.0214193	0.0620141	0.0144289	0.0128897	0.0401523	0.028291	0.00815771	0.0155671	0.0244362	0.01932	0.014392	0.00852964	0.0234055	0.0218977	0.00856885	0.0118142	0.0274452	0.00228084
Listeria_monocytogenescode_Window.exe	0.0608247	0.0144016	0.0105949	0.0316599	0.0252917	0.00691866	0.0129	0.0158368	0.00675156	0.00837221	0.00126127	0.0137927	0.00929584	0.0183903	0.0267499	0.050461	0.0292701	0.0052385	0.00518699	0.0125005	0.0177859	0.00170191	0.0071819	0.00793958	0.00583594	0.00721166	0.00295059	0.0124021	0.0129881	0.00565968	0.00519615	0.0213603	0.0609735	0.0142081	0.0131758	0.0400447	0.027994	0.00868466	0.0171233	0.023314	0.019315	0.0144073	0.00893989	0.0238153	0.0212756	0.00912302	0.0134596	0.0265828	0.00228905
Listeria_monocytogenes_4b_F2365code_Window.exe	0.0606691	0.0144139	0.0103931	0.0319217	0.0249495	0.00716611	0.0132569	0.0156527	0.00675865	0.00847838	0.00127257	0.0138022	0.00931314	0.0184173	0.0266376	0.0504091	0.0290287	0.00532963	0.00516268	0.0124549	0.0178476	0.00171389	0.00722565	0.00793432	0.00579897	0.00737626	0.003039	0.0122576	0.013041	0.00578612	0.00515684	0.0213734	0.0610076	0.0141664	0.0131355	0.0395782	0.0278787	0.00884614	0.0173093	0.0229437	0.0190302	0.0146731	0.00900142	0.02365	0.0212485	0.00923258	0.0136609	0.026438	0.00231865
Listeria_welshimeri_serovar_6b_SLCC5334code_Window.exe	0.0632182	0.0128012	0.0102246	0.034161	0.0264336	0.00602417	0.00992344	0.017616	0.00742511	0.00676018	0.00125278	0.014896	0.0115785	0.0154561	0.0268865	0.0524721	0.0293993	0.00419078	0.00478344	0.0135228	0.0181604	0.00152622	0.00535321	0.0087068	0.00625545	0.00571097	0.00256217	0.0133746	0.011899	0.00470755	0.00428594	0.0218344	0.0625111	0.01197	0.0120303	0.0419138	0.0291909	0.00731308	0.0136854	0.0247953	0.020872	0.0119098	0.00811173	0.0251338	0.0221501	0.00776601	0.0126289	0.0272033	0.00235739
Magnetococcus_MC-1code_Window.exe	0.0218984	0.0163132	0.0174677	0.0152593	0.0053537	0.0341365	0.00952569	0.00363772	0.00190778	0.0179439	0.00219072	0.00904727	0.00400884	0.0217058	0.027776	0.0241581	0.021525	0.0118369	0.0296199	0.0143811	0.00751281	0.0217256	0.0099725	0.00850933	0.00394417	0.0210598	0.0145965	0.0163683	0.00778252	0.014046	0.0370217	0.0111388	0.0235724	0.0151866	0.0377845	0.0373759	0.0121184	0.0449468	0.0269221	0.0148301	0.00653394	0.0247402	0.0222379	0.0242544	0.00821317	0.0130929	0.0363228	0.0128187	0.00126549
Magnetospirillum_magneticum_AMB-1code_Window.exe	0.00388485	0.0164062	0.0311718	0.00843073	0.00154286	0.0395909	0.00965709	0.00214784	0.00095839	0.0141271	0.00316981	0.00190654	0.00082988	0.0400933	0.0258828	0.00601628	0.00461834	0.0117359	0.026213	0.00957301	0.00213144	0.0259122	0.0213403	0.00262909	0.00242812	0.0388512	0.0183681	0.00639568	0.00105615	0.0133875	0.0723479	0.00578386	0.0188534	0.0389435	0.0380576	0.0175341	0.00414051	0.0863314	0.0295592	0.00594041	0.00718523	0.0582768	0.0142454	0.00736706	0.00167206	0.0295653	0.0400325	0.00509617	0.00053867
Mannheimia_succiniciproducens_MBEL55Ecode_Window.exe	0.0533813	0.0178303	0.00751358	0.0306487	0.00903418	0.0205715	0.0116152	0.0107799	0.00372794	0.0119556	0.0007603	0.0095449	0.00540147	0.0205296	0.0243239	0.0440629	0.0296071	0.00609685	0.0151209	0.0137518	0.0035072	0.00487777	0.0195139	0.00961415	0.00380873	0.0134315	0.00560056	0.0181319	0.00482583	0.00476235	0.0152161	0.0143044	0.0516443	0.014955	0.01007	0.0350013	0.0201689	0.0226908	0.0281153	0.0148843	0.00847009	0.02436	0.00700142	0.027671	0.0179039	0.00833015	0.0216174	0.019348	0.00249154
Maricaulis_maris_MCS10code_Window.exe	0.0068491	0.0113828	0.0179903	0.0144835	0.00559138	0.0297375	0.0157006	0.00301554	0.00100221	0.013512	0.00184399	0.00374343	0.00188657	0.0381325	0.024574	0.0101231	0.00641534	0.00965568	0.0241016	0.00985573	0.00365629	0.0127148	0.0294414	0.0034196	0.00416828	0.0366985	0.01648	0.0107955	0.00122008	0.0227082	0.0545997	0.00867031	0.0271023	0.0395071	0.0326124	0.026511	0.0109401	0.0682335	0.0360588	0.011368	0.0076166	0.0502769	0.0116532	0.0183191	0.00241541	0.0376978	0.022519	0.00916052	0.0003476
Marinobacter_aquaeolei_VT8code_Window.exe	0.0167809	0.0213486	0.0203612	0.0112372	0.00525858	0.0309237	0.00928532	0.00559748	0.00297087	0.0162207	0.003767	0.00742641	0.0033551	0.0271713	0.0247206	0.0202935	0.00847613	0.0134235	0.0335995	0.00905478	0.00601244	0.0139061	0.0213556	0.00593406	0.00616767	0.022479	0.0191385	0.0116722	0.00274956	0.013581	0.0640398	0.0109076	0.0351594	0.0295604	0.0319188	0.0275248	0.0137339	0.0481825	0.0233382	0.0130216	0.00700453	0.0387236	0.0112295	0.0194144	0.00934449	0.015556	0.0319987	0.014922	0.00085376
Mesoplasma_florum_L1code_Window.exe	0.0884116	0.0169365	0.00856594	0.0554099	0.0294882	0.00111553	0.00084682	0.0226199	0.022164	0.00379442	0.00077354	0.0152632	0.031536	0.00800818	0.023023	0.0598476	0.0287228	0.00339543	0.00163258	0.00899342	0.0143105	0.00063512	0.00082647	0.00938426	0.00051705	0.0002687	8.14e-06	0.00405498	0.00687636	0.00020356	0.00073283	0.0109069	0.0663534	0.00896085	0.00628196	0.044446	0.0252255	0.00211299	0.00210077	0.0256245	0.0232551	0.00186464	0.00344022	0.0250138	0.0172337	0.00140051	0.00256082	0.0393243	0.00224327
Mesorhizobium_BNC1code_Window.exe	0.00837609	0.0159191	0.0240117	0.0112538	0.00541254	0.0213742	0.02058	0.00369703	0.00237221	0.014684	0.00602592	0.00249307	0.00436515	0.0394414	0.024407	0.0112857	0.0067328	0.00940296	0.0242648	0.0103295	0.00477939	0.0152427	0.0250196	0.00613918	0.00442519	0.0345594	0.0168875	0.00819824	0.00274845	0.0302748	0.0367666	0.0196184	0.0261027	0.0297671	0.0375001	0.0236226	0.0152579	0.0476883	0.0436933	0.01265	0.0105758	0.0503698	0.0138236	0.0104876	0.00450044	0.027844	0.0297633	0.0110622	0.00055866
Mesorhizobium_loticode_Window.exe	0.00796941	0.0172691	0.028941	0.00982337	0.00439929	0.02684	0.0189475	0.00276696	0.00190495	0.0146095	0.00550842	0.00232958	0.0026684	0.0438203	0.0242598	0.00727216	0.00603897	0.00976649	0.0248512	0.0107496	0.0043022	0.0125325	0.0293593	0.00417128	0.00363436	0.0369497	0.0141873	0.00669405	0.00167695	0.0267644	0.0485034	0.0107599	0.0228565	0.0372012	0.0305552	0.0194555	0.010984	0.0603749	0.0431544	0.00889762	0.00629541	0.0611879	0.00925115	0.00966843	0.00228349	0.0376901	0.0268488	0.00722803	0.00048984
Methylibium_petroleiphilum_PM1code_Window.exe	0.00146308	0.0195455	0.0271671	0.00247784	0.0016069	0.0267541	0.0199955	0.00123651	0.00048689	0.020774	0.00159806	0.00180455	0.0003029	0.0370013	0.0213477	0.00171858	0.00341547	0.0184312	0.0337168	0.004423	0.00223359	0.0164667	0.0340647	0.00240071	0.00330459	0.0504736	0.0151523	0.00605481	0.00061625	0.0254445	0.0757815	0.00231635	0.0124093	0.0435639	0.0410676	0.00955303	0.00816226	0.064636	0.0564641	0.00537991	0.00334878	0.0631513	0.00968801	0.00845954	0.00108386	0.0278573	0.0462892	0.00217333	0.000139
Methylobacillus_flagellatus_KTcode_Window.exe	0.0131026	0.0185113	0.0285218	0.0164342	0.0071534	0.0232732	0.0118212	0.00756859	0.00209835	0.0203444	0.00517592	0.00643157	0.00504386	0.035288	0.0255338	0.0176619	0.0142173	0.0104973	0.030121	0.0143001	0.00817851	0.0124826	0.015558	0.00972961	0.00289852	0.0294451	0.00795469	0.01134	0.00473946	0.0171147	0.049014	0.00944871	0.0297059	0.02625	0.0288721	0.026269	0.022088	0.0413167	0.0263093	0.0144019	0.00798379	0.0421684	0.0113076	0.0141244	0.00937597	0.0222469	0.0305788	0.00814382	0.00108107
Methylococcus_capsulatus_Bathcode_Window.exe	0.00975051	0.0185542	0.0225181	0.00729766	0.00235847	0.028803	0.0138322	0.00291663	0.00204489	0.0161541	0.00485902	0.00350422	0.00242444	0.0394374	0.0209665	0.00564247	0.00559883	0.0133491	0.0265003	0.00984388	0.00311554	0.0183441	0.0275913	0.0044744	0.00404106	0.0328024	0.0255728	0.00895488	0.0014776	0.0260974	0.0628232	0.00534715	0.0309006	0.0361412	0.0318454	0.0177758	0.00892951	0.0578099	0.0372921	0.0075605	0.00949985	0.0489718	0.0142797	0.0119933	0.00409688	0.032227	0.0320626	0.00516753	0.00034403
Moorella_thermoacetica_ATCC_39073code_Window.exe	0.0216816	0.0175036	0.0211671	0.012848	0.00536532	0.0287843	0.00885468	0.00687188	0.00291154	0.0150168	0.0106132	0.00558035	0.010575	0.0289769	0.021241	0.0206394	0.00748928	0.00958158	0.027911	0.00781645	0.00392867	0.0210681	0.017989	0.00709747	0.00254744	0.0190774	0.0259638	0.00735999	0.00506321	0.0178624	0.0548194	0.0112742	0.0362815	0.0233029	0.0311906	0.0218267	0.00997603	0.0630316	0.0146382	0.0159851	0.0104153	0.0359543	0.0201605	0.0189851	0.0166988	0.0236393	0.0211262	0.015468	0.00147754
Mycobacterium_avium_104code_Window.exe	0.00410632	0.0193454	0.0177907	0.00270684	0.00209612	0.0392681	0.0148799	0.00148292	0.00061381	0.0148045	0.00198176	0.00183094	0.00071334	0.0375212	0.0186469	0.00283912	0.00510832	0.0187668	0.0256652	0.00392211	0.00218266	0.0201885	0.0367207	0.00134817	0.00379477	0.0357552	0.029439	0.0042318	0.00104837	0.0180788	0.0649562	0.00246268	0.0139323	0.052568	0.0372362	0.00937721	0.00603121	0.0704558	0.0534699	0.00373049	0.00640704	0.0538148	0.0185059	0.00957687	0.00156946	0.0354238	0.0455045	0.00320754	0.00034492
Mycobacterium_avium_paratuberculosiscode_Window.exe	0.0038616	0.0192177	0.0173721	0.0026124	0.0019671	0.0389329	0.0149714	0.00141002	0.00063105	0.015101	0.00206956	0.00168279	0.00075658	0.0371965	0.0185697	0.00276439	0.00506398	0.0190922	0.0258621	0.00405431	0.00209195	0.0203143	0.0375982	0.00146023	0.0041873	0.0363747	0.0304151	0.00421241	0.00100085	0.017155	0.0665381	0.00245498	0.0133585	0.0520193	0.0364569	0.00911421	0.00560953	0.0705687	0.0539993	0.00376321	0.00626975	0.0545143	0.0188568	0.00953898	0.00144598	0.0347232	0.0459368	0.00324955	0.00031145
Mycobacterium_boviscode_Window.exe	0.00525361	0.0196627	0.015125	0.00524065	0.0045728	0.0350439	0.0156533	0.0037052	0.00130368	0.0144991	0.00318068	0.00353062	0.00218881	0.033744	0.0184383	0.00646123	0.00808283	0.0158721	0.0227786	0.00647877	0.0061174	0.0169608	0.0313966	0.00343913	0.0072625	0.0284325	0.0246289	0.00849071	0.00474586	0.0172338	0.0504655	0.00548004	0.016184	0.0422462	0.03051	0.0157929	0.0128622	0.0598947	0.0487592	0.0109494	0.00997889	0.0507582	0.0192663	0.0188508	0.00478703	0.0326759	0.040206	0.00807216	0.00046734
Mycobacterium_bovis_BCG_Pasteur_1173P2code_Window.exe	0.00524291	0.0196545	0.0151502	0.00521874	0.00455111	0.0350743	0.0155905	0.00370448	0.00130204	0.014515	0.00319469	0.00353832	0.00218568	0.0337255	0.0184212	0.00646036	0.00807885	0.0158571	0.0226951	0.00648453	0.00610011	0.0169062	0.0312898	0.00343485	0.00730775	0.028515	0.024698	0.008532	0.00476031	0.0172309	0.05047	0.00548308	0.0162196	0.0423926	0.0305466	0.0158239	0.0128248	0.0599204	0.0485615	0.0109405	0.00994129	0.0510787	0.0192565	0.0189204	0.00478599	0.0326387	0.0402138	0.0080713	0.00046448
Mycobacterium_gilvum_PYR-GCKcode_Window.exe	0.00337186	0.0186736	0.0176242	0.0027869	0.00339493	0.0369087	0.0194524	0.0020185	0.00118376	0.0132001	0.00361934	0.00272633	0.00071245	0.0388955	0.0193491	0.00203869	0.00331936	0.0176346	0.0249979	0.00417776	0.00234097	0.0194824	0.0337613	0.00256365	0.00475579	0.0335028	0.0229771	0.00762749	0.00109492	0.0288145	0.0548035	0.00311053	0.0136934	0.0533278	0.0394764	0.0120533	0.00974175	0.0589957	0.054481	0.00555938	0.00992809	0.0466932	0.0168518	0.0148339	0.00197581	0.0442801	0.0393051	0.00342205	0.00022671
Mycobacterium_JLScode_Window.exe	0.0038421	0.0188033	0.0167907	0.00225808	0.0030186	0.0376541	0.0181719	0.00169823	0.00094625	0.0132694	0.00274161	0.00251533	0.00069915	0.0381083	0.0193157	0.00177508	0.00355177	0.0184276	0.0248955	0.00356725	0.00254895	0.0193012	0.0349787	0.00200351	0.00439128	0.0347908	0.0255941	0.00655917	0.00119389	0.0307747	0.0536619	0.00231946	0.015671	0.0533689	0.0381035	0.0110321	0.00893946	0.06254	0.0547079	0.00429895	0.0082622	0.0460438	0.0175448	0.0166957	0.00215508	0.0431971	0.0413857	0.00291453	0.00022362
Mycobacterium_KMScode_Window.exe	0.00385314	0.0188316	0.0168862	0.00220765	0.00294054	0.037716	0.0181919	0.00164774	0.00093394	0.0132695	0.00274567	0.00249632	0.000661	0.038131	0.0191854	0.00165223	0.00348473	0.0185705	0.024948	0.00348866	0.00254461	0.0193427	0.0350091	0.00191787	0.00433163	0.0351321	0.0256287	0.00648144	0.00112769	0.0311368	0.0537373	0.00226437	0.0157237	0.053739	0.0381142	0.0108878	0.00884578	0.0624977	0.0548128	0.00413507	0.00820611	0.045944	0.0175742	0.0167031	0.00209983	0.0434516	0.0413024	0.00280913	0.00021565
Mycobacterium_lepraecode_Window.exe	0.00895669	0.0185518	0.0177561	0.00793519	0.00760579	0.0291888	0.0136978	0.0103132	0.00207817	0.012891	0.0034994	0.00612719	0.00467266	0.0320257	0.0197214	0.0115512	0.0106092	0.0140846	0.0220975	0.00811839	0.0089937	0.0128503	0.0248437	0.0068193	0.00880865	0.0224435	0.0198398	0.0126115	0.00851441	0.0146546	0.0399868	0.00849035	0.0213795	0.0373627	0.0293295	0.0214276	0.0177746	0.0417837	0.0362043	0.0212314	0.0115419	0.0342427	0.0148988	0.0232948	0.00958403	0.0295812	0.0383065	0.0143492	0.00070691
Mycobacterium_MCScode_Window.exe	0.00385522	0.0187905	0.0168799	0.0022054	0.00293207	0.0377137	0.0181757	0.00163627	0.00093953	0.013255	0.00275139	0.00249223	0.00065835	0.0381129	0.019122	0.00162836	0.00348765	0.0185912	0.0249076	0.00352774	0.00254926	0.0193597	0.0350024	0.00195753	0.00442605	0.0351967	0.0256885	0.006527	0.00112246	0.0310529	0.0537173	0.00224041	0.0156908	0.0536959	0.0380678	0.010957	0.00882218	0.0624604	0.05475	0.00416802	0.00824401	0.0459933	0.0175568	0.0168076	0.00209813	0.0434232	0.041329	0.00282818	0.0002106
Mycobacterium_smegmatis_MC2_155code_Window.exe	0.00387286	0.0196071	0.0177629	0.00248654	0.00406721	0.0361875	0.0194386	0.00176514	0.0010621	0.0131705	0.00298253	0.00270206	0.00085457	0.0405319	0.01909	0.00181079	0.00401168	0.0185403	0.0251284	0.00414909	0.00299335	0.0202429	0.0311909	0.00279994	0.00430485	0.0358458	0.0194692	0.00918239	0.00094116	0.0301222	0.0538153	0.00336652	0.0157018	0.0505265	0.0379903	0.0123357	0.0116929	0.0585225	0.0538586	0.00496131	0.00857252	0.0476964	0.0148373	0.0166448	0.00225125	0.0393502	0.0436838	0.00381404	0.00020047
Mycobacterium_tuberculosis_CDC1551code_Window.exe	0.00534367	0.0193523	0.015152	0.00523399	0.00474943	0.0346028	0.0156989	0.00382463	0.00143414	0.0145503	0.00342196	0.00365485	0.00225902	0.0333692	0.0185808	0.00649083	0.00821797	0.0159671	0.0228945	0.00659526	0.0064112	0.0169934	0.0317059	0.00358348	0.00764175	0.0287655	0.0249289	0.00869126	0.00484784	0.0172293	0.0497338	0.00560661	0.016191	0.0418914	0.0303679	0.0158988	0.0130252	0.0590057	0.0484003	0.0111554	0.00999618	0.0493123	0.0188715	0.0186266	0.00486211	0.0324346	0.0401267	0.00817815	0.00047705
Mycobacterium_tuberculosis_F11code_Window.exe	0.0052788	0.0199793	0.015034	0.00533685	0.0045687	0.0352195	0.0156332	0.00368667	0.00131672	0.0145212	0.00323337	0.00355195	0.00219652	0.0338797	0.018382	0.00644293	0.00816234	0.015791	0.0226522	0.00643251	0.00619358	0.0170698	0.0313631	0.00342392	0.00723564	0.0283784	0.0245681	0.00843476	0.00478307	0.0172834	0.0502669	0.00541948	0.0161297	0.0420287	0.0304201	0.0157203	0.012865	0.0597713	0.0484694	0.0109327	0.0100031	0.0514095	0.0193571	0.0189127	0.00476	0.0326345	0.0400004	0.00798891	0.00046297
Mycobacterium_tuberculosis_H37Racode_Window.exe	0.00529814	0.0198212	0.0150355	0.00528624	0.00458047	0.0351333	0.0156669	0.00368059	0.00131636	0.014465	0.00323214	0.00355862	0.00219987	0.0338995	0.0184238	0.00645535	0.00810339	0.0158528	0.022741	0.0064427	0.00616828	0.0170472	0.0313568	0.00342475	0.00723772	0.0284496	0.0247051	0.00847599	0.00478796	0.0173387	0.0503748	0.00546696	0.0162083	0.0421427	0.0305699	0.0157933	0.0128772	0.0597744	0.0485988	0.0109957	0.00994778	0.0504082	0.0191481	0.0187964	0.0047716	0.03272	0.0400648	0.00807885	0.00047002
Mycobacterium_tuberculosis_H37Rvcode_Window.exe	0.00530005	0.0199653	0.0150428	0.0052993	0.00455985	0.0352468	0.0156285	0.00365996	0.00130505	0.014504	0.00320405	0.00352938	0.00218777	0.0339037	0.0183864	0.00645586	0.00811833	0.0158337	0.0227149	0.00642154	0.00613128	0.017041	0.0313197	0.00340701	0.00718338	0.0283903	0.0245953	0.00843993	0.00476803	0.017285	0.0503478	0.00543734	0.0161628	0.0421332	0.0305251	0.0157442	0.0128386	0.0598734	0.0484921	0.0109456	0.00994869	0.051285	0.0192512	0.0189139	0.00473743	0.0326658	0.0400037	0.00801163	0.00046785
Mycobacterium_ulcerans_Agy99code_Window.exe	0.005279	0.0189124	0.0165946	0.00535116	0.00369604	0.0381634	0.0142614	0.00351124	0.00109777	0.0152171	0.00303414	0.00400821	0.00202472	0.0360828	0.0193917	0.00603662	0.00838014	0.0165792	0.0233866	0.0061581	0.00542773	0.0189389	0.0293975	0.00275509	0.00660796	0.030267	0.0227682	0.0086209	0.00387274	0.0188874	0.05157	0.0045317	0.0176681	0.041819	0.0318448	0.0167441	0.0122234	0.0621185	0.0474926	0.00985635	0.0111176	0.0459487	0.01802	0.0169672	0.00420627	0.0331951	0.0391022	0.0078758	0.00052054
Mycobacterium_vanbaalenii_PYR-1code_Window.exe	0.00337908	0.0187041	0.0174266	0.002758	0.00343462	0.0369845	0.0184511	0.00223437	0.00122196	0.0135047	0.00390321	0.00267165	0.00080336	0.0380656	0.0193479	0.00241009	0.0037088	0.0177078	0.025282	0.00424202	0.00281707	0.0191813	0.0334646	0.00278122	0.00475202	0.0318109	0.0243458	0.00704294	0.00121035	0.0258359	0.0562329	0.00376839	0.0143954	0.0527312	0.0386968	0.0114859	0.0104801	0.0613238	0.0528175	0.00566394	0.00913138	0.047457	0.0175013	0.0148009	0.00214298	0.0413073	0.041836	0.0038002	0.00024237
Mycoplasma_capricolum_ATCC_27343code_Window.exe	0.0976446	0.0126596	0.0101035	0.0714307	0.0188246	0.0014227	0.00029934	0.0325303	0.0205635	0.0029732	0.00061886	0.0221073	0.0230423	0.00478268	0.016958	0.0722581	0.0359205	0.00258978	0.00167831	0.0104028	0.0140588	0.00056504	0.00038006	0.00942073	0.00051459	0.00033633	2.018e-05	0.00304046	0.0112201	0.00015808	0.00044732	0.00861016	0.0560468	0.00497775	0.00453715	0.0515769	0.0158548	0.00122762	0.00066258	0.0270716	0.0201498	0.00111663	0.00197765	0.0195814	0.0153335	0.00110318	0.00194738	0.0354362	0.00208527
Mycoplasma_gallisepticumcode_Window.exe	0.0650659	0.0282964	0.0243646	0.0515547	0.0181793	0.00790462	0.00590792	0.0247961	0.0163915	0.00599012	0.00163024	0.0196417	0.00869577	0.0300739	0.0158983	0.0456571	0.0354064	0.00643535	0.006497	0.00810327	0.0153572	0.00215082	0.00274333	0.0115076	0.00311322	0.00210973	0.00170902	0.00688058	0.0165285	0.00117131	0.00339406	0.013083	0.0454893	0.00874029	0.0104014	0.0479141	0.0182991	0.0035653	0.00516129	0.0303513	0.0110658	0.00314747	0.00731212	0.0243852	0.0139598	0.0036612	0.00800737	0.0334166	0.0020378
Mycoplasma_genitaliumcode_Window.exe	0.0703098	0.0289661	0.0244033	0.0460711	0.0165375	0.0102834	0.0015777	0.0254532	0.0138417	0.0066059	0.00460824	0.0258788	0.0126954	0.0178825	0.0149484	0.0518825	0.0382166	0.00551627	0.00894975	0.010204	0.0106977	0.00359806	0.00097046	0.0145909	0.00135637	0.00307027	0.00104991	0.00696912	0.0126159	0.0049828	0.00435853	0.0199709	0.0452198	0.00680454	0.0110779	0.0421779	0.0214408	0.00414288	0.00263896	0.027377	0.0114582	0.00502253	0.00673076	0.0229901	0.0129678	0.00337673	0.00696344	0.0378137	0.00197496
Mycoplasma_hyopneumoniae_232code_Window.exe	0.0947281	0.0131183	0.0128208	0.0624456	0.018692	0.00690866	0.00224215	0.0171824	0.010653	0.00580803	0.00277016	0.0151373	0.017967	0.0134194	0.0120548	0.0670601	0.0318512	0.00281106	0.00895745	0.00916196	0.0131369	0.00317173	0.00409388	0.0101808	0.00452149	0.00348407	0.00268092	0.00553287	0.0140293	0.003287	0.00269207	0.0267571	0.053741	0.00733998	0.0109356	0.040567	0.0202389	0.00942225	0.00430954	0.0158847	0.0167176	0.00752962	0.00670043	0.0148361	0.0109393	0.00626538	0.00339112	0.0266232	0.00210457
Mycoplasma_hyopneumoniae_7448code_Window.exe	0.0940596	0.0134598	0.0126411	0.0625611	0.018304	0.00669012	0.00217192	0.0171328	0.0108899	0.00587517	0.00274806	0.0152413	0.017978	0.0133916	0.011557	0.0677009	0.0319799	0.00293001	0.00850194	0.00919938	0.0130012	0.00319913	0.00407472	0.0103555	0.00460917	0.00357059	0.00254338	0.00556057	0.0138351	0.00338107	0.00256233	0.0262942	0.0543131	0.00733828	0.0107952	0.041039	0.0204115	0.00908946	0.00415053	0.0159653	0.0165907	0.00758087	0.00659157	0.0152034	0.0107572	0.0061405	0.00350994	0.026643	0.00206579
Mycoplasma_hyopneumoniae_Jcode_Window.exe	0.0942287	0.0133393	0.0126838	0.062203	0.0187322	0.00671156	0.00212666	0.0170971	0.0110907	0.00593788	0.0027174	0.015363	0.018149	0.0135718	0.0115747	0.0670508	0.0322086	0.00288128	0.00859812	0.00925365	0.013122	0.00322048	0.00402465	0.010317	0.00456203	0.0035673	0.00252303	0.00555676	0.0137585	0.0032929	0.00250778	0.0265375	0.0539021	0.00744332	0.0109306	0.0414623	0.0202833	0.0092727	0.00418853	0.0160719	0.0167618	0.00769486	0.00670394	0.0150696	0.0109534	0.00631901	0.00336531	0.0266061	0.00207331
Mycoplasma_mobile_163Kcode_Window.exe	0.0913416	0.0101321	0.0082671	0.074595	0.0266663	0.00186923	0.00071795	0.0224647	0.0231402	0.00409107	0.00174178	0.0183907	0.0227366	0.0078975	0.0148519	0.0752918	0.0285397	0.00240451	0.00155061	0.0100556	0.0119928	0.00084115	0.0009601	0.0126003	0.00072645	0.00032712	0.00011045	0.00262542	0.00757038	0.00053953	0.00059476	0.0154296	0.0635496	0.0048685	0.00545051	0.0420619	0.0234036	0.0021921	0.00113428	0.0214367	0.0249627	0.00237052	0.00342409	0.0170992	0.0162411	0.00248098	0.003029	0.0305747	0.00226432
Mycoplasma_penetranscode_Window.exe	0.0827973	0.0205929	0.0125076	0.0666539	0.0259284	0.00195353	0.00031356	0.032889	0.021342	0.00414347	0.00122438	0.0233478	0.0208791	0.00902356	0.0167108	0.0596162	0.0274788	0.00291412	0.00185647	0.00810777	0.0139808	0.0006744	0.00033596	0.0106063	0.00012941	3.733e-05	6.47e-05	0.00116216	0.00875728	0.00026877	0.00091082	0.0106511	0.0545893	0.00784895	0.0056839	0.0480419	0.022539	0.00128161	0.00039071	0.0226883	0.019488	0.00149065	0.0047034	0.0222603	0.0191396	0.00127415	0.00362087	0.0341034	0.00209787
Mycoplasma_pneumoniaecode_Window.exe	0.0462828	0.0369206	0.0391291	0.0250504	0.0103812	0.0218729	0.00789818	0.0193108	0.00402604	0.0106266	0.00282821	0.0210327	0.00545678	0.0144405	0.01563	0.0461123	0.0379479	0.0118618	0.0156175	0.00617215	0.0108844	0.00905026	0.00662965	0.00825587	0.00249132	0.0107306	0.00499095	0.00973236	0.0106432	0.012232	0.0095244	0.0101025	0.0419323	0.0191653	0.0146568	0.030345	0.0137584	0.0164618	0.0110799	0.0251794	0.00640506	0.0118202	0.00893797	0.0278786	0.0137667	0.0110259	0.0187618	0.0211824	0.00206293
Mycoplasma_pulmoniscode_Window.exe	0.0989812	0.0193498	0.0109094	0.0566519	0.0191335	0.00417558	0.0004052	0.0227494	0.0226395	0.00719395	0.00154867	0.0173273	0.0226154	0.00995134	0.0153803	0.0620877	0.0348778	0.00431637	0.00177531	0.00981055	0.0117507	0.0012877	0.0004464	0.0134848	0.00127396	0.00076575	7.211e-05	0.00199851	0.0135294	0.00137011	0.00056659	0.0258673	0.0572322	0.0106622	0.011524	0.0426486	0.0159022	0.00604017	0.0006284	0.0241195	0.0230447	0.00409317	0.00185772	0.0157992	0.0126675	0.00367767	0.0023522	0.0343043	0.00231443
Mycoplasma_synoviae_53code_Window.exe	0.0925743	0.0218774	0.0101338	0.0568391	0.0176238	0.00918808	0.00103397	0.0254585	0.020339	0.0123194	0.00123152	0.0117226	0.0206375	0.00959999	0.0148665	0.0488616	0.0313134	0.00437548	0.00291278	0.0078767	0.0126473	0.00045814	0.00150473	0.0123362	0.00041191	0.00058844	0.00025219	0.00416532	0.016552	0.00094991	0.00218564	0.0248574	0.0562423	0.0103313	0.00659894	0.0423635	0.021373	0.00542206	0.00435866	0.0273204	0.0224532	0.00398879	0.00287075	0.015497	0.0189268	0.00211418	0.00396357	0.0356679	0.00241681
Myxococcus_xanthus_DK_1622code_Window.exe	0.00144864	0.0179537	0.0266093	0.0029579	0.00220381	0.0215348	0.0281573	0.00161725	0.00081006	0.0159752	0.00307019	0.0022361	0.00032826	0.0239316	0.0192273	0.00479112	0.00338338	0.0173542	0.0307934	0.00438789	0.0038964	0.0257576	0.0270499	0.00484422	0.00434089	0.0419018	0.0241483	0.00725754	0.0007297	0.03273	0.0626165	0.00380563	0.0113498	0.0429024	0.0518887	0.00813684	0.00582433	0.0500254	0.0607154	0.00536836	0.00819819	0.0526259	0.0177402	0.0082972	0.00150963	0.0257903	0.0524301	0.0029023	0.00016861
Neisseria_gonorrhoeae_FA_1090code_Window.exe	0.0452498	0.0258679	0.0108715	0.0136404	0.00584966	0.0256747	0.0137201	0.00493499	0.00231505	0.0161912	0.00394232	0.00384128	0.00536219	0.0311698	0.024721	0.0206458	0.0215746	0.0132876	0.016808	0.0083597	0.00203852	0.0150443	0.0194138	0.00693097	0.00266426	0.0297783	0.00801758	0.0108892	0.00164854	0.0137485	0.0352132	0.00986289	0.0494651	0.0307444	0.0122028	0.0214452	0.0190823	0.0436917	0.0316272	0.00790236	0.00855646	0.0466715	0.0084572	0.0152286	0.00968385	0.02409	0.0178769	0.0161415	0.00179035
Neisseria_meningitidis_FAM18code_Window.exe	0.0456971	0.0257011	0.010492	0.0146708	0.00634905	0.0262037	0.0132177	0.00575963	0.00254677	0.0164885	0.00355186	0.00465234	0.00537122	0.0310025	0.0244354	0.0218563	0.0225394	0.0133114	0.0171102	0.00879361	0.00234917	0.0143284	0.0181085	0.00720933	0.0024616	0.0282803	0.00634735	0.0113046	0.00191136	0.0137015	0.0353312	0.0099452	0.0494568	0.030253	0.0124477	0.0225837	0.020059	0.0422679	0.0291678	0.00881917	0.00841032	0.0446597	0.00740183	0.0163999	0.0100253	0.0234133	0.0182124	0.0164118	0.00170182
Neisseria_meningitidis_MC58code_Window.exe	0.0459065	0.0258494	0.0104305	0.0151737	0.00649278	0.0264164	0.0132758	0.00602079	0.0027202	0.0165647	0.00364583	0.00478494	0.00555881	0.0309229	0.0241849	0.0218783	0.0227473	0.0132607	0.0171818	0.00877434	0.00250005	0.0142431	0.0177472	0.00717992	0.00256676	0.0282994	0.00649945	0.0110826	0.0019947	0.0137928	0.0351174	0.00984174	0.0489852	0.0301056	0.0123518	0.0224354	0.0202739	0.0423223	0.0291083	0.00917962	0.00857421	0.0448507	0.00743843	0.0164996	0.0102871	0.0232443	0.0178506	0.0162345	0.00178122
Neisseria_meningitidis_Z2491code_Window.exe	0.0457345	0.0257186	0.0106456	0.0142961	0.00622348	0.0261881	0.0134031	0.00578126	0.00253379	0.0166011	0.003437	0.00442388	0.00514953	0.031085	0.024479	0.021754	0.0224626	0.0132921	0.0170518	0.00870434	0.00227085	0.0144156	0.0181958	0.00707035	0.00240573	0.0286588	0.00637715	0.0111579	0.00192595	0.0139478	0.0358042	0.00970488	0.0494942	0.0305608	0.0125921	0.0220187	0.0198554	0.0428012	0.0299427	0.00879142	0.00827066	0.0448722	0.00729061	0.0162579	0.0101215	0.0234973	0.0185082	0.0161059	0.00179619
Neorickettsia_sennetsu_Miyayamacode_Window.exe	0.0378955	0.0147402	0.0284177	0.0265906	0.0170888	0.00797717	0.00812047	0.0144735	0.0170609	0.0101745	0.0134147	0.0167226	0.028561	0.0162967	0.0219571	0.0284614	0.0146208	0.00827969	0.0129131	0.0118981	0.0124195	0.00402839	0.00652026	0.0114722	0.00355072	0.00438267	0.00333974	0.00836727	0.0137093	0.0136655	0.0129529	0.0286207	0.0371074	0.0125867	0.0272076	0.0345	0.0257108	0.00853047	0.0111099	0.0237922	0.0190672	0.00980825	0.0109149	0.026288	0.0191587	0.0119538	0.0168977	0.0287003	0.00146089
Nitrobacter_hamburgensis_X14code_Window.exe	0.00994315	0.0187239	0.0278718	0.00965635	0.00459045	0.0264962	0.020536	0.00328844	0.00202027	0.0150801	0.00449062	0.00319115	0.00241113	0.041237	0.022723	0.00963943	0.00752779	0.0112468	0.0237881	0.00977733	0.00417675	0.0123602	0.0313379	0.00421228	0.0055126	0.0362777	0.0178576	0.00840172	0.00221147	0.0274158	0.0426177	0.010422	0.0219345	0.0346009	0.0303337	0.023563	0.0122595	0.0468579	0.052659	0.00979171	0.010054	0.0506963	0.0103653	0.0106826	0.0032546	0.034084	0.0270765	0.00950153	0.00058628
Nitrobacter_winogradskyi_Nb-255code_Window.exe	0.00884974	0.0184392	0.0271412	0.00915989	0.00414511	0.0258807	0.0207014	0.00266666	0.00226849	0.0144209	0.00560889	0.00262265	0.00213333	0.0421741	0.0229029	0.00883193	0.0065582	0.0105116	0.0246537	0.0103502	0.00372808	0.0133972	0.0307425	0.0046753	0.00576711	0.0375742	0.0189191	0.00894405	0.00180327	0.0271507	0.0438736	0.0114871	0.0226577	0.0335402	0.0320774	0.0249388	0.00937888	0.0466859	0.0551972	0.0100809	0.0112335	0.0493882	0.0106142	0.00994155	0.00268657	0.0328696	0.0271769	0.0094428	0.00059515
Nitrosococcus_oceani_ATCC_19707code_Window.exe	0.0235799	0.0116532	0.0181029	0.0201227	0.00602787	0.0212795	0.01041	0.0117223	0.00431811	0.0142646	0.00452141	0.00829468	0.00858235	0.0213019	0.0211159	0.0285953	0.0213944	0.00832416	0.0230848	0.0158168	0.00832823	0.0166473	0.0107831	0.0137299	0.00715315	0.0186996	0.0188013	0.012195	0.0124054	0.0161655	0.025436	0.0192119	0.0367365	0.0129859	0.0290924	0.0338862	0.0144079	0.0345673	0.021559	0.0238757	0.0158372	0.0259676	0.0169228	0.0171871	0.0132003	0.0137991	0.0229283	0.01595	0.00145157
Nitrosomonas_europaeacode_Window.exe	0.0256887	0.014412	0.0152582	0.0212311	0.0116655	0.0207563	0.0118175	0.0102735	0.00633307	0.0124904	0.00432673	0.0104504	0.00807024	0.0332754	0.0238842	0.0223988	0.0132531	0.00918807	0.0298036	0.0158277	0.00748205	0.0102261	0.0183587	0.00950086	0.00571123	0.0181331	0.0126512	0.0167287	0.00292229	0.0139534	0.0529027	0.0111209	0.040492	0.01468	0.0195388	0.0386078	0.0270009	0.0287717	0.0179649	0.0184995	0.0154239	0.022096	0.0118698	0.0221707	0.0138724	0.0186615	0.0198915	0.0145691	0.0010443
Nitrosomonas_eutropha_C71code_Window.exe	0.0267651	0.013601	0.0164144	0.022549	0.0137129	0.0179066	0.0106929	0.0115903	0.0061544	0.0124035	0.00401214	0.0106982	0.00987704	0.0262375	0.0244571	0.0302878	0.0177526	0.00899014	0.0261032	0.0161854	0.0107429	0.00899672	0.0148353	0.0101837	0.00637152	0.0172157	0.0107363	0.016067	0.00700315	0.0105626	0.0427624	0.0138286	0.0391279	0.0129891	0.0198238	0.0387634	0.0273125	0.0256822	0.0183803	0.02137	0.0155814	0.0223332	0.0116693	0.0212463	0.0148169	0.013655	0.0197659	0.0185356	0.00131457
Nitrosospira_multiformis_ATCC_25196code_Window.exe	0.019581	0.0160076	0.0220489	0.0179619	0.00840778	0.02012	0.0143157	0.007871	0.0051474	0.0160065	0.00682829	0.00684152	0.00970069	0.0295716	0.0245642	0.0183179	0.0114047	0.00951111	0.0257711	0.0137117	0.005693	0.0157718	0.017748	0.00941742	0.00541303	0.0227015	0.0148635	0.0104524	0.00335407	0.0204287	0.0431367	0.0157045	0.0360626	0.0201696	0.0267422	0.0303509	0.0219619	0.0311621	0.0307609	0.0148481	0.0180952	0.0297557	0.0154168	0.014739	0.0124783	0.018459	0.0254173	0.0133391	0.00092697
Nocardia_farcinica_IFM10152code_Window.exe	0.00222392	0.0157916	0.0158285	0.00199475	0.00172647	0.0452082	0.0130796	0.0010632	0.00056355	0.0127215	0.0029957	0.0017149	0.00035146	0.0354532	0.0169986	0.00126042	0.00235062	0.0190738	0.0243457	0.00312957	0.00164824	0.0224309	0.0367097	0.00105219	0.00340005	0.0426047	0.0273662	0.00493591	0.00073818	0.0314218	0.0611106	0.00095743	0.0139847	0.0511253	0.0415647	0.00985805	0.00560469	0.0725926	0.0602562	0.00281061	0.0055507	0.0570456	0.0151724	0.0115438	0.00144386	0.0373813	0.0476448	0.00164218	0.00010797
Nocardioides_JS614code_Window.exe	0.00034216	0.016734	0.0180394	0.00058279	0.00118337	0.0394733	0.0179207	0.0012282	0.00045357	0.0143587	0.0022639	0.00122952	0.00014372	0.0340218	0.0171355	0.00055312	0.00127106	0.021074	0.0261793	0.00155388	0.00183868	0.0195603	0.0333065	0.00166925	0.00386789	0.0359911	0.0316617	0.00470317	0.00063289	0.0435976	0.0535808	0.00152092	0.00309128	0.0599592	0.0543726	0.00381251	0.00557142	0.0680226	0.0543574	0.00422059	0.00507697	0.0591733	0.0198813	0.00861523	0.00148663	0.0536632	0.0379207	0.00158816	6.395e-05
Nostoc_spcode_Window.exe	0.03432	0.015454	0.0122998	0.0300954	0.0193223	0.0136473	0.00503828	0.0201435	0.00889922	0.00964182	0.00345863	0.0165289	0.0116835	0.0174969	0.0173478	0.0400109	0.0399882	0.00699521	0.0153829	0.0112846	0.015611	0.011914	0.00468491	0.0146221	0.00655705	0.0123191	0.00637325	0.0125388	0.0146676	0.0107292	0.0128927	0.00925715	0.0462954	0.0130618	0.0143677	0.0347655	0.0224925	0.0177307	0.0112903	0.028819	0.0152713	0.0127186	0.0100231	0.0287155	0.0193878	0.0118986	0.0151655	0.0206226	0.0015586
Oceanobacillus_iheyensiscode_Window.exe	0.0476843	0.0109475	0.0163033	0.0369923	0.0233713	0.00674394	0.0104238	0.014178	0.0109231	0.00497499	0.00259714	0.0148731	0.022548	0.0151844	0.0273526	0.0474288	0.0315298	0.00415365	0.00870966	0.0171374	0.0163689	0.0018923	0.00538712	0.0113048	0.00783056	0.00297697	0.00195886	0.0111296	0.0129935	0.00402248	0.00452761	0.0156092	0.0588834	0.0100763	0.0174183	0.0444616	0.0288749	0.005207	0.00886531	0.0218627	0.0268945	0.00690546	0.00891132	0.0240096	0.0276444	0.00675569	0.0104111	0.0235759	0.00230247
Oenococcus_oeni_PSU-1code_Window.exe	0.056004	0.0138866	0.0191296	0.0395194	0.0152449	0.0108515	0.00950352	0.0175937	0.00806972	0.00898474	0.00276344	0.0129328	0.0101183	0.0201508	0.0227182	0.0519722	0.0253386	0.00504485	0.0146709	0.0135026	0.0102735	0.00389904	0.0103593	0.00861914	0.00605587	0.00551053	0.00439535	0.0121199	0.00696476	0.0052491	0.0109904	0.0192011	0.0416517	0.0127735	0.0115051	0.043445	0.0179021	0.0187681	0.00881522	0.0283267	0.0204102	0.0156921	0.0060477	0.0219808	0.00859872	0.0133454	0.00563104	0.0362657	0.00196075
Onion_yellows_phytoplasmacode_Window.exe	0.100986	0.0209611	0.00682309	0.0498147	0.0148064	0.012462	0.00167593	0.0298134	0.0118891	0.00505644	0.00120801	0.0120705	0.0163344	0.0173132	0.0176331	0.0545417	0.0573493	0.00645066	0.00137035	0.0140759	0.00836055	0.00564373	0.00109341	0.0174039	0.0017953	0.00406807	0.00031513	0.00703317	0.00773983	0.00402987	0.00153746	0.017423	0.0565901	0.0103373	0.00365744	0.0351372	0.0121135	0.00897649	0.00157089	0.0219112	0.0165301	0.00796425	0.0030606	0.0144483	0.0131639	0.00450734	0.00415401	0.0248811	0.00283141
Orientia_tsutsugamushi_Boryongcode_Window.exe	0.05871	0.0135116	0.0216832	0.0565891	0.0192387	0.00336922	0.00219895	0.026032	0.0166727	0.0109081	0.00502205	0.0201315	0.0411646	0.0087698	0.0212353	0.0508099	0.0300514	0.00371308	0.0103215	0.0174125	0.0141559	0.00054613	0.00149101	0.011905	0.00342123	0.00174529	0.00078018	0.00577333	0.0167334	0.00208048	0.00444414	0.0162162	0.0412831	0.0069436	0.0138467	0.0419072	0.0227379	0.00264394	0.00275086	0.0319123	0.0197819	0.00651306	0.00453371	0.0160659	0.0240035	0.00306004	0.0051463	0.0247144	0.00209204
Parabacteroides_distasonis_ATCC_8503code_Window.exe	0.0325844	0.021542	0.0317438	0.027975	0.0104788	0.0160076	0.0189903	0.00942194	0.00530709	0.0116731	0.00376256	0.00920021	0.0149632	0.0374833	0.0271475	0.017128	0.0197944	0.00474965	0.013074	0.0132826	0.00408722	0.00741943	0.0170893	0.0103676	0.0041107	0.00727506	0.00902475	0.0181497	0.00776826	0.00690413	0.0150772	0.0121905	0.0264671	0.0186028	0.0384428	0.0368015	0.00915669	0.0224054	0.0174223	0.0203035	0.0201611	0.0155655	0.0107537	0.0219171	0.0204153	0.0117602	0.0194407	0.0134069	0.00166749
Parachlamydia_sp_UWE25code_Window.exe	0.0583415	0.0107823	0.0126955	0.037139	0.0196167	0.00706749	0.00719122	0.0176265	0.0110539	0.00813576	0.00352167	0.0124239	0.0119954	0.014559	0.0194416	0.0491737	0.0395804	0.00550431	0.00978494	0.0199064	0.00977589	0.00680646	0.00302677	0.0193873	0.00819913	0.00605052	0.00235533	0.00994035	0.0109588	0.0086699	0.00539417	0.024869	0.0524222	0.00905013	0.0137728	0.036288	0.0179675	0.0102119	0.0070871	0.0289339	0.0248041	0.00733456	0.00808144	0.0137381	0.0104141	0.00944243	0.00877703	0.0233888	0.00198566
Paracoccus_denitrificans_PD1222code_Window.exe	0.00463506	0.0172408	0.0211076	0.00576825	0.00184333	0.0305521	0.0153406	0.00131102	0.00093096	0.0143794	0.00335658	0.00129126	0.00096932	0.045	0.026411	0.0033775	0.00558229	0.00853325	0.0270607	0.0123199	0.00198861	0.0217539	0.0299012	0.00269177	0.00251279	0.0449315	0.0217969	0.00490703	0.00090191	0.0112448	0.0741516	0.0100779	0.0189993	0.0386577	0.0389366	0.0184682	0.00791726	0.0670352	0.0518329	0.00452348	0.00451418	0.0614029	0.0176999	0.00632265	0.00114366	0.0324594	0.0317097	0.00382265	0.00036843
Pasteurella_multocidacode_Window.exe	0.0508465	0.0124438	0.00820731	0.0306685	0.0152805	0.0144658	0.0110814	0.0119872	0.00363957	0.00869229	0.00072224	0.0141002	0.00437226	0.0167295	0.023937	0.0472995	0.0405113	0.00700606	0.0103024	0.0166504	0.0144285	0.00429616	0.00796408	0.0117768	0.00387087	0.00995771	0.00190559	0.024231	0.00678521	0.00900268	0.00843264	0.0131974	0.0472801	0.0103009	0.0135122	0.0385848	0.0280959	0.0177517	0.0227537	0.0168638	0.00984579	0.0161296	0.0108322	0.028463	0.0134883	0.0130705	0.0248503	0.0161818	0.00226373
Pediococcus_pentosaceus_ATCC_25745code_Window.exe	0.046529	0.0155488	0.0222589	0.0366772	0.0159194	0.0108985	0.0105093	0.0213761	0.0057584	0.00643629	0.00135952	0.017426	0.00647727	0.0174819	0.0270004	0.053172	0.0342673	0.00520528	0.00834521	0.014463	0.0152937	0.00373029	0.00436722	0.0105912	0.00817946	0.00531143	0.00399102	0.0145487	0.0124983	0.00431507	0.00430204	0.0140421	0.0515611	0.0136846	0.00959857	0.0450019	0.0207932	0.0119768	0.00923541	0.0316563	0.0234452	0.00897468	0.00801929	0.0261325	0.0186142	0.00869905	0.0108091	0.0330754	0.00225903
Pelobacter_carbinolicuscode_Window.exe	0.0238916	0.0170131	0.0193547	0.0134097	0.00486425	0.0290748	0.0104368	0.0049074	0.00311274	0.0136265	0.00437641	0.00691596	0.00565697	0.0331022	0.0246702	0.0165065	0.0117577	0.00960654	0.0273664	0.0128469	0.00333039	0.0165572	0.0187487	0.00746852	0.00586149	0.0245464	0.0156763	0.0136959	0.00247575	0.0171707	0.0507824	0.0150121	0.0371109	0.0242847	0.0257219	0.0309276	0.0114115	0.0476424	0.0208801	0.0144717	0.0116095	0.0331547	0.0154586	0.0181211	0.00808769	0.0238531	0.0240567	0.0159493	0.00106948
Pelobacter_propionicus_DSM_2379code_Window.exe	0.0139134	0.0233546	0.0281369	0.0085713	0.00546018	0.031609	0.0107989	0.00377633	0.00395304	0.0185537	0.0103834	0.00450186	0.00605572	0.0430077	0.0257334	0.00987539	0.00507277	0.0125728	0.0287664	0.008172	0.00352911	0.0190771	0.0187661	0.00429542	0.00357244	0.0266501	0.0172309	0.00811253	0.00202877	0.0204075	0.0633404	0.0103044	0.0250504	0.0330763	0.039392	0.0192716	0.0115788	0.0518016	0.0203472	0.00930702	0.0123884	0.0364295	0.0187831	0.0109892	0.00582209	0.0240165	0.0287069	0.0109798	0.00061934
Pelodictyon_luteolum_DSM_273code_Window.exe	0.0179273	0.0224962	0.024844	0.00785448	0.00702492	0.0283786	0.0129058	0.00453198	0.003664	0.0187213	0.00937272	0.00474114	0.00619394	0.0418194	0.0274394	0.0120763	0.00270923	0.0113577	0.0268361	0.00978679	0.00350748	0.0154799	0.0198198	0.00691251	0.00347048	0.0225802	0.0164517	0.00871818	0.00141864	0.0403353	0.0322048	0.0229815	0.0305542	0.0320269	0.0362772	0.0204401	0.0217748	0.0422776	0.0190428	0.012469	0.0159423	0.037646	0.0150914	0.0124092	0.00728247	0.028767	0.0221661	0.0110945	0.00081106
Pelotomaculum_thermopropionicum_SIcode_Window.exe	0.0298459	0.0214241	0.0265532	0.01171	0.0056903	0.0241878	0.00918619	0.00588081	0.00663256	0.016349	0.0189256	0.00388841	0.0153551	0.0213793	0.0224743	0.0246756	0.00704458	0.0105187	0.0230424	0.00628595	0.00332833	0.0148753	0.0197863	0.00787781	0.0013979	0.0158256	0.0176344	0.00443816	0.00299205	0.0101353	0.0498171	0.0178502	0.0409534	0.0276274	0.0311922	0.0182634	0.0135291	0.0491721	0.0194501	0.0124273	0.0130161	0.0392307	0.0206792	0.0114299	0.0139859	0.0152598	0.0282977	0.0205427	0.00164121
Photobacterium_profundum_SS9code_Window.exe	0.0378109	0.0172982	0.0157615	0.0259005	0.0170348	0.0133632	0.0112988	0.0133739	0.0036743	0.0118194	0.00155276	0.0131659	0.00953532	0.0191715	0.0270184	0.0374681	0.0294998	0.00896029	0.0145668	0.0135132	0.0137016	0.00426005	0.0065691	0.014107	0.00655749	0.0102988	0.00214833	0.0221378	0.0138382	0.00655481	0.0127212	0.0188742	0.0444416	0.013507	0.0166366	0.041804	0.028664	0.0140311	0.0172688	0.024879	0.00720217	0.0179429	0.00829062	0.0343661	0.0172875	0.00982284	0.0155964	0.0266282	0.00211618
Photorhabdus_luminescenscode_Window.exe	0.0393951	0.0154617	0.0123777	0.0310404	0.0138368	0.0160378	0.00996923	0.0141034	0.00626101	0.0112508	0.00278426	0.0145949	0.0130532	0.0194079	0.0237553	0.0364086	0.0250856	0.00735078	0.0219711	0.0164409	0.0122092	0.00611926	0.0116462	0.0119381	0.00526616	0.0107111	0.00729031	0.0187707	0.00862977	0.00773051	0.0267613	0.0137477	0.0417106	0.0119992	0.0172478	0.0401695	0.0219457	0.0178428	0.0171529	0.0225147	0.0123536	0.0170768	0.0114934	0.0269635	0.0127938	0.0117404	0.0163707	0.0227442	0.00176406
Pirellula_spcode_Window.exe	0.0176581	0.0221076	0.0164429	0.011487	0.00821174	0.0217377	0.0201361	0.00827786	0.00300172	0.0155276	0.00234745	0.007656	0.00140709	0.0324338	0.0225436	0.0154559	0.024506	0.0139442	0.015713	0.00908988	0.012194	0.0137433	0.0186724	0.00851987	0.0188228	0.0192843	0.0106331	0.0151867	0.00351469	0.0149451	0.0261486	0.0109429	0.03957	0.0329866	0.0204014	0.0291179	0.0168535	0.0282191	0.0296866	0.0175817	0.0169533	0.0279096	0.0102718	0.0194153	0.00284442	0.027796	0.0216888	0.0186521	0.0005
Polaromonas_naphthalenivorans_CJ2code_Window.exe	0.0122944	0.020735	0.0259974	0.00779364	0.00290075	0.028028	0.017507	0.002808	0.00108429	0.0233176	0.00301988	0.00290753	0.00174105	0.0304741	0.025321	0.0137301	0.00891035	0.0131766	0.0328598	0.00896917	0.00384404	0.0174135	0.0253105	0.00499091	0.00201175	0.0392864	0.012639	0.00522089	0.0010941	0.0149313	0.0728693	0.00622224	0.0277422	0.0355441	0.024052	0.0142579	0.0103008	0.0644159	0.0407899	0.00913807	0.00467271	0.0617904	0.00788412	0.00721756	0.00231864	0.0251069	0.0389131	0.00694837	0.00076157
Polynucleobacter_QLW-P1DMWA-1code_Window.exe	0.0318984	0.0128162	0.0224508	0.0274986	0.0110204	0.0147078	0.00698726	0.0185658	0.00548326	0.0126486	0.00250967	0.0104367	0.00623301	0.0183548	0.025384	0.0409987	0.0267054	0.00663857	0.0135839	0.0138368	0.0173073	0.00813509	0.0060684	0.0145238	0.00480384	0.0156521	0.00257252	0.0159439	0.0110743	0.0121727	0.0108767	0.0154067	0.0319103	0.0134014	0.023898	0.0366633	0.0285596	0.0218642	0.0144235	0.0325972	0.0133609	0.0274313	0.00792857	0.0291253	0.0168344	0.0108707	0.0166428	0.023684	0.00212207
Porphyromonas_gingivalis_W83code_Window.exe	0.0277574	0.0171139	0.0285262	0.0231224	0.0113565	0.0155916	0.0162411	0.0095227	0.00686106	0.0135004	0.00460866	0.00890573	0.0156877	0.0341503	0.027083	0.0176379	0.0141965	0.00896309	0.018833	0.0122882	0.00384287	0.011972	0.0136028	0.0112573	0.00886853	0.0163217	0.00768885	0.0160474	0.00566278	0.0226992	0.0276706	0.015649	0.0368383	0.0231472	0.0301198	0.0306608	0.0178409	0.0294223	0.00776946	0.0223194	0.0202018	0.0209382	0.00931963	0.0185044	0.0177092	0.0149622	0.0199771	0.0109628	0.00144476
Prochlorococcus_marinus_AS9601code_Window.exe	0.0699867	0.0110397	0.0157583	0.0538351	0.0173905	0.0047601	0.00239684	0.0200876	0.0267427	0.00586071	0.00654439	0.0178212	0.0315858	0.0105951	0.0174339	0.0482372	0.0245039	0.0029679	0.0055742	0.0119724	0.0156575	0.00342435	0.00160646	0.0154323	0.00224074	0.00088326	0.00040902	0.00214195	0.0122411	0.00449334	0.00279006	0.023348	0.0520884	0.00803032	0.0147367	0.0435127	0.0226406	0.00544773	0.00376421	0.0215993	0.0263653	0.00746717	0.0071767	0.0214036	0.0173707	0.00480159	0.00394995	0.0265372	0.00260235
Prochlorococcus_marinus_CCMP1375code_Window.exe	0.0475502	0.0105294	0.0182328	0.0390526	0.0183465	0.00537268	0.00286658	0.0201856	0.0224237	0.00869999	0.00727345	0.0174462	0.0266359	0.0105796	0.0184911	0.0406758	0.0284673	0.0037495	0.0080619	0.0143291	0.0167002	0.00348154	0.00192969	0.0202531	0.00650042	0.00375143	0.00127811	0.00790576	0.0156033	0.00599341	0.00491965	0.0305917	0.0473651	0.0102268	0.0167349	0.0389813	0.0289338	0.0073467	0.0045341	0.0279776	0.0262099	0.0111772	0.00965038	0.0215061	0.0170877	0.00697272	0.00584883	0.0272875	0.00209162
Prochlorococcus_marinus_MED4code_Window.exe	0.0694399	0.0103646	0.0159506	0.0550219	0.0172038	0.00455057	0.0025249	0.0202197	0.027137	0.00536207	0.00628246	0.0179743	0.0327518	0.0102907	0.0174853	0.0488976	0.0247313	0.00257421	0.0051443	0.0124745	0.0154699	0.00322957	0.00153877	0.015889	0.00231946	0.00071083	0.00034514	0.00233178	0.0118109	0.00409654	0.00249614	0.023096	0.0517635	0.00753977	0.0142968	0.0429254	0.0218571	0.00529839	0.00359115	0.0225823	0.0267795	0.00649407	0.00739185	0.0219968	0.0176846	0.00488544	0.00380687	0.0262906	0.00248997
Prochlorococcus_marinus_MIT9313code_Window.exe	0.0169945	0.0149163	0.0180329	0.0171448	0.0119045	0.0162052	0.00748397	0.0114142	0.00638339	0.0185263	0.00610103	0.0124267	0.00432795	0.0244102	0.0202933	0.0201718	0.0239108	0.00828398	0.0247396	0.0133785	0.0158332	0.0117998	0.00781794	0.0161293	0.0103106	0.0195206	0.00727752	0.0152275	0.0127319	0.0216959	0.0285256	0.025954	0.0304004	0.0173513	0.0277545	0.0332346	0.0235449	0.030285	0.0130734	0.0291526	0.016615	0.0270653	0.0122036	0.0223077	0.00831435	0.0136655	0.0265537	0.0196982	0.00104745
Prochlorococcus_marinus_MIT_9301code_Window.exe	0.0699605	0.0110264	0.0157578	0.0536567	0.017191	0.00467514	0.00242288	0.019921	0.0268745	0.00568083	0.00654399	0.0178956	0.0312586	0.0104182	0.0176888	0.0483773	0.0248351	0.00296688	0.0054018	0.0119518	0.0156735	0.00345065	0.00168819	0.0153683	0.00214185	0.00090532	0.00039144	0.00220207	0.0122991	0.00454466	0.00285848	0.0234279	0.052374	0.00811374	0.0146658	0.0429655	0.022633	0.00536768	0.00360522	0.0222114	0.0262241	0.00757979	0.00710003	0.0214687	0.0175202	0.0048839	0.00402275	0.0264229	0.00262563
Prochlorococcus_marinus_MIT_9303code_Window.exe	0.0185923	0.01586	0.0187003	0.0189862	0.0126614	0.0157507	0.00754336	0.0115601	0.00729569	0.0185317	0.00650263	0.0124888	0.00578728	0.0241978	0.0202983	0.0206645	0.0236959	0.00808744	0.0240015	0.0134268	0.015723	0.0111253	0.00760396	0.0158679	0.00979214	0.0180983	0.00684515	0.0141804	0.0127813	0.0208477	0.0274649	0.0254203	0.0304303	0.0173895	0.0271092	0.0340163	0.0236814	0.0286163	0.0127708	0.0285043	0.0169745	0.026303	0.0117985	0.0218818	0.00840098	0.0134005	0.0250686	0.0195066	0.00118828
Prochlorococcus_marinus_MIT_9312code_Window.exe	0.0689857	0.0107992	0.0161575	0.0544366	0.0172843	0.00458161	0.00228294	0.0200116	0.0268939	0.00558838	0.00660892	0.0177798	0.0320005	0.010345	0.017532	0.0487283	0.0246011	0.00281189	0.00568277	0.0122642	0.0155971	0.00338017	0.00151213	0.0156797	0.00230457	0.00079441	0.00038541	0.00223181	0.0120734	0.00434761	0.00285711	0.0231892	0.0519177	0.00791655	0.0147123	0.0432795	0.0230103	0.00541928	0.00354927	0.0217617	0.0261919	0.00758227	0.00708085	0.0215198	0.0169677	0.00472319	0.00411755	0.0264023	0.00247368
Prochlorococcus_marinus_MIT_9515code_Window.exe	0.0707183	0.010654	0.0160346	0.0547234	0.0171366	0.00463805	0.00251559	0.0198805	0.0272307	0.00557916	0.00615296	0.0178454	0.033191	0.0106282	0.017764	0.048765	0.0247707	0.00276377	0.00519001	0.0125839	0.0148215	0.00363142	0.00186832	0.0157428	0.00244411	0.00077632	0.00036135	0.00227932	0.01175	0.00429059	0.00270222	0.0231684	0.0507406	0.00743359	0.0148156	0.0424771	0.0211949	0.00560299	0.00385379	0.0219096	0.0262538	0.00664933	0.00741175	0.0212048	0.0166184	0.0049994	0.00414565	0.0259897	0.00261486
Prochlorococcus_marinus_NATL1Acode_Window.exe	0.0548998	0.0109253	0.0169804	0.0422452	0.017833	0.005614	0.00338648	0.0204167	0.0248791	0.00790241	0.00664378	0.0177371	0.0263241	0.0120788	0.0189071	0.0421419	0.0272469	0.00369099	0.00687262	0.0129406	0.0172092	0.00396043	0.00207987	0.017379	0.00512309	0.00223305	0.00089322	0.00556786	0.0144447	0.00591112	0.00417636	0.0274536	0.0468867	0.0103625	0.0182206	0.041328	0.0248422	0.00709408	0.00501606	0.0267099	0.0273613	0.00883992	0.00807589	0.0231407	0.0152807	0.00728417	0.00523936	0.0281438	0.00243974
Prochlorococcus_marinus_NATL2Acode_Window.exe	0.0543657	0.0107345	0.0167291	0.0422371	0.0176343	0.00546369	0.00343175	0.0205084	0.0245971	0.0077859	0.00656941	0.0178673	0.0255195	0.0120197	0.0187228	0.0418934	0.0276278	0.00373158	0.00681576	0.0131121	0.0173727	0.00392064	0.00211405	0.0174509	0.00520206	0.0023394	0.00086128	0.00562601	0.0142636	0.00591438	0.00428158	0.0273757	0.0468548	0.0105302	0.0183733	0.0418991	0.025319	0.00730083	0.00521733	0.026925	0.0279028	0.00911506	0.0081392	0.0232641	0.0152834	0.00728364	0.00525553	0.0282427	0.00217707
Propionibacterium_acnes_KPA171202code_Window.exe	0.00760363	0.0169657	0.0215728	0.00835406	0.00566611	0.0318186	0.0143888	0.0112512	0.00235979	0.0098889	0.00447641	0.00496145	0.00227612	0.0339117	0.0237234	0.0134201	0.00748597	0.016393	0.0229861	0.00883255	0.00798538	0.0154191	0.0208054	0.00864952	0.00874888	0.0229691	0.0123755	0.0171709	0.00604002	0.0272703	0.0299648	0.0122892	0.0154269	0.0407806	0.0368206	0.0211741	0.0137012	0.048213	0.0222422	0.0259159	0.0157838	0.0302197	0.0174755	0.0214578	0.00636294	0.0395883	0.0273252	0.0158008	0.0003543
Prosthecochloris_vibrioformis_DSM_265code_Window.exe	0.0258298	0.0202103	0.0207321	0.0127343	0.0114398	0.0246189	0.00986095	0.00713313	0.00594902	0.0175059	0.00855307	0.00669996	0.0096151	0.0263366	0.0272447	0.0254267	0.00386678	0.00926889	0.0263683	0.0115385	0.00492379	0.0148249	0.0147212	0.00958332	0.00419458	0.0172182	0.0135187	0.0100299	0.00120084	0.0290343	0.0313172	0.0331285	0.0338209	0.0264653	0.0345685	0.0253983	0.0242627	0.0351723	0.0157882	0.017168	0.0188305	0.0287684	0.0156728	0.0162515	0.00753955	0.0195714	0.0209345	0.0210432	0.00091317
Pseudoalteromonas_atlantica_T6ccode_Window.exe	0.0354376	0.0204773	0.0149596	0.0243996	0.0119524	0.0192575	0.0109851	0.0124017	0.00476116	0.0162483	0.00214359	0.0151123	0.0121191	0.0186256	0.0246587	0.0310011	0.0323521	0.0100847	0.0152689	0.0129071	0.0108619	0.00751396	0.00712166	0.0137948	0.00579212	0.0147153	0.00279363	0.0136716	0.0119839	0.00764183	0.0130919	0.0147093	0.0370383	0.0224542	0.0206292	0.0358045	0.0226001	0.022499	0.0203702	0.0227909	0.00736802	0.0253897	0.0103297	0.024899	0.0156706	0.0115046	0.0231497	0.0188291	0.00172786
Pseudoalteromonas_haloplanktis_TAC125code_Window.exe	0.0457224	0.0207431	0.0124944	0.0283277	0.0143125	0.0161498	0.00763484	0.0169338	0.00371956	0.0167787	0.00139457	0.01606	0.0180748	0.00681884	0.0235676	0.0421761	0.0355112	0.00830432	0.0124228	0.0137115	0.014151	0.0040928	0.00631085	0.0122057	0.00354096	0.0139403	0.00128869	0.0163766	0.0139671	0.00519113	0.00889679	0.0187058	0.0368662	0.0170161	0.0205774	0.0368245	0.031103	0.0169402	0.0161616	0.0253215	0.00493874	0.0246777	0.00698782	0.027731	0.0266882	0.00253568	0.0140762	0.0234136	0.00236991
Pseudomonas_aeruginosacode_Window.exe	0.00358328	0.0226138	0.0250273	0.00373486	0.00081039	0.0327771	0.0063401	0.00165452	0.00047616	0.0259185	0.0020091	0.00262131	0.00094483	0.0378103	0.0202094	0.00285698	0.00623994	0.0153829	0.0362072	0.00626565	0.00217246	0.0130401	0.0332945	0.00211783	0.00236368	0.0491857	0.0140642	0.00792231	0.0014001	0.0277589	0.0829023	0.00309212	0.0233856	0.04261	0.0373165	0.0104558	0.0048468	0.0677047	0.0388322	0.00480609	0.00415693	0.0619179	0.00989285	0.00826672	0.00398874	0.0288055	0.0334204	0.00272308	0.00028227
Pseudomonas_aeruginosa_UCBPP-PA14code_Window.exe	0.00389301	0.0225632	0.024895	0.00384734	0.00103509	0.0324625	0.0066601	0.00188749	0.00056502	0.0257947	0.00212612	0.00267831	0.0375332	0.0201702	0.00308064	0.00666164	0.015299	0.0361846	0.00639786	0.00238938	0.0131503	0.0327873	0.00234679	0.00256951	0.0487658	0.0141049	0.00787532	0.0016545	0.0276606	0.0817435	0.00341678	0.0233796	0.04237	0.0372453	0.0107122	0.00523653	0.0670731	0.0385812	0.00524936	0.00425532	0.0610324	0.0100009	0.00823557	5.1e-07	0.00400027	0.0285397	0.033087	0.0029662	0.00030175
Pseudomonas_entomophila_L48code_Window.exe	0.00599814	0.0241044	0.025874	0.00470734	0.00196402	0.0343626	0.00816917	0.00265845	0.00057057	0.0249886	0.00176274	0.00372332	0.00089399	0.0376099	0.0216254	0.00489198	0.00887449	0.0167753	0.0387132	0.0070848	0.00513053	0.0136139	0.0263482	0.00408114	0.00215096	0.0414571	0.0104595	0.0107215	0.00148692	0.0190014	0.0807037	0.00406509	0.0227109	0.0409513	0.0338654	0.0133599	0.00777923	0.0662244	0.0318802	0.00622809	0.00187112	0.0546708	0.0122429	0.012927	0.00406394	0.0245413	0.039754	0.00377321	0.00050233
Pseudomonas_fluorescens_Pf-5code_Window.exe	0.0070393	0.0236181	0.0247997	0.00587205	0.00165153	0.0347423	0.0056409	0.00360395	0.0006395	0.0274843	0.00163099	0.00441395	0.00115961	0.037244	0.0214393	0.00758615	0.0103085	0.0158643	0.0403775	0.00702832	0.00410256	0.0162884	0.0256503	0.00412739	0.00231539	0.0365944	0.0142157	0.00922478	0.00149583	0.0165081	0.0861933	0.00375296	0.0265324	0.0364488	0.0279738	0.0148972	0.0078216	0.0674424	0.0284175	0.00776668	0.00273711	0.0527248	0.0136841	0.011352	0.00463078	0.0206446	0.0388501	0.00432464	0.0006672
Pseudomonas_fluorescens_PfO-1code_Window.exe	0.0149929	0.0245018	0.0213859	0.00754799	0.00287925	0.0327625	0.0104184	0.00477648	0.00102397	0.0224668	0.00128243	0.00601643	0.00118868	0.0371759	0.022557	0.0106629	0.0128662	0.0148505	0.031622	0.00769095	0.00454703	0.00803331	0.0319193	0.00410522	0.00350803	0.031723	0.010578	0.0136903	0.00133733	0.0191572	0.0717342	0.00496138	0.0335695	0.0342552	0.0231371	0.0198124	0.00987822	0.0514986	0.0363747	0.00950789	0.00394052	0.0476824	0.0097016	0.0172506	0.00422953	0.0242377	0.0356278	0.00676745	0.00084943
Pseudomonas_mendocina_ympcode_Window.exe	0.00508012	0.0218253	0.0259359	0.00560155	0.00136404	0.0313656	0.00754583	0.0024895	0.0007567	0.0270858	0.00158543	0.00361629	0.00129465	0.0377933	0.0217024	0.00584673	0.00590092	0.0146105	0.04189	0.00792319	0.00296137	0.0140065	0.0289601	0.00292436	0.00210025	0.0455334	0.0073555	0.0121118	0.00179228	0.021703	0.0893426	0.00340151	0.0221557	0.0363182	0.0386835	0.0163374	0.0072643	0.0677658	0.0326041	0.00741366	0.00231636	0.0568839	0.00810823	0.0125929	0.00412648	0.0228186	0.0372527	0.00374714	0.00059016
Pseudomonas_putida_F1code_Window.exe	0.00897402	0.0234821	0.0239642	0.00603883	0.00312066	0.0320494	0.00841534	0.00413649	0.00081618	0.0239528	0.00196246	0.00509787	0.00168114	0.0343856	0.0230618	0.00926498	0.0106892	0.0157315	0.0362937	0.00768934	0.00690549	0.0112632	0.0251031	0.00572744	0.0027293	0.0370321	0.010046	0.0129148	0.00216665	0.0143952	0.0765321	0.00652037	0.0270933	0.0375494	0.0289758	0.0155602	0.0132625	0.0590492	0.0284864	0.0112065	0.00230788	0.0502232	0.0119342	0.0162595	0.00728153	0.0210834	0.0377808	0.00653739	0.00063014
Pseudomonas_putida_KT2440code_Window.exe	0.0093393	0.0234539	0.0242703	0.00613244	0.00329129	0.0316659	0.00837305	0.00435036	0.00098862	0.0237509	0.00218077	0.005084	0.00186093	0.0343841	0.0227287	0.00922355	0.0107999	0.0156658	0.0360868	0.00787259	0.00696617	0.0114345	0.0247031	0.00587243	0.00301562	0.0368433	0.0101926	0.0128017	0.00241786	0.0146252	0.0753938	0.00680066	0.0272032	0.0371889	0.0290484	0.0158033	0.0132283	0.0585336	0.0282455	0.0115134	0.002594	0.0497289	0.0117868	0.0162579	0.00740568	0.0211289	0.0373203	0.00669889	0.00064473
Pseudomonas_stutzeri_A1501code_Window.exe	0.00524488	0.0210397	0.0256871	0.00631426	0.0023384	0.029569	0.0102857	0.00301658	0.00083818	0.0235542	0.00180848	0.00385623	0.00129838	0.0385556	0.0224694	0.00640527	0.00609187	0.0142953	0.0393417	0.00875101	0.00430394	0.0123313	0.0291103	0.00358686	0.00393916	0.0424332	0.0117933	0.0115599	0.00233326	0.0235036	0.0789088	0.0051524	0.0236827	0.0352939	0.0373813	0.0179637	0.0100986	0.0580973	0.0360118	0.00842513	0.0038988	0.0523145	0.00969341	0.013477	0.00469147	0.0256358	0.0334106	0.00530433	0.00048441
Pseudomonas_syringae_phaseolicola_1448Acode_Window.exe	0.0147905	0.0217299	0.0222991	0.0103348	0.00514456	0.0270019	0.0117323	0.00680171	0.00198113	0.0219529	0.00266875	0.00719782	0.00336659	0.0323009	0.0235211	0.0149041	0.0120593	0.012706	0.0328112	0.00968144	0.00604677	0.0098263	0.0235529	0.00805134	0.00423935	0.0295564	0.00801527	0.0165427	0.00240669	0.0142862	0.068311	0.00923184	0.030571	0.0326964	0.0258226	0.021778	0.0176582	0.0426718	0.0307562	0.0147743	0.00463485	0.0430553	0.00991826	0.0191495	0.00770752	0.0239514	0.028998	0.0105079	0.00078019
Pseudomonas_syringae_pv_B728acode_Window.exe	0.012912	0.0219401	0.0226433	0.00964655	0.00439285	0.0282174	0.0124546	0.00552754	0.00190293	0.0223728	0.0028732	0.00702026	0.00275535	0.0340227	0.0235221	0.0128116	0.0109687	0.0132824	0.0343381	0.00930535	0.00524471	0.0103222	0.0249564	0.0072133	0.00376154	0.0307124	0.00820602	0.0154159	0.00167847	0.0159255	0.0714349	0.00764653	0.0301742	0.0340463	0.0264464	0.0212651	0.0155686	0.0454645	0.0329357	0.012641	0.00433	0.044786	0.0101376	0.017852	0.00642598	0.0258953	0.0302988	0.00858256	0.00068912
Psychrobacter_arcticum_273-4code_Window.exe	0.0354192	0.015157	0.0157296	0.0302902	0.0103255	0.0195886	0.0129244	0.0165645	0.00346334	0.0154321	0.00108054	0.015651	0.00989886	0.0234238	0.0276141	0.0341675	0.0290988	0.00539147	0.0179468	0.0170487	0.0146602	0.0040443	0.00797214	0.0130437	0.00309708	0.0138702	0.00175272	0.0211828	0.0141944	0.00623626	0.0143642	0.014047	0.0308445	0.0179552	0.0244763	0.0426996	0.0262501	0.0198581	0.0206243	0.0265728	0.00552619	0.0221511	0.00559074	0.0328624	0.0152525	0.0172886	0.0167413	0.0175019	0.00196883
Psychrobacter_cryohalolentis_K5code_Window.exe	0.0357687	0.0150151	0.0157081	0.0310945	0.0104292	0.0178743	0.0128159	0.0172792	0.0036642	0.0153557	0.00108194	0.0162102	0.0100792	0.0232923	0.0275788	0.0348647	0.0290496	0.00498186	0.0175573	0.0174654	0.0146132	0.00383156	0.00787645	0.0135607	0.00309377	0.0134393	0.00165119	0.0205627	0.0149126	0.00633133	0.0138165	0.014308	0.0310108	0.0166415	0.0239346	0.0430099	0.0259028	0.0188702	0.0199805	0.0267349	0.00589643	0.0216741	0.00552636	0.0329283	0.0159485	0.0170022	0.0154005	0.0178142	0.00195173
Psychrobacter_PRwf-1code_Window.exe	0.0341534	0.0184082	0.0192021	0.0247803	0.00957077	0.0255087	0.00810291	0.0158495	0.00390903	0.0177464	0.0011818	0.0133222	0.00735626	0.0210445	0.0260069	0.034174	0.0276735	0.00866412	0.0213512	0.0140701	0.0120362	0.00768231	0.00783019	0.0148119	0.00361449	0.0143125	0.00213936	0.0172907	0.0155586	0.00447751	0.0175767	0.0129271	0.0247633	0.02055	0.0297596	0.0395885	0.0197221	0.0313886	0.0172616	0.0255221	0.00468357	0.0281863	0.00722777	0.0276251	0.0156822	0.0121829	0.0254615	0.0144919	0.00182785
Ralstonia_eutropha_H16code_Window.exe	0.00278509	0.0200061	0.0280371	0.00566958	0.00172446	0.0301145	0.0168259	0.00210861	0.00055601	0.0170492	0.00227036	0.00146668	0.00068069	0.0391024	0.0252267	0.00474206	0.00473617	0.0148041	0.0334076	0.00779252	0.00270337	0.0144823	0.0337766	0.00281373	0.00160063	0.0504888	0.0114403	0.00528796	0.00101261	0.0134427	0.0801585	0.00417932	0.0213523	0.0396947	0.0315846	0.0128699	0.0105818	0.0640494	0.0509167	0.00550784	0.00325938	0.065223	0.0096324	0.00603436	0.00271685	0.02453	0.046451	0.00342281	0.00057286
Ralstonia_eutropha_JMP134code_Window.exe	0.00349725	0.0183282	0.0221746	0.00694836	0.00343739	0.0230702	0.0238958	0.0028437	0.00078576	0.0186761	0.00268405	0.00261172	0.00101525	0.0351509	0.0259475	0.00730881	0.00650808	0.0139067	0.0308654	0.00919339	0.00428177	0.0138693	0.0317547	0.00403855	0.00297092	0.044903	0.0134677	0.00789626	0.00161393	0.0219015	0.0630129	0.00768423	0.0239395	0.0353168	0.0252104	0.0165982	0.0156578	0.053968	0.0542399	0.00826544	0.00582834	0.0606482	0.0104344	0.00918091	0.00488668	0.0272771	0.0401374	0.00473701	0.0004752
Ralstonia_metallidurans_CH34code_Window.exe	0.00422149	0.0200936	0.0289467	0.00735925	0.00362975	0.0231129	0.0239562	0.00294421	0.00087482	0.0153742	0.00194064	0.00270035	0.00098567	0.0381332	0.0258635	0.00764148	0.00702757	0.0144747	0.0306273	0.00852227	0.00498973	0.0130379	0.030901	0.00378152	0.00372524	0.0412522	0.0118203	0.0109489	0.0022007	0.0200536	0.0639158	0.00643754	0.0237063	0.0357586	0.0294856	0.0183431	0.0133338	0.0538775	0.0471134	0.00841484	0.00525917	0.0549731	0.00934423	0.0118621	0.00423002	0.0237993	0.0429968	0.00559511	0.00066081
Ralstonia_solanacearumcode_Window.exe	0.00355026	0.0218234	0.0268851	0.00459947	0.00206908	0.0278069	0.0228873	0.00136104	0.0005191	0.0162197	0.00194985	0.0014766	0.00046866	0.0397224	0.023411	0.00423262	0.00525523	0.0167278	0.0328548	0.00663828	0.00195902	0.0145652	0.0351312	0.00191775	0.00193059	0.049423	0.0137122	0.00539464	0.00094466	0.0191344	0.0736576	0.00274868	0.0182255	0.039439	0.0323293	0.0148486	0.00851384	0.0640615	0.0547544	0.00522038	0.00280921	0.0637424	0.0102784	0.00643743	0.00174532	0.0269172	0.0438211	0.00313571	0.00054478
Rhizobium_etli_CFN_42code_Window.exe	0.00871926	0.0172216	0.0290276	0.0116177	0.00411968	0.024494	0.0207629	0.00285636	0.00214207	0.0155364	0.00457018	0.00233594	0.00233674	0.0458019	0.0249882	0.0092373	0.00491104	0.00896239	0.025774	0.0113134	0.0030693	0.012158	0.0288481	0.00438585	0.00351265	0.0360402	0.0133069	0.00781587	0.00160099	0.0332411	0.0419874	0.0135143	0.0274163	0.0321375	0.0308877	0.0244241	0.012479	0.0580283	0.0386273	0.0101327	0.00646992	0.0572203	0.00848408	0.0107422	0.00247896	0.0392804	0.0212157	0.00880189	0.00068966
Rhizobium_leguminosarum_bv_viciae_3841code_Window.exe	0.00819642	0.0174709	0.0291929	0.0111257	0.00450224	0.0246174	0.0211843	0.00277441	0.00215757	0.0154594	0.00467564	0.00247832	0.00231726	0.0470313	0.0254714	0.00831636	0.00515609	0.00906754	0.0255954	0.0111627	0.00321853	0.0120962	0.0286974	0.00450978	0.00327199	0.0352743	0.0130811	0.00793529	0.00153867	0.032576	0.0422377	0.0137672	0.0272986	0.0328419	0.0305534	0.0244515	0.0135026	0.0569774	0.0379178	0.00977553	0.00686474	0.0564785	0.00845481	0.0108769	0.00245982	0.0397265	0.0216195	0.00868373	0.00068675
Rhodobacter_sphaeroides_2_4_1code_Window.exe	0.00284933	0.0158118	0.0226774	0.00435953	0.00126625	0.0272893	0.0209053	0.00104447	0.00073398	0.0123034	0.00248286	0.00090084	0.00040976	0.0423988	0.0256946	0.00224313	0.00190202	0.0103455	0.0266589	0.00934639	0.00087655	0.0231463	0.0298419	0.00236564	0.00176367	0.0427452	0.0276495	0.0041103	0.00047313	0.0454857	0.0512858	0.00763658	0.0126868	0.0371226	0.0510999	0.0164412	0.00556031	0.0644499	0.061345	0.00421379	0.00485062	0.0599996	0.0199231	0.00461722	0.00066322	0.0275016	0.0415708	0.00274794	0.00021967
Rhodobacter_sphaeroides_ATCC_17029code_Window.exe	0.00266064	0.016063	0.0229806	0.00423036	0.00122101	0.0274829	0.0209609	0.00092029	0.00063557	0.0121152	0.00233965	0.00083391	0.00036897	0.0428549	0.0257884	0.0019131	0.00168596	0.0102437	0.0269273	0.00930956	0.00079233	0.0233112	0.029797	0.00225541	0.0015132	0.0427408	0.0275032	0.0040576	0.00038283	0.0455113	0.0518754	0.00750416	0.0126612	0.037363	0.0515406	0.0163061	0.00528821	0.0645804	0.0616009	0.00395096	0.0046953	0.0600866	0.0198177	0.00455347	0.00055879	0.0277282	0.0420956	0.00249535	0.00021754
Rhodococcus_RHA1code_Window.exe	0.00291777	0.0173258	0.0176979	0.00296706	0.00386788	0.035681	0.0211634	0.0025689	0.00120882	0.0125238	0.00310737	0.00338882	0.00079212	0.0375855	0.0179035	0.00297633	0.0034714	0.0189686	0.0241431	0.00372884	0.00261061	0.0205002	0.0312233	0.00237213	0.00634956	0.0301956	0.0252377	0.00792748	0.00110264	0.04209	0.0451704	0.00297802	0.0172294	0.0523938	0.0377995	0.0105663	0.0121442	0.0560839	0.0514252	0.00550268	0.0130054	0.0436098	0.0168708	0.0160433	0.00241427	0.0462477	0.0372383	0.00454919	0.00022752
Rhodoferax_ferrireducens_T118code_Window.exe	0.0158187	0.0194247	0.0221287	0.0093258	0.00532225	0.0279724	0.0153807	0.00449603	0.00159575	0.0194799	0.00214633	0.0062172	0.00221152	0.0274856	0.0256787	0.0176532	0.0147806	0.0136163	0.0282488	0.00859099	0.00577646	0.0165868	0.0217418	0.00487158	0.00359044	0.0337085	0.0106339	0.00955468	0.00196422	0.0152178	0.0607881	0.00696406	0.0238867	0.0332628	0.0265808	0.0177347	0.0139005	0.0565472	0.038055	0.0120737	0.00507282	0.047733	0.0103044	0.016766	0.00355714	0.0227359	0.0414223	0.00901402	0.00068167
Rhodopseudomonas_palustris_BisA53code_Window.exe	0.00807751	0.0175804	0.0269399	0.00905784	0.00232446	0.0323196	0.0160623	0.00220636	0.00119366	0.0164452	0.00244319	0.00234605	0.00101651	0.0450282	0.0227017	0.00670163	0.00716132	0.0110236	0.0263614	0.00883371	0.00277462	0.0120464	0.0352402	0.00249017	0.0042013	0.0389907	0.0186382	0.00552194	0.00189081	0.0254243	0.0549045	0.00497336	0.022016	0.0376066	0.0308669	0.0191049	0.00709655	0.0565356	0.0581178	0.00625274	0.00561654	0.0595394	0.0101315	0.00684766	0.00175747	0.0322675	0.0346193	0.00493971	0.00047111
Rhodopseudomonas_palustris_BisB5code_Window.exe	0.0065614	0.0173423	0.0287499	0.00888782	0.00247676	0.0304164	0.0177629	0.00247958	0.00109263	0.0153525	0.00249864	0.0020815	0.00076583	0.0467119	0.0236376	0.00615555	0.00559089	0.0109849	0.0264934	0.00862384	0.00245417	0.0106792	0.037246	0.00261157	0.00394983	0.0387268	0.0188549	0.00600662	0.00132908	0.0293294	0.0538923	0.00469448	0.0200484	0.0383492	0.0321019	0.0187271	0.00803165	0.0515101	0.0615739	0.00696655	0.00605956	0.0611532	0.00929438	0.00716418	0.00159306	0.0356402	0.0319445	0.00501352	0.00048632
Rhodopseudomonas_palustris_CGA009code_Window.exe	0.00544966	0.0181533	0.0295925	0.00757693	0.00233034	0.0328077	0.016489	0.00286516	0.00078267	0.0158287	0.00165615	0.00207429	0.00054364	0.0462915	0.0229112	0.00565148	0.00487007	0.0120963	0.0278329	0.00760089	0.00282542	0.00979249	0.0383122	0.00282227	0.00336528	0.038171	0.0191807	0.00666182	0.00181067	0.0284838	0.0570855	0.00465438	0.0204667	0.0373801	0.0315962	0.0189524	0.00899973	0.0540123	0.0564416	0.00818238	0.00503405	0.0604811	0.00866989	0.00922488	0.0018258	0.0334201	0.0349615	0.00489404	0.00067671
Rhodopseudomonas_palustris_HaA2code_Window.exe	0.00576892	0.0175859	0.0279731	0.00852382	0.0017513	0.0322434	0.0186275	0.00178031	0.00088177	0.015861	0.00213933	0.00187828	0.00054402	0.0476861	0.0233567	0.00478272	0.00476597	0.011494	0.0270791	0.00773486	0.00176613	0.0110525	0.0387813	0.00182156	0.00318547	0.0399983	0.0190671	0.00480464	0.00093527	0.029388	0.0577511	0.00277359	0.0188002	0.0406931	0.0316594	0.0175053	0.0061866	0.0560081	0.06243	0.00503411	0.004804	0.0646364	0.00940044	0.00613568	0.0010687	0.0363158	0.033987	0.00343364	0.00042026
Rhodospirillum_rubrum_ATCC_11170code_Window.exe	0.00622965	0.0120873	0.0215363	0.00826435	0.00118541	0.0375081	0.0126574	0.00131643	0.00069409	0.0167463	0.00181945	0.00197231	0.00075102	0.0412905	0.0221524	0.00495689	0.00651976	0.00892646	0.0215971	0.0106625	0.00196997	0.0257398	0.0267373	0.00231857	0.00234431	0.044715	0.0199196	0.0059021	0.00152934	0.0159633	0.0639264	0.0140386	0.0224051	0.029392	0.0316731	0.0283836	0.0018834	0.0910084	0.0345462	0.00507465	0.00671317	0.058295	0.0176556	0.00792822	0.00113082	0.0342046	0.029718	0.0100339	0.00081419
Rickettsia_bellii_RML369-Ccode_Window.exe	0.0687885	0.0123188	0.0185789	0.0556718	0.0161576	0.00670865	0.00430824	0.0231715	0.0152604	0.0106214	0.00345492	0.0168583	0.0416602	0.0110909	0.0203641	0.0446573	0.0251164	0.00301323	0.0078071	0.0148256	0.00990456	0.00175058	0.00522863	0.0155541	0.00266866	0.00194021	0.00111233	0.00795741	0.0139677	0.00253684	0.00361911	0.0206509	0.0474577	0.00685202	0.0177047	0.0440861	0.0242816	0.00591545	0.0033601	0.0286846	0.0136578	0.00880842	0.00660921	0.0241659	0.0231207	0.00389199	0.0060357	0.0218557	0.00207665
Rickettsia_felis_URRWXCal2code_Window.exe	0.0673843	0.0125021	0.017393	0.0538318	0.015133	0.0084134	0.00688829	0.0220358	0.0149234	0.0105914	0.00372724	0.0164775	0.0429537	0.0112082	0.0203444	0.0443896	0.0238283	0.00322851	0.00811706	0.014285	0.00637751	0.00204071	0.00882058	0.015586	0.00305986	0.00190579	0.00117817	0.00862302	0.0131405	0.00328634	0.00348872	0.0212696	0.0475194	0.00846159	0.0169786	0.0418237	0.0245222	0.00757495	0.00439945	0.0269436	0.0155981	0.00885672	0.00643775	0.0240837	0.0245511	0.00419225	0.00556557	0.0209781	0.00191301
Rickettsia_prowazekiicode_Window.exe	0.067917	0.00987586	0.0155886	0.0564345	0.01832	0.00447734	0.0038061	0.0254109	0.0151922	0.00681955	0.00344191	0.0190626	0.0454839	0.0112148	0.0214191	0.051825	0.0245468	0.00299918	0.00677671	0.0160349	0.0107435	0.00079264	0.00404175	0.0158028	0.00293491	0.00192447	0.00082477	0.0095081	0.0116182	0.00307058	0.0027671	0.0203158	0.0443735	0.00515215	0.0132285	0.043031	0.0262642	0.0033098	0.00424169	0.0264641	0.0148424	0.0065482	0.0055449	0.0270854	0.0253609	0.00364186	0.00601977	0.0208978	0.00196375
Roseiflexus_RS-1code_Window.exe	0.00876009	0.0145469	0.00989011	0.0103713	0.0079709	0.0229607	0.0215002	0.00459663	0.00167923	0.0139041	0.00212091	0.00650734	0.00275701	0.0363265	0.0206624	0.016799	0.00867686	0.0120621	0.027756	0.00975159	0.00889071	0.0123628	0.0318168	0.00647818	0.00650916	0.0415823	0.0149819	0.0157164	0.00144472	0.0242286	0.0552799	0.00982449	0.0292955	0.0229935	0.0262007	0.0312523	0.0223817	0.0308897	0.0516978	0.0130056	0.012025	0.032465	0.0162061	0.0154351	0.00422786	0.0262912	0.0317025	0.0139059	0.0005723
Roseobacter_denitrificans_OCh_114code_Window.exe	0.0155412	0.0180163	0.0173999	0.00985418	0.00931064	0.023535	0.020734	0.00293207	0.00190888	0.0137334	0.00283743	0.0040232	0.00288273	0.0372611	0.0280411	0.013748	0.0106768	0.0094627	0.0237979	0.011226	0.00499625	0.0162182	0.0221147	0.00568458	0.00297413	0.031638	0.0135587	0.00953954	0.00145431	0.0145851	0.0488446	0.0149127	0.0314916	0.0297186	0.0243317	0.0316122	0.0193573	0.0423601	0.0489547	0.00929527	0.00664063	0.0394717	0.0211311	0.0168766	0.00361716	0.0246771	0.0320562	0.0129868	0.00079833
Rubrobacter_xylanophilus_DSM_9941code_Window.exe	0.0015994	0.0178412	0.0187112	0.00068488	0.00087405	0.0267973	0.0120061	0.00072433	0.00212444	0.0153536	0.0159576	0.00056449	0.00887509	0.0272768	0.0177613	0.00075266	0.00094285	0.0166273	0.0199323	0.00104603	0.00113101	0.0256065	0.0270856	0.00199292	0.00146384	0.0357492	0.0389065	0.00222358	0.00112191	0.051289	0.0498444	0.00401013	0.00409005	0.0397148	0.0792021	0.00369146	0.00291048	0.0662683	0.0460477	0.00374407	0.00527063	0.0470785	0.046511	0.00375621	0.00288822	0.0337027	0.0452394	0.00319677	0.00024886
Saccharophagus_degradans_2-40code_Window.exe	0.034431	0.0247453	0.0142201	0.0224015	0.0133807	0.0223365	0.00893391	0.012581	0.00383654	0.0199742	0.00244573	0.0123853	0.0169744	0.00902969	0.0213001	0.0333522	0.0264371	0.0123812	0.0147776	0.00858159	0.0129962	0.010073	0.00735291	0.010376	0.00449808	0.0210996	0.0026147	0.00987047	0.0157642	0.00651213	0.0126035	0.0161466	0.0388518	0.0199236	0.0219527	0.0357514	0.0264179	0.0257906	0.0216558	0.021337	0.0041656	0.0323157	0.00896606	0.0252276	0.0248944	0.00385638	0.0211345	0.0212385	0.00171851
Saccharopolyspora_erythraea_NRRL_2338code_Window.exe	0.00111354	0.0171737	0.0164885	0.00055355	0.00141806	0.0363869	0.0158782	0.00124473	0.00057806	0.0149978	0.0050817	0.00110451	0.0003471	0.0305216	0.0165573	0.00064387	0.00181591	0.0220872	0.026793	0.00143526	0.00166795	0.0184588	0.0370454	0.00176601	0.00306794	0.0406351	0.0305319	0.00395052	0.00050925	0.0307203	0.0653064	0.00186451	0.0100034	0.0551765	0.0508071	0.00473675	0.0055918	0.0618741	0.0592324	0.00424041	0.00733846	0.0561378	0.0187216	0.0117754	0.00111483	0.0442041	0.0432914	0.00234107	9.72e-05
Salinibacter_ruber_DSM_13855code_Window.exe	0.00415074	0.020098	0.0167721	0.00427609	0.00295884	0.0274494	0.0295695	0.00200672	0.00089939	0.0143654	0.00167641	0.00329512	0.00064868	0.0264764	0.0181689	0.00988436	0.0044313	0.0192066	0.0308908	0.00307326	0.00286134	0.0230191	0.0272663	0.00334586	0.00635644	0.0322219	0.02947	0.00652756	0.00196195	0.0435161	0.036887	0.00941676	0.0138739	0.0594375	0.0562011	0.0103559	0.00647881	0.0578526	0.0383704	0.00410398	0.00830943	0.0418387	0.0296073	0.0036304	0.00347719	0.0303266	0.0393474	0.00603906	0.00045567
Salinispora_tropica_CNB-440code_Window.exe	0.00164652	0.0163826	0.0137885	0.00193832	0.00277371	0.0413263	0.0159695	0.00278813	0.00081703	0.0139715	0.0022347	0.00325894	0.00071277	0.0291206	0.0149977	0.00299928	0.00319862	0.018753	0.0258171	0.00329107	0.00525627	0.0180861	0.036352	0.0023829	0.00773294	0.0255981	0.0389598	0.00876636	0.00360647	0.0339356	0.0540486	0.0041481	0.00882799	0.0494415	0.043319	0.0099119	0.00836571	0.0680856	0.0501543	0.00878013	0.00761163	0.0466684	0.0215602	0.0171085	0.00455006	0.0410109	0.039687	0.00599593	0.00015934
Salmonella_enterica_Choleraesuiscode_Window.exe	0.0318706	0.0200366	0.0112398	0.0179237	0.00585797	0.0232416	0.0187421	0.00691629	0.00239569	0.0173573	0.00171647	0.00722243	0.00538335	0.0246038	0.0274372	0.0295396	0.0130323	0.00957524	0.0305746	0.0133083	0.0058482	0.00689974	0.0244624	0.00726605	0.00370824	0.0232168	0.00677488	0.0185969	0.00511031	0.010508	0.0527887	0.0119085	0.0349327	0.0201163	0.0204187	0.0314652	0.0129262	0.028719	0.0425861	0.0130451	0.00873957	0.0354081	0.0118228	0.0173249	0.0116039	0.0181072	0.0250829	0.0157379	0.00198049
Salmonella_enterica_Paratypi_ATCC_9150code_Window.exe	0.0316978	0.0199659	0.011024	0.0177245	0.00545059	0.0231704	0.0187501	0.00677896	0.00227947	0.0173718	0.00151542	0.00720537	0.00520172	0.0245463	0.0274701	0.0295927	0.0129239	0.00958232	0.030822	0.0134517	0.00577555	0.00678372	0.0249743	0.00707618	0.003569	0.0235199	0.0065713	0.0190307	0.00505351	0.0104058	0.0536959	0.0117516	0.0352858	0.0201189	0.0203947	0.031712	0.0126338	0.0290537	0.0431316	0.012656	0.00845686	0.0358889	0.0118737	0.0173227	0.0114932	0.0183071	0.0253761	0.0155029	0.00196243
Salmonella_typhicode_Window.exe	0.0316655	0.0199269	0.0113988	0.0177643	0.00578492	0.0230204	0.0187387	0.00703687	0.00248964	0.017261	0.00173728	0.00741868	0.00540611	0.0243436	0.0274416	0.0291151	0.012812	0.00953476	0.0307444	0.0133184	0.00584943	0.00684258	0.0245897	0.00730091	0.00372359	0.0232522	0.00677732	0.018909	0.00515257	0.0105159	0.0531354	0.0119772	0.0351543	0.0201107	0.020683	0.0319003	0.0131541	0.028704	0.0420247	0.0129891	0.00875764	0.0351086	0.0120447	0.0175325	0.0113913	0.0180756	0.0252813	0.0157075	0.00194581
Salmonella_typhimurium_LT2code_Window.exe	0.0317543	0.0200869	0.0111337	0.0178408	0.00564543	0.0234026	0.0188846	0.00670422	0.00228189	0.0174978	0.0015646	0.00724005	0.00525893	0.0244871	0.0274277	0.0295332	0.0128276	0.00958981	0.0307941	0.0133413	0.00577903	0.00691426	0.0246743	0.00717217	0.00356715	0.0233162	0.00675923	0.0185952	0.00496744	0.01045	0.0533894	0.0118696	0.0352086	0.0202113	0.0205735	0.0318129	0.0129176	0.0291274	0.0428337	0.0127305	0.00865748	0.0356322	0.011976	0.0173735	0.011363	0.0182501	0.0251716	0.0155317	0.00189181
Salmonella_typhi_Ty2code_Window.exe	0.0316041	0.0198698	0.0113742	0.0177036	0.00569358	0.0230569	0.0187426	0.00696506	0.00245182	0.0172759	0.00169987	0.00738661	0.00533963	0.0244347	0.0274843	0.0291249	0.0128182	0.00956044	0.030742	0.0133719	0.00582118	0.00684657	0.0246496	0.00725749	0.00368153	0.0233523	0.00673948	0.0189872	0.00514291	0.0105068	0.0533469	0.011953	0.035215	0.0201091	0.0207023	0.0318372	0.013087	0.0288393	0.0422454	0.0129154	0.00866265	0.0352005	0.0120009	0.0174787	0.0113773	0.0181327	0.0253499	0.015649	0.001949
Shewanella_amazonensis_SB2Bcode_Window.exe	0.021839	0.0205369	0.0229536	0.0149809	0.0067181	0.0296733	0.00585956	0.0076968	0.00376935	0.0188111	0.0040824	0.0104203	0.00681929	0.0246051	0.026187	0.0213725	0.0136204	0.0120567	0.0281768	0.0102361	0.00820275	0.0158774	0.010459	0.00807785	0.00310845	0.0199148	0.00703748	0.0143311	0.00230129	0.0176902	0.0537764	0.014373	0.0339296	0.026636	0.0266131	0.0299556	0.0155248	0.0535377	0.0190681	0.0136196	0.00619238	0.0360436	0.00962179	0.0243031	0.011127	0.0113887	0.0347099	0.0117982	0.00130678
Shewanella_ANA-3code_Window.exe	0.0295817	0.0187214	0.01963	0.0208022	0.00763821	0.0236481	0.00962969	0.0126971	0.00357087	0.0182503	0.0023037	0.0124087	0.00542663	0.0253787	0.0251818	0.0281767	0.0299059	0.00942013	0.0195118	0.013209	0.0112555	0.0107225	0.00837306	0.0107119	0.00353079	0.0169465	0.00382684	0.0157005	0.00884069	0.016443	0.0251565	0.0114067	0.0339275	0.01736	0.0242458	0.0360779	0.0163136	0.036618	0.0273786	0.016083	0.00592028	0.0298159	0.00881608	0.0239828	0.00984838	0.0146217	0.0297055	0.0137287	0.00192889
Shewanella_baltica_OS155code_Window.exe	0.0330681	0.0173329	0.0172746	0.0228016	0.00966244	0.0191382	0.0104392	0.014588	0.00432287	0.0167884	0.00218143	0.0139895	0.00760449	0.0236281	0.0254369	0.0289045	0.0320907	0.00926109	0.0168866	0.0135812	0.0116032	0.00858891	0.00813354	0.0117456	0.00462809	0.0156959	0.00329144	0.0162587	0.00933617	0.0140737	0.0208348	0.0122985	0.036876	0.0164116	0.0202335	0.0374997	0.0187165	0.0316129	0.0256699	0.0196055	0.00622364	0.0289656	0.00694775	0.0255373	0.0101782	0.0147466	0.0272676	0.0156637	0.0018706
Shewanella_denitrificans_OS217code_Window.exe	0.0322251	0.0168467	0.0196201	0.0260581	0.0106602	0.0205605	0.00669729	0.0152206	0.0056515	0.0190547	0.00382156	0.0152175	0.012883	0.0207972	0.0249936	0.0280482	0.0317276	0.00883652	0.018244	0.0138538	0.0115576	0.00850615	0.00551716	0.0130806	0.00430814	0.013632	0.00283747	0.0129557	0.0110992	0.010133	0.0166312	0.0168366	0.0347236	0.0170701	0.0214649	0.0374767	0.0190234	0.0346713	0.0173638	0.0215196	0.00598968	0.0293384	0.00949024	0.0228958	0.0105852	0.0132009	0.0270758	0.0155268	0.00187368
Shewanella_frigidimarina_NCIMB_400code_Window.exe	0.0380038	0.0171235	0.0127783	0.0276081	0.0126208	0.0185189	0.00778495	0.0166586	0.00438129	0.0136448	0.00141016	0.0160959	0.0101345	0.0164114	0.026365	0.0398751	0.0366414	0.00728841	0.0131277	0.0156523	0.0142009	0.00420033	0.00696916	0.0130482	0.00556635	0.0105376	0.00202072	0.0183086	0.0105479	0.00690295	0.0107325	0.013803	0.0390851	0.0183843	0.0153735	0.0382576	0.0261009	0.0204639	0.0163055	0.0261597	0.00734653	0.0217174	0.00615925	0.0308139	0.0155184	0.0108738	0.0200203	0.0223956	0.00209722
Shewanella_loihica_PV-4code_Window.exe	0.0146057	0.0239556	0.0339928	0.0127595	0.00656376	0.0286518	0.00765645	0.00739335	0.00426431	0.0237579	0.00367196	0.00825565	0.00847464	0.0374603	0.0258254	0.0115117	0.0135921	0.0112767	0.0355167	0.0110273	0.00821763	0.0126895	0.0103224	0.0095065	0.002742	0.0197802	0.00364307	0.0135655	0.00912706	0.0199057	0.0508136	0.00961144	0.0211474	0.0248833	0.0397696	0.0310129	0.0105711	0.0520204	0.0238081	0.0105551	0.00484298	0.0385621	0.00889818	0.0202083	0.00872633	0.017642	0.0316706	0.00931412	0.00166831
Shewanella_MR-4code_Window.exe	0.0297344	0.0189753	0.0196086	0.0208811	0.00770267	0.0234603	0.0093104	0.0129176	0.00345033	0.0181979	0.00210722	0.0124456	0.00525057	0.025439	0.0254724	0.028282	0.0301068	0.00930966	0.0191508	0.0131324	0.011373	0.0107174	0.00810999	0.0108037	0.00335371	0.0167537	0.00357892	0.0160817	0.00883693	0.0165292	0.0246949	0.011315	0.034212	0.0169848	0.0238372	0.0363519	0.0163523	0.0367094	0.0270155	0.0161798	0.0059723	0.0300169	0.00862881	0.0246444	0.00978833	0.0146992	0.0297508	0.0138422	0.00197788
Shewanella_MR-7code_Window.exe	0.0298769	0.0190801	0.0196765	0.0209745	0.00779537	0.0233671	0.00937069	0.0129208	0.00352526	0.018216	0.00213871	0.0123435	0.00535227	0.025388	0.0253843	0.0282225	0.030051	0.00932825	0.0193377	0.0130855	0.0113938	0.0106497	0.0080778	0.0107953	0.00346892	0.01679	0.00362184	0.0160188	0.00889216	0.0163707	0.0245714	0.0113506	0.0341668	0.017218	0.0237922	0.0363662	0.0164095	0.0365813	0.0268375	0.0161227	0.00606493	0.0298308	0.00876705	0.0245985	0.00996042	0.0146747	0.0293771	0.0138786	0.00198579
Shewanella_oneidensiscode_Window.exe	0.0332083	0.0173188	0.0178116	0.0236938	0.00944859	0.0214844	0.00937188	0.0134029	0.00387106	0.0164033	0.00231656	0.0138038	0.00638663	0.0226141	0.0252824	0.031106	0.0319143	0.00857871	0.0172356	0.0145521	0.0119975	0.00935813	0.00736507	0.0118252	0.00448041	0.0156905	0.00379073	0.0161421	0.00997038	0.0138385	0.0200356	0.0144942	0.03548	0.0148691	0.0218593	0.0380868	0.0203243	0.0303113	0.0235462	0.0198966	0.00699743	0.0264229	0.00867496	0.0258707	0.0116313	0.0131127	0.0260053	0.0167015	0.00203287
Shewanella_putrefaciens_CN-32code_Window.exe	0.034557	0.0154415	0.0156562	0.0255368	0.0116757	0.0180654	0.00971631	0.0150913	0.00439487	0.013785	0.00239782	0.0152924	0.00883719	0.0213378	0.0258148	0.0329088	0.0321035	0.00803867	0.0157097	0.0146792	0.0123205	0.0085773	0.00622167	0.0130776	0.00477002	0.0133669	0.0033824	0.0174702	0.0109231	0.0127725	0.0165135	0.0157474	0.0377368	0.0131771	0.0197189	0.0401414	0.0231601	0.0269342	0.0208338	0.0219163	0.00825488	0.0228135	0.00881685	0.0281485	0.0128388	0.0131997	0.0236595	0.0186688	0.00191268
Shewanella_W3-18-1code_Window.exe	0.0343494	0.0154981	0.0160405	0.0252312	0.0116331	0.0180608	0.00975924	0.0150124	0.00439024	0.0138768	0.00241627	0.0151417	0.00861386	0.0214125	0.0258356	0.032669	0.0321692	0.00811402	0.0157446	0.0145828	0.0124415	0.00847116	0.0063134	0.0129144	0.00485945	0.0137079	0.00348619	0.0174414	0.0109763	0.0128352	0.0165142	0.0157035	0.0376876	0.0133508	0.020037	0.0400217	0.0233058	0.0272851	0.0210875	0.0220461	0.00827914	0.0230637	0.00883801	0.0279717	0.0127291	0.0131475	0.023515	0.0185748	0.0019239
Shigella_boydii_Sb227code_Window.exe	0.0334584	0.0211033	0.01103	0.016543	0.00708278	0.0221136	0.0147358	0.00893279	0.00264275	0.0161721	0.0021615	0.00895916	0.00449688	0.0245198	0.0274304	0.0280237	0.0144935	0.0107399	0.0300954	0.0131635	0.00826777	0.00524101	0.0234049	0.00676387	0.00375276	0.0230514	0.00610462	0.0221152	0.00367283	0.0109896	0.05538	0.0110424	0.0397237	0.0193003	0.0186723	0.0311197	0.0202768	0.0253554	0.033048	0.0154486	0.00862377	0.0286294	0.0108413	0.0243608	0.011077	0.0151833	0.0265454	0.0178351	0.00209393
Shigella_dysenteriaecode_Window.exe	0.0340097	0.0217256	0.0111632	0.0160244	0.00725668	0.0236704	0.0155071	0.00923174	0.00247726	0.0163826	0.0018035	0.00846731	0.00421321	0.0255868	0.0276677	0.0281414	0.0149631	0.0111472	0.0289698	0.0127481	0.00810821	0.00548696	0.0224331	0.0064967	0.00360968	0.0232971	0.00710291	0.02221	0.00404077	0.0112503	0.0545478	0.011133	0.0392744	0.0194341	0.0185995	0.0303378	0.0196572	0.024682	0.0325911	0.0156342	0.00826821	0.0292481	0.0113517	0.0235922	0.0109126	0.014764	0.0263539	0.0180999	0.00253148
Shigella_flexneri_2acode_Window.exe	0.0340384	0.0214735	0.0110246	0.0170427	0.00734729	0.0222294	0.0145525	0.00917336	0.00265344	0.0158078	0.00185448	0.00883559	0.00448194	0.0248561	0.0277304	0.0288297	0.0146451	0.0102102	0.0294184	0.0130601	0.00818684	0.0053491	0.0229123	0.00690803	0.00370815	0.0223715	0.00618865	0.0217674	0.0040443	0.011135	0.0539692	0.0111415	0.0395174	0.0192009	0.0185676	0.0310293	0.0201517	0.0252482	0.0325834	0.0158833	0.00853355	0.0287721	0.0108078	0.0245963	0.0109759	0.0152256	0.0263387	0.0182249	0.00218494
Shigella_flexneri_2a_2457Tcode_Window.exe	0.0337966	0.0214061	0.0109987	0.0165825	0.00706726	0.0224388	0.0147543	0.00904095	0.00245891	0.00181643	0.00866757	8.4e-07	0.00433673	0.025018	0.0279882	0.02883	0.0146887	0.0102544	0.0297054	0.0129858	0.0080705	0.00530297	0.0233243	0.00687721	0.00353195	0.0227121	0.00605225	0.0220907	0.0038658	0.0112081	0.054461	0.0109776	0.0397285	0.0191844	0.0186125	0.0310114	0.0199505	0.0254611	0.0329447	0.0158147	0.00836904	0.0290906	0.0108649	0.0245605	0.010854	0.015332	0.0265872	0.0181332	0.00219906
Shigella_flexneri_5_8401code_Window.exe	0.0338764	0.0212248	0.0109487	0.0170915	0.00722179	0.0223809	0.0148825	0.00891731	0.00254409	0.015856	0.00192916	0.00886295	0.00456736	0.024641	0.0276881	0.0287403	0.0148606	0.0102226	0.0294096	0.0130239	0.00841839	0.00536645	0.0233357	0.00688755	0.00366606	0.0224482	0.00593676	0.0216597	0.00384291	0.0110306	0.0542137	0.0112643	0.0397385	0.0191643	0.0186426	0.0315343	0.0202692	0.0250272	0.0328728	0.0157107	0.0084987	0.0284507	0.0109195	0.024465	0.0109901	0.015181	0.0261321	0.0180334	0.00212954
Shigella_sonnei_Ss046code_Window.exe	0.0338975	0.0214254	0.0110428	0.0166441	0.00709392	0.022213	0.0152998	0.00876798	0.00247171	0.0159013	0.00182155	0.00874482	0.00444924	0.0246484	0.0279664	0.027951	0.0146944	0.0105517	0.0301262	0.0130975	0.0082707	0.00546078	0.0236122	0.00691786	0.00386393	0.0228199	0.006409	0.0215489	0.00370178	0.0111046	0.055173	0.0111439	0.0395297	0.0195444	0.0188162	0.0312242	0.0199698	0.0250399	0.0331647	0.0153438	0.00847687	0.028666	0.0112073	0.0241897	0.0108328	0.0154032	0.0262962	0.0179406	0.00211343
Silicibacter_pomeroyi_DSS-3code_Window.exe	0.00762547	0.0178488	0.0207685	0.00688844	0.00339993	0.0354165	0.0118746	0.00180235	0.00097187	0.0155167	0.00221759	0.00226391	0.00114171	0.0431996	0.0274798	0.00514053	0.00609209	0.00908084	0.0266786	0.0121297	0.00254832	0.0209619	0.0257725	0.00271816	0.0021924	0.0383979	0.0200315	0.00637731	0.00101575	0.012627	0.0723599	0.00800902	0.021833	0.0353921	0.0356985	0.0234777	0.00949364	0.061354	0.0494274	0.00505114	0.00514459	0.0527444	0.0198551	0.0112838	0.00221434	0.02659	0.0370474	0.00656177	0.00049406
Silicibacter_TM1040code_Window.exe	0.013688	0.0169755	0.0200104	0.0090983	0.00659503	0.0292623	0.0142248	0.00388017	0.00129269	0.0147301	0.00160639	0.00305487	0.0012169	0.0374827	0.0277212	0.0114573	0.00860038	0.0100215	0.0260296	0.0108699	0.00540866	0.0170965	0.0208072	0.00552235	0.00334962	0.0360616	0.0128353	0.0106089	0.00218431	0.0247422	0.0444736	0.015826	0.0264391	0.0311382	0.0370269	0.0280833	0.0191472	0.0446651	0.0460557	0.0107531	0.0069561	0.0436388	0.0189408	0.0141901	0.00356753	0.0221231	0.0346194	0.0108205	0.00084004
Sinorhizobium_medicae_WSM419code_Window.exe	0.00834403	0.0171468	0.0276323	0.0102025	0.00432127	0.0220915	0.0225183	0.00299431	0.00238817	0.0141506	0.00546439	0.00252742	0.00373151	0.0419886	0.0249802	0.00921047	0.00502389	0.00988396	0.0243686	0.0100614	0.00318362	0.0125807	0.0282193	0.0046562	0.00439772	0.0340014	0.015676	0.00859431	0.0015909	0.0361028	0.0362485	0.0158771	0.0269543	0.0345747	0.0342462	0.0210239	0.0160701	0.0500187	0.0436714	0.0109179	0.00970739	0.0514184	0.0116032	0.012527	0.00416837	0.0367326	0.0222198	0.0102689	0.00050694
Sinorhizobium_meliloticode_Window.exe	0.0066902	0.0177273	0.0294256	0.00923671	0.00293006	0.0234272	0.0230197	0.00202843	0.00199886	0.0144042	0.00511402	0.00187196	0.0029043	0.0445902	0.024781	0.00714722	0.00422383	0.0103941	0.0247114	0.00968037	0.00196355	0.0127993	0.0305124	0.003555	0.00317145	0.0368429	0.016112	0.00745349	0.00106955	0.03948	0.0379143	0.0135502	0.0260366	0.0366215	0.0357514	0.0194609	0.0133709	0.0537859	0.0460223	0.00827784	0.00828642	0.0557723	0.0110581	0.0102986	0.00322965	0.0394647	0.0227631	0.00824349	0.00053239
Sodalis_glossinidius_morsitanscode_Window.exe	0.0251608	0.0173765	0.0142902	0.0169782	0.00446632	0.0274392	0.0155671	0.00512878	0.00234475	0.0187777	0.00243091	0.00641132	0.00637884	0.0277768	0.0261015	0.0212948	0.0141829	0.00996517	0.0323405	0.0137069	0.00404398	0.011574	0.0238316	0.00606809	0.00373041	0.0293955	0.012817	0.0145219	0.00533359	0.0112675	0.0553911	0.0108014	0.0305368	0.023124	0.0236014	0.0311385	0.0111121	0.039677	0.0393479	0.0113664	0.00671642	0.0385753	0.0118819	0.0162621	0.00892698	0.0192311	0.0302458	0.011009	0.00158623
Solibacter_usitatus_Ellin6076code_Window.exe	0.0103851	0.0215773	0.0241682	0.0117908	0.00414368	0.0264624	0.0214911	0.00565446	0.00173574	0.0182525	0.00327647	0.0040921	0.00185986	0.0345713	0.0216491	0.0113092	0.0079995	0.0139857	0.0276051	0.00598091	0.00370442	0.0189677	0.0281951	0.00487345	0.004545	0.0368445	0.0158443	0.00614763	0.00262657	0.0289864	0.0447475	0.00802879	0.0236817	0.0271259	0.028454	0.022545	0.0100527	0.045821	0.0488543	0.00879882	0.0136899	0.0483561	0.0142759	0.00892328	0.00630503	0.0244787	0.0348492	0.00772696	0.00072811
Sphingomonas_wittichii_RW1code_Window.exe	0.00240602	0.0171623	0.0237346	0.00605871	0.00087194	0.0309909	0.0168161	0.00069185	0.00048205	0.0180488	0.00265402	0.00077371	0.00143524	0.0472764	0.0232204	0.0018318	0.00258611	0.00978052	0.0259654	0.0108332	0.00116663	0.019672	0.0329991	0.00144191	0.00230779	0.0463371	0.0237964	0.00326826	0.0006585	0.0357768	0.054241	0.00304148	0.0122963	0.04789	0.0396605	0.0138625	0.00338044	0.0617537	0.0681077	0.00295477	0.00488117	0.0678276	0.0157168	0.0038352	0.00074946	0.0438214	0.024213	0.00206707	0.000305
Sphingopyxis_alaskensis_RB2256code_Window.exe	0.00687307	0.0143842	0.0222649	0.00941245	0.00253443	0.0248746	0.0211483	0.0015159	0.00081046	0.0188259	0.00290993	0.0020103	0.0016774	0.0430357	0.0241682	0.00628851	0.00475874	0.0101585	0.0239492	0.00990587	0.00236798	0.0206945	0.0280422	0.00261468	0.00316952	0.0477964	0.0156633	0.00593876	0.00100366	0.0347934	0.0442316	0.00941939	0.0260596	0.0420439	0.0270078	0.0197136	0.00987614	0.0504993	0.0738709	0.00566828	0.00653224	0.0572515	0.0167908	0.00829485	0.00173883	0.0386307	0.0243119	0.00569602	0.00048846
Staphylococcus_aureus_aureus_MRSA252code_Window.exe	0.0611929	0.0133901	0.0143508	0.0430347	0.028598	0.00278471	0.00949179	0.0164479	0.0116381	0.0050676	0.00146504	0.0165718	0.0184994	0.0147553	0.0259991	0.052682	0.036473	0.00459863	0.00506507	0.0186284	0.016123	0.00093666	0.00396155	0.0107849	0.00499428	0.00321702	0.00048413	0.0135696	0.00863981	0.00210212	0.0024055	0.0108772	0.0544201	0.0124509	0.0104853	0.0455072	0.0298001	0.00452279	0.0094387	0.0200087	0.0139956	0.00932999	0.00434582	0.0326	0.0228061	0.00736059	0.00947788	0.027162	0.00246111
Staphylococcus_aureus_aureus_MSSA476code_Window.exe	0.0608025	0.0130628	0.013974	0.0421613	0.0286867	0.00263034	0.00942845	0.0164383	0.0114836	0.00514041	0.00138838	0.0167495	0.0186948	0.0148552	0.0261675	0.0529651	0.0357593	0.00447891	0.00505413	0.0185366	0.0164619	0.00093605	0.00402003	0.010758	0.00490509	0.0031938	0.0004458	0.0133831	0.00864405	0.00205512	0.00230482	0.0107671	0.0547195	0.0125046	0.0104495	0.0455656	0.029624	0.00442923	0.00923104	0.0199747	0.0143636	0.00935001	0.00437824	0.0329891	0.0227763	0.00745961	0.0095618	0.0274173	0.00248523
Staphylococcus_aureus_COLcode_Window.exe	0.0610615	0.0132121	0.0139998	0.0433257	0.0290521	0.00256338	0.00951745	0.0166962	0.011368	0.00518101	0.00135724	0.0167892	0.0184409	0.0147604	0.0258973	0.0526572	0.0363858	0.00446042	0.00502088	0.0184874	0.0164315	0.00096078	0.00397873	0.01069	0.00487624	0.00313288	0.00044036	0.0133554	0.00847014	0.00200422	0.00228832	0.0106203	0.0545387	0.0125561	0.0103749	0.0459898	0.0301924	0.00442038	0.00940639	0.0202243	0.0140825	0.00932374	0.00431578	0.0326938	0.0228432	0.00735052	0.00955878	0.0273243	0.00247944
Staphylococcus_aureus_JH1code_Window.exe	0.0613025	0.0138831	0.0143319	0.0428106	0.0289337	0.00269031	0.00950854	0.0169691	0.0117883	0.00523759	0.00148818	0.0167928	0.0186386	0.0148818	0.0259488	0.0519136	0.0364511	0.00456193	0.00504772	0.0182132	0.0161307	0.0009617	0.00401697	0.0107205	0.00484304	0.00319089	0.00046976	0.0132629	0.00858013	0.00207753	0.00233891	0.010702	0.0545373	0.0127882	0.0107144	0.0454183	0.0299916	0.00443247	0.00947649	0.0203006	0.0142727	0.00930757	0.00432151	0.0325808	0.0227505	0.0073632	0.00946046	0.0273432	0.0025029
Staphylococcus_aureus_JH9code_Window.exe	0.0613499	0.0138682	0.0143211	0.0428322	0.0289838	0.0026781	0.00949833	0.0169485	0.0117953	0.00521511	0.00148879	0.0168074	0.0185288	0.0148966	0.0258961	0.0518627	0.0364921	0.00455177	0.0050468	0.0181972	0.0161725	0.00095664	0.00402333	0.0107186	0.00483394	0.00319292	0.00046037	0.0132704	0.00854293	0.00206055	0.00231054	0.0106802	0.0545594	0.0128039	0.0107136	0.045462	0.0300506	0.00444658	0.00949956	0.0203406	0.0143088	0.00932259	0.0043154	0.0326619	0.0227638	0.00735239	0.00943026	0.0274047	0.00247513
Staphylococcus_aureus_Mu50code_Window.exe	0.0611513	0.0135404	0.0142294	0.0431186	0.028674	0.00279588	0.00948959	0.0168213	0.011589	0.00522238	0.00149744	0.0168984	0.0185401	0.0148102	0.0257736	0.0522698	0.0364597	0.00454953	0.00509179	0.0185016	0.0161547	0.00102607	0.00396001	0.0107669	0.00492016	0.00323616	0.00048256	0.0133998	0.00858167	0.00212801	0.00238919	0.0107582	0.0543817	0.0127009	0.0105878	0.045463	0.0298381	0.00452341	0.00936149	0.0201147	0.0141187	0.00920851	0.00432317	0.0323479	0.0226544	0.0074474	0.00952193	0.0272897	0.00246008
Staphylococcus_aureus_MW2code_Window.exe	0.0611838	0.0133592	0.0140546	0.043196	0.0290092	0.00259583	0.00949728	0.0167038	0.0115198	0.00515353	0.00137292	0.0167763	0.0186348	0.0147601	0.0258388	0.0526044	0.0364001	0.00445181	0.00503149	0.018481	0.0164318	0.00092291	0.00399163	0.0106884	0.00484208	0.00314754	0.0004373	0.0132525	0.00854005	0.00202378	0.00230472	0.0107215	0.054487	0.0124936	0.0103477	0.0457792	0.0301635	0.00441749	0.00939686	0.0202073	0.0141639	0.00923795	0.00424842	0.0327797	0.0227167	0.00737053	0.00949855	0.0273045	0.00245727
Staphylococcus_aureus_N315code_Window.exe	0.0609716	0.0133341	0.0141051	0.0430533	0.028786	0.00269107	0.00952087	0.0167643	0.0114881	0.0051549	0.00145277	0.0168754	0.0184596	0.0147702	0.0258051	0.0525678	0.0365107	0.00453448	0.00507192	0.0186485	0.0163379	0.00097787	0.00396511	0.010777	0.00484086	0.00321575	0.00045447	0.013449	0.00856725	0.0020949	0.00235149	0.0107975	0.0541826	0.0125221	0.0104936	0.045572	0.0301303	0.00452043	0.00942002	0.0201064	0.0141307	0.00917874	0.00429575	0.0326541	0.0227783	0.00747448	0.00949151	0.0274418	0.0024549
Staphylococcus_aureus_NCTC_8325code_Window.exe	0.0609849	0.0136101	0.0142139	0.0430718	0.0288554	0.00268152	0.0095022	0.0167442	0.0117012	0.00520052	0.00148765	0.0167004	0.0189657	0.0148215	0.0259838	0.0524427	0.0360699	0.0045092	0.0050405	0.0184031	0.0162404	0.00101635	0.0040404	0.0107148	0.00491174	0.00315532	0.0004788	0.0131713	0.00860586	0.00200895	0.00240399	0.0107861	0.0542504	0.0125375	0.0105048	0.0453845	0.0298017	0.00442169	0.00935344	0.0201733	0.0140777	0.00925843	0.00436294	0.032327	0.022641	0.00735824	0.00951845	0.027269	0.00258901
Staphylococcus_aureus_Newmancode_Window.exe	0.0611447	0.0139087	0.014276	0.042974	0.0288992	0.00259438	0.00954062	0.0168379	0.0117066	0.00518626	0.00152015	0.0166692	0.0188227	0.0148705	0.0258788	0.0520225	0.0362851	0.00452923	0.00496767	0.0181744	0.0162495	0.00096555	0.00407456	0.0107947	0.00489022	0.00313774	0.00043469	0.0132017	0.00850262	0.00194859	0.00228085	0.0105711	0.0545556	0.0127783	0.0105686	0.0456308	0.0299209	0.00438059	0.0094307	0.0203491	0.0142385	0.00939947	0.00435061	0.0326065	0.022821	0.00733596	0.00947317	0.0274027	0.00238578
Staphylococcus_aureus_RF122code_Window.exe	0.0601749	0.0133024	0.0140336	0.0421969	0.028449	0.00258898	0.00940673	0.0166293	0.0113606	0.00496131	0.00141636	0.0164763	0.0187485	0.0150017	0.0262595	0.0530349	0.0359506	0.00462821	0.00497756	0.0187403	0.0162881	0.00099118	0.00399045	0.0108231	0.00498163	0.00323623	0.00046715	0.0135732	0.00870261	0.00198371	0.00235473	0.0108095	0.0540924	0.0123261	0.0104507	0.0450526	0.0297963	0.00459842	0.00932142	0.0201228	0.014039	0.00938777	0.00443187	0.0328904	0.0229366	0.00743926	0.00960442	0.0277909	0.00246847
Staphylococcus_aureus_USA300code_Window.exe	0.061259	0.0133208	0.0140357	0.0432724	0.0288894	0.00256189	0.0094869	0.0166828	0.011554	0.00513778	0.00137889	0.0167872	0.0184243	0.0147099	0.0258301	0.0524819	0.0364618	0.00445724	0.0050233	0.0184599	0.0163228	0.00093241	0.00398531	0.0107411	0.0048414	0.00313304	0.00043631	0.0133641	0.00843746	0.00200092	0.00228204	0.0106928	0.0547309	0.0125411	0.0104282	0.0461103	0.0301169	0.00442798	0.0094004	0.0203476	0.0141884	0.00935079	0.00430332	0.0328963	0.0227352	0.0073893	0.00945891	0.0273693	0.00241307
Staphylococcus_epidermidis_ATCC_12228code_Window.exe	0.0621586	0.0126705	0.0135506	0.0456181	0.0258986	0.00356752	0.00694155	0.0196766	0.0133413	0.00448771	0.00139605	0.0174836	0.0233301	0.0143117	0.0256435	0.0505874	0.0369953	0.00513414	0.0050682	0.0197368	0.0137756	0.00170708	0.00274337	0.0132954	0.00487471	0.0026459	0.00057333	0.012821	0.00940685	0.00399895	0.00209981	0.0150168	0.0543442	0.0112644	0.0117976	0.045631	0.0253998	0.00450061	0.00648575	0.0224543	0.017508	0.00728841	0.00472851	0.0304537	0.0222264	0.00721388	0.00923629	0.0263515	0.00248824
Staphylococcus_epidermidis_RP62Acode_Window.exe	0.0622949	0.0130114	0.0139353	0.0454588	0.0261158	0.00361944	0.00689345	0.0201865	0.0137342	0.00453506	0.00139284	0.0175562	0.0228098	0.0143501	0.0253292	0.0504045	0.0370004	0.00508165	0.00500119	0.0194262	0.0138216	0.00163007	0.00269689	0.0131488	0.00476535	0.00261366	0.00054521	0.0128311	0.00935173	0.00378592	0.00205874	0.0146664	0.05521	0.0113328	0.0123191	0.0455628	0.0251058	0.00440743	0.00637322	0.0228057	0.0174563	0.00736236	0.00454477	0.0305939	0.0222674	0.00702802	0.00887589	0.0265111	0.00250684
Staphylococcus_haemolyticuscode_Window.exe	0.0616588	0.0136673	0.0132218	0.0441207	0.0262162	0.00337721	0.00838977	0.0194605	0.0123671	0.0049645	0.00102355	0.0179304	0.0189513	0.0157157	0.0257811	0.0505543	0.0350879	0.0053321	0.00427737	0.0176213	0.0147896	0.00127295	0.00275243	0.0128542	0.00518142	0.00330837	0.00041046	0.0140804	0.00999395	0.00318887	0.00189773	0.012636	0.0554785	0.0128451	0.0115942	0.0460613	0.02595	0.00481642	0.00793385	0.021722	0.0147207	0.0088366	0.00400979	0.0323108	0.0236509	0.00697004	0.0087236	0.0262227	0.00255499
Staphylococcus_saprophyticuscode_Window.exe	0.0594215	0.0122169	0.0109041	0.0416415	0.0274724	0.00390571	0.0100327	0.0151273	0.0122155	0.00489389	0.00123451	0.0169058	0.020726	0.0168118	0.0266394	0.0501007	0.0354547	0.00506617	0.00512313	0.0181388	0.0158507	0.0016631	0.00348282	0.0111533	0.00339311	0.00346858	0.00050263	0.0130413	0.00900463	0.00371206	0.00298588	0.0119051	0.0574679	0.0113996	0.0100341	0.0456468	0.0295869	0.00567417	0.00936915	0.0202106	0.012936	0.0109924	0.00459629	0.0343626	0.0237817	0.00838382	0.0105439	0.0246204	0.00258577
Streptococcus_agalactiae_2603code_Window.exe	0.0551981	0.0124428	0.0179789	0.0365853	0.0225699	0.0070494	0.00578169	0.0217949	0.00864606	0.00623742	0.00292214	0.0157532	0.0130012	0.0168107	0.0251824	0.0488355	0.0307009	0.00526498	0.00897823	0.0145208	0.0142946	0.00235087	0.00274081	0.0123224	0.004928	0.00462471	0.00109279	0.0166438	0.0123978	0.00597907	0.00438401	0.0206748	0.0479352	0.0123946	0.0169904	0.0438754	0.0232487	0.00772016	0.00568541	0.0320376	0.0198725	0.00743131	0.0074602	0.0283324	0.0163823	0.00943557	0.0080443	0.0332877	0.00220324
Streptococcus_agalactiae_NEM316code_Window.exe	0.0554767	0.0122948	0.0178592	0.0368953	0.0225621	0.00722842	0.00595409	0.0217007	0.00837903	0.00621545	0.00296003	0.0158255	0.0129846	0.0164287	0.0247133	0.0485174	0.0315783	0.00521176	0.00931622	0.0146455	0.0143873	0.00242958	0.00265073	0.0124325	0.00489473	0.00461945	0.00120628	0.0164905	0.0124696	0.00618298	0.0044184	0.0203212	0.0483565	0.0119267	0.017123	0.0441082	0.0233014	0.00786404	0.00583501	0.0321784	0.0198372	0.00736297	0.00754855	0.0275497	0.0162338	0.00953737	0.00814706	0.0328233	0.00213883
Streptococcus_mutanscode_Window.exe	0.0512755	0.00939377	0.0226558	0.0389625	0.0198792	0.00988719	0.00695421	0.0192569	0.00742527	0.00728258	0.00252896	0.0151978	0.0078843	0.0158941	0.0239228	0.0534039	0.0275039	0.00421035	0.0131743	0.0152907	0.0104855	0.00335246	0.00386479	0.0137296	0.00380118	0.00649174	0.00231922	0.0163927	0.00766253	0.00756625	0.00985968	0.0240002	0.0491935	0.0112952	0.0145566	0.0451018	0.0192345	0.0121841	0.0059244	0.0369888	0.0169858	0.0116872	0.00635936	0.0273716	0.0103531	0.0121136	0.00881268	0.0345338	0.00208025
Streptococcus_pneumoniae_D39code_Window.exe	0.0431297	0.0143053	0.0247579	0.0294201	0.0183893	0.0119611	0.00582374	0.0181352	0.00671377	0.00808036	0.00187467	0.0142615	0.00681189	0.0255183	0.0239818	0.0401197	0.0267237	0.00705191	0.0137289	0.0120102	0.0153968	0.00291362	0.00294341	0.0117246	0.00465164	0.00678911	0.00186241	0.0182579	0.011439	0.0125445	0.00910704	0.020476	0.0519459	0.018356	0.0210016	0.0370204	0.0198417	0.0158436	0.00765111	0.0305431	0.0206862	0.00934882	0.00867079	0.0275944	0.0145751	0.015565	0.0123273	0.0277837	0.0020709
Streptococcus_pneumoniae_R6code_Window.exe	0.0435292	0.0143581	0.0250154	0.0296532	0.0183243	0.0118785	0.00582509	0.018091	0.00722724	0.00805264	0.00220048	0.0143327	0.00715113	0.0254603	0.0241867	0.0399689	0.0267863	0.0071376	0.0137543	0.0120781	0.0152494	0.00295314	0.00293454	0.0118075	0.00474769	0.0067655	0.00192648	0.018069	0.0115453	0.0125703	0.00918417	0.0205451	0.0512994	0.0181755	0.0209781	0.0365929	0.0194796	0.0156587	0.00755199	0.0301995	0.020628	0.00924505	0.00857527	0.0271584	0.014419	0.0153509	0.0123115	0.0274832	0.00206348
Streptococcus_pneumoniae_TIGR4code_Window.exe	0.0431475	0.0140915	0.0245085	0.0294949	0.0185393	0.0120397	0.00605063	0.0180804	0.0070333	0.00818888	0.00199027	0.0151341	0.00704826	0.0251519	0.0239731	0.0394895	0.0267265	0.00715634	0.0138255	0.0121295	0.0149645	0.0029214	0.00290311	0.0118568	0.0047005	0.00664755	0.00192875	0.0179391	0.0114528	0.0124238	0.00901526	0.0204448	0.0510903	0.0178659	0.0208322	0.0367261	0.0204431	0.0158174	0.00799102	0.0304294	0.0203783	0.0090535	0.00852475	0.0268496	0.0144041	0.0151108	0.0121811	0.0274249	0.00210999
Streptococcus_pyogenes_M1_GAScode_Window.exe	0.0519279	0.0141435	0.018266	0.029408	0.0197194	0.0131115	0.00715487	0.0185501	0.00728243	0.0079782	0.00270578	0.0140913	0.00758199	0.0191299	0.0252276	0.0471309	0.0311204	0.00683404	0.0117605	0.0136429	0.0143194	0.00299956	0.0027541	0.0133376	0.00482403	0.00653254	0.00218202	0.0160608	0.0115421	0.00754721	0.00658472	0.0214008	0.0462998	0.0174059	0.0173557	0.0402041	0.0209814	0.0142324	0.00690941	0.0357724	0.017833	0.0119248	0.00850969	0.0260992	0.0118571	0.0127365	0.0132622	0.0291027	0.00207766
Streptococcus_pyogenes_Manfredocode_Window.exe	0.0518663	0.0143638	0.0183435	0.0291013	0.0196279	0.0132449	0.0071031	0.0184408	0.00726073	0.00822598	0.00276924	0.0138968	0.00753902	0.0193379	0.025361	0.0470653	0.0307866	0.0068326	0.0118281	0.0134823	0.0142957	0.00296773	0.00279259	0.0133305	0.00473281	0.00662243	0.00223018	0.0160297	0.0116647	0.00762659	0.00660686	0.02143	0.0463006	0.0175437	0.017534	0.039717	0.0211945	0.0143872	0.00702331	0.0358113	0.0178336	0.0120831	0.00856459	0.0261355	0.0119955	0.0128985	0.0132643	0.0291422	0.00212898
Streptococcus_pyogenes_MGAS10270code_Window.exe	0.0525937	0.0145234	0.0186216	0.0299504	0.0198311	0.0131004	0.00726614	0.0185255	0.00789047	0.00807368	0.00301496	0.0140591	0.00822132	0.0188084	0.02521	0.0463734	0.0308095	0.00678944	0.0116116	0.013554	0.0144149	0.00292602	0.00284953	0.0131644	0.00482927	0.00644614	0.0022003	0.0155141	0.0116223	0.00750982	0.00650484	0.0209268	0.0460266	0.0173605	0.0175508	0.0398526	0.0205124	0.0138368	0.00693529	0.0348846	0.0176326	0.0115974	0.00846856	0.025781	0.0120349	0.0126824	0.0134455	0.0287728	0.00215049
Streptococcus_pyogenes_MGAS10394code_Window.exe	0.0516438	0.0145827	0.0191656	0.0294766	0.0196776	0.0132475	0.0072606	0.0185577	0.00770206	0.00817066	0.00310109	0.0141322	0.00792279	0.0191891	0.0253587	0.0464078	0.0305513	0.00675582	0.0118344	0.013584	0.0141811	0.003083	0.00280618	0.0132728	0.00492845	0.00653328	0.00221093	0.0157551	0.0118109	0.00774187	0.00664364	0.0213078	0.0456732	0.0174703	0.0179606	0.039234	0.0210056	0.0142661	0.00701454	0.0351776	0.0179208	0.0119213	0.00862298	0.0259703	0.0120262	0.0127735	0.0132963	0.0287873	0.00205171
Streptococcus_pyogenes_MGAS315code_Window.exe	0.0523877	0.0147668	0.0185731	0.0295685	0.0198854	0.0129115	0.00719658	0.0186191	0.00756101	0.00824569	0.00287495	0.0139477	0.00790519	0.0193203	0.0250444	0.0464372	0.030568	0.00675668	0.0116894	0.0133146	0.0141962	0.00292096	0.00282157	0.0131158	0.00478913	0.00656526	0.00216633	0.0157717	0.0117427	0.00754812	0.00664257	0.0209879	0.0459661	0.0177301	0.0180595	0.040137	0.0211627	0.0141888	0.00708062	0.035589	0.0176749	0.0120961	0.0085365	0.026066	0.0120409	0.0128747	0.0131471	0.0289262	0.00204854
Streptococcus_pyogenes_MGAS5005code_Window.exe	0.0518589	0.0140715	0.0182556	0.0295433	0.0195581	0.0130551	0.00727289	0.0184853	0.0074517	0.00807095	0.00278945	0.0140564	0.00774721	0.0190593	0.0252951	0.0471213	0.030763	0.00683433	0.0118354	0.0138192	0.0141957	0.00301531	0.00280827	0.0133543	0.00481848	0.00647107	0.00220972	0.0159556	0.0115587	0.00761922	0.00664423	0.0214328	0.0458697	0.017307	0.0173465	0.0399106	0.0208173	0.0141637	0.00694162	0.0355269	0.0176571	0.011841	0.00855468	0.0258335	0.0118053	0.0126937	0.0133205	0.0292685	0.0021382
Streptococcus_pyogenes_MGAS6180code_Window.exe	0.0526905	0.0142101	0.01883	0.0297108	0.0199754	0.0130483	0.00719217	0.0185268	0.00775309	0.00793281	0.00300975	0.0141629	0.00845742	0.0186485	0.0251127	0.046544	0.0309561	0.00679099	0.011636	0.0135783	0.014397	0.00298252	0.00281914	0.0132026	0.0047978	0.00632083	0.00213115	0.0156968	0.0116487	0.00744994	0.00657497	0.0211027	0.0462826	0.0171345	0.0174649	0.0401433	0.0206325	0.0139668	0.00680007	0.0348481	0.0176446	0.0114781	0.00848647	0.0258188	0.012117	0.0125527	0.0134567	0.0289012	0.00212207
Streptococcus_pyogenes_MGAS8232code_Window.exe	0.0523521	0.0145457	0.0187138	0.0294609	0.0198561	0.0130746	0.00716974	0.0183497	0.00751522	0.00829349	0.00290876	0.013968	0.00786442	0.0193453	0.0252965	0.0467389	0.0308893	0.00683354	0.0118431	0.0136076	0.014241	0.00296448	0.00280103	0.0130987	0.00484236	0.00665708	0.00221779	0.0158199	0.0117075	0.00753194	0.00663294	0.0209836	0.0459643	0.0175696	0.01772	0.0397995	0.0209687	0.0140961	0.00706015	0.0355701	0.0177107	0.0119657	0.00852381	0.0258203	0.0119694	0.0129204	0.0130838	0.0288833	0.00210077
Streptococcus_pyogenes_MGAS9429code_Window.exe	0.0524502	0.0142879	0.0186096	0.0295208	0.0195788	0.0131251	0.00724626	0.0184366	0.00763136	0.00811134	0.00303803	0.0141911	0.0081132	0.018911	0.0252438	0.0467407	0.0306705	0.0069151	0.011901	0.0136814	0.0141781	0.00302687	0.00282223	0.0132423	0.00476634	0.00647233	0.00218783	0.0158859	0.0116089	0.00753462	0.00664349	0.0213406	0.0460505	0.0173036	0.0176254	0.0396079	0.0206021	0.0139177	0.00698208	0.0350295	0.0176533	0.0117856	0.00852993	0.0256512	0.011914	0.0127065	0.01338	0.0289199	0.00211899
Streptococcus_pyogenes_SSI-1code_Window.exe	0.0523373	0.0147784	0.0185239	0.0295102	0.0198855	0.012971	0.00719243	0.0185425	0.00757481	0.00825003	0.00293592	0.0140603	0.0080318	0.0192476	0.0254906	0.0463535	0.0305884	0.00684363	0.011656	0.0133179	0.0141741	0.00292286	0.00280721	0.0131184	0.00474708	0.00652281	0.0021581	0.0157428	0.0117287	0.00753564	0.00670374	0.0210159	0.0459096	0.0175614	0.0179289	0.0400807	0.0211875	0.014148	0.00708425	0.0355686	0.0177983	0.0120496	0.00849998	0.0259569	0.0120085	0.0127975	0.0130867	0.0289507	0.00209095
Streptococcus_suis_05ZYH33code_Window.exe	0.0392516	0.0148774	0.0242893	0.0285801	0.0200165	0.0143977	0.00754718	0.0157045	0.00604133	0.00854401	0.00238684	0.0125281	0.00736119	0.0229009	0.0241898	0.0413447	0.0251214	0.00705937	0.0171321	0.0116471	0.0155822	0.00345872	0.00450775	0.0100694	0.00529249	0.00738893	0.00396284	0.0165056	0.0115671	0.0122148	0.0112196	0.0173801	0.0490469	0.0189642	0.0221684	0.0365172	0.0225649	0.0166606	0.00929449	0.0274772	0.0171467	0.0116748	0.00824871	0.0286617	0.0147942	0.0160863	0.0134286	0.0259322	0.00194471
Streptococcus_suis_98HAH33code_Window.exe	0.0393535	0.0149169	0.0242018	0.0286035	0.0199827	0.014354	0.00753103	0.0156951	0.00607572	0.00855072	0.00233795	0.0125234	0.00731567	0.0230874	0.0242197	0.0414304	0.0251594	0.00707094	0.0171324	0.0116326	0.0155629	0.0034539	0.00448827	0.0100272	0.00526487	0.00740051	0.00394008	0.016563	0.0115837	0.0121824	0.0112443	0.0173478	0.0490267	0.018994	0.0221151	0.0364837	0.0225735	0.0166136	0.00930447	0.027517	0.0172303	0.0116979	0.00818852	0.0286296	0.0147668	0.0160556	0.0134208	0.0260209	0.00200675
Streptococcus_thermophilus_CNRZ1066code_Window.exe	0.0434079	0.0153922	0.0258869	0.0307069	0.0192085	0.0106915	0.00661087	0.0202321	0.00544611	0.00667248	0.002411	0.0135576	0.007072	0.0235594	0.0243922	0.0431933	0.0259664	0.00749536	0.0115124	0.0116137	0.0152133	0.00246665	0.00248057	0.0125102	0.00430323	0.00500088	0.0011886	0.0229671	0.0106517	0.0111387	0.00622924	0.0278865	0.0461747	0.0171016	0.0215658	0.0406312	0.0188606	0.0141937	0.00677187	0.0335234	0.0168154	0.0082924	0.00797637	0.0322136	0.0135716	0.0134722	0.0115004	0.0321341	0.00239311
Streptomyces_avermitiliscode_Window.exe	0.00135459	0.0168727	0.0215525	0.00116234	0.00227306	0.0354729	0.022931	0.0015218	0.00084912	0.0129777	0.00378716	0.00186199	0.00083718	0.0294909	0.0159558	0.00096817	0.00180535	0.0202653	0.0265405	0.0031453	0.00167667	0.0241003	0.0329317	0.00203574	0.0029492	0.0361394	0.0285077	0.00734778	0.00045115	0.0391325	0.0567122	0.00227846	0.00968364	0.0543312	0.0461629	0.00482275	0.00620046	0.0698902	0.0540015	0.00397671	0.00773921	0.0581496	0.0185135	0.0103509	0.00367736	0.0444977	0.0343653	0.00188472	0.00016875
Streptomyces_coelicolorcode_Window.exe	0.0009667	0.0162206	0.0194485	0.00068055	0.00153395	0.0396827	0.0190728	0.00111465	0.00075101	0.0123308	0.00360674	0.00148723	0.00065096	0.0273168	0.015746	0.00059178	0.00125597	0.0217113	0.0249688	0.0016161	0.00125091	0.0254718	0.0336695	0.00143429	0.0024372	0.0389655	0.0321943	0.00538208	0.00031302	0.0365871	0.0613659	0.00148295	0.00840638	0.058217	0.0483842	0.00288804	0.00533185	0.0785781	0.0501934	0.0028347	0.00711692	0.0615407	0.0184616	0.00925005	0.00263225	0.0471726	0.0353864	0.0013607	0.00013393
Symbiobacterium_thermophilum_IAM14863code_Window.exe	0.0017437	0.0189994	0.0232313	0.0016733	0.00147559	0.0294394	0.0172239	0.00132417	0.00094129	0.0131646	0.00504111	0.00121326	0.00055455	0.0396191	0.0209051	0.00352212	0.00185075	0.0166876	0.0322681	0.002983	0.00150934	0.0235409	0.0296564	0.00307077	0.0026358	0.0262876	0.0444904	0.00400145	0.0007214	0.026956	0.0732248	0.00399566	0.0100215	0.0402392	0.0558254	0.00823243	0.0060123	0.0644485	0.0448926	0.00511248	0.00614346	0.052909	0.024243	0.00624858	0.00242074	0.0313615	0.0482527	0.0038645	0.00046775
Synechococcus_CC9311code_Window.exe	0.01659	0.0149328	0.0153382	0.0160314	0.0107405	0.0181085	0.0109451	0.00888391	0.0057888	0.0190077	0.00543096	0.0112818	0.00300532	0.0244479	0.0202476	0.0209408	0.0235197	0.00921138	0.0231592	0.0116053	0.0141128	0.0138131	0.00961279	0.0146595	0.0101251	0.0217239	0.00856437	0.0148642	0.00729278	0.0259255	0.0286562	0.023826	0.0303939	0.0201169	0.027238	0.0324498	0.0207401	0.0308428	0.0176331	0.0264233	0.020715	0.0252772	0.012762	0.0205817	0.00576107	0.0138739	0.0297891	0.0198647	0.00112765
Synechococcus_CC9605code_Window.exe	0.0110836	0.0185126	0.0190131	0.00908331	0.00614837	0.0257404	0.0111208	0.00468296	0.00259996	0.0229985	0.00384342	0.00730222	0.00156742	0.0298678	0.0203379	0.0119411	0.0131252	0.0121671	0.0342117	0.00882277	0.00819828	0.021063	0.0163014	0.00945001	0.00619799	0.0283349	0.0167316	0.0127696	0.00314311	0.0260396	0.0570792	0.0140392	0.0258893	0.026307	0.0325739	0.0284396	0.0137663	0.048936	0.0212463	0.0191247	0.0123477	0.0361306	0.0138766	0.0183003	0.00249381	0.0139868	0.0398458	0.0140158	0.00058864
Synechococcus_CC9902code_Window.exe	0.0163671	0.0157192	0.0146403	0.0143994	0.00940156	0.0203025	0.012306	0.00711215	0.0035658	0.018233	0.00353887	0.0102919	0.00248843	0.0242932	0.0204192	0.0199359	0.0244324	0.0101677	0.0227789	0.0115683	0.0137365	0.0159945	0.0119588	0.0113738	0.0115443	0.0220427	0.0124332	0.015782	0.006352	0.0267203	0.0292013	0.020886	0.0306063	0.0220861	0.0262879	0.0330394	0.0183752	0.0356535	0.0201334	0.0230378	0.0183827	0.0272036	0.0137949	0.0210312	0.00420175	0.0137395	0.0322598	0.0197982	0.00103697
Synechococcus_elongatus_PCC_7942code_Window.exe	0.0134543	0.0140092	0.0122057	0.0134218	0.00717397	0.0200096	0.0146041	0.010086	0.00143229	0.0168488	0.00091237	0.0117758	0.00092612	0.0271986	0.0149829	0.026065	0.0301407	0.00888497	0.0310993	0.00827506	0.00932616	0.0184911	0.0166739	0.010221	0.0101123	0.0306931	0.0141767	0.0103935	0.0112046	0.0265962	0.0419915	0.00919993	0.0324091	0.0177787	0.024414	0.0334414	0.0186948	0.0333864	0.0276848	0.0253826	0.00867	0.0318842	0.0126907	0.0184986	0.0045531	0.0229317	0.0231729	0.015849	0.00107235
Synechococcus_RCC307code_Window.exe	0.0104216	0.0170696	0.0159581	0.00884121	0.00453176	0.0260063	0.00870725	0.00388192	0.00139088	0.0293011	0.0029884	0.00664373	0.00070684	0.0268257	0.0189051	0.01223	0.0209473	0.0119336	0.0333783	0.00824267	0.00991145	0.0214062	0.0163414	0.00920745	0.00352565	0.0373657	0.013953	0.00940554	0.00393608	0.0268742	0.056124	0.00935994	0.0233001	0.0202917	0.0347335	0.0289676	0.010463	0.0540163	0.0217296	0.0233329	0.00859039	0.0460757	0.0133815	0.016397	0.00162174	0.0125792	0.0436175	0.0116016	0.00082797
Synechococcus_sp_WH8102code_Window.exe	0.00973192	0.0176061	0.0178548	0.00977704	0.00681194	0.0256989	0.011669	0.00536835	0.00273544	0.0219778	0.00391246	0.00801219	0.00169512	0.0302675	0.0196074	0.010991	0.0122883	0.0117866	0.0355621	0.00924936	0.00923706	0.0187544	0.0176621	0.00910035	0.00739019	0.0274077	0.0171604	0.0133108	0.00323167	0.0240338	0.061004	0.012928	0.0241637	0.0267638	0.0330276	0.0300953	0.0137619	0.0471203	0.0215896	0.0193627	0.0129417	0.0342224	0.013859	0.0203292	0.00289538	0.0152124	0.0394813	0.0127476	0.00043472
Synechococcus_WH_7803code_Window.exe	0.00960806	0.0161967	0.0153489	0.0099809	0.00658862	0.0251176	0.0126193	0.00418422	0.00262891	0.0221172	0.00462373	0.00817794	0.00063137	0.0299236	0.0195998	0.0115321	0.0138331	0.0117539	0.0333867	0.00925155	0.00866916	0.0209129	0.0153095	0.0104789	0.00662672	0.0320151	0.0140127	0.012603	0.00199618	0.0330179	0.0540669	0.0158524	0.0246617	0.0247502	0.0313374	0.029446	0.0141991	0.047711	0.0236235	0.0203646	0.0155313	0.0338847	0.0146836	0.018631	0.0014791	0.0119934	0.0442711	0.0136208	0.00049666
Syntrophobacter_fumaroxidans_MPOBcode_Window.exe	0.0141432	0.0205173	0.0285371	0.00822227	0.00326566	0.0236236	0.0177202	0.00389364	0.00529948	0.0152456	0.0118827	0.00341699	0.00441562	0.0395198	0.0243357	0.0109835	0.00644944	0.0136497	0.022777	0.00762792	0.00226045	0.0203806	0.0223552	0.00554585	0.00662782	0.0212659	0.0233027	0.0064297	0.00090067	0.0314167	0.0443997	0.0121744	0.0335975	0.0330097	0.0323686	0.0187225	0.00928378	0.0432139	0.0323269	0.00819742	0.0173942	0.0326698	0.0227968	0.00957547	0.00335485	0.0292352	0.0323635	0.0112628	0.00036699
Syntrophomonas_wolfei_Goettingencode_Window.exe	0.0368808	0.0162006	0.024117	0.026437	0.00650837	0.0201508	0.00535577	0.0118592	0.00946639	0.016635	0.00770787	0.0119209	0.0267307	0.017136	0.0255374	0.032532	0.0147123	0.00540513	0.0233741	0.0115248	0.00544709	0.0128933	0.0114174	0.00933928	0.00438334	0.0108004	0.0126749	0.00753757	0.0080571	0.00858774	0.0351457	0.0154454	0.0490892	0.0140879	0.0254991	0.0370424	0.0130143	0.0297319	0.0106128	0.0240664	0.0199854	0.0181023	0.0143359	0.0186156	0.0220611	0.00811263	0.0151763	0.0197645	0.00159192
Syntrophus_aciditrophicus_SBcode_Window.exe	0.0293986	0.0167138	0.0260632	0.0184604	0.00886744	0.0185812	0.0154725	0.00586785	0.00871598	0.012242	0.00972644	0.0063699	0.00769069	0.0373848	0.0259488	0.023626	0.00723631	0.00777649	0.0238929	0.0120789	0.00408525	0.0158019	0.015607	0.00857723	0.00621738	0.013012	0.0200238	0.00783474	0.00185038	0.019617	0.0423756	0.0201943	0.0435884	0.0224334	0.0250051	0.0304683	0.0126635	0.0356467	0.0208648	0.0118797	0.0208203	0.0252688	0.016287	0.0123013	0.00683806	0.0240529	0.0192887	0.017075	0.00129538
Thermoanaerobacter_tengcongensiscode_Window.exe	0.0599744	0.0134378	0.0283683	0.029975	0.0182516	0.00593023	0.00508653	0.0165411	0.0222307	0.00978641	0.0150279	0.00914115	0.0479078	0.00800043	0.0242612	0.0333844	0.010424	0.00613251	0.0128796	0.00822064	0.00921285	0.00496234	0.00418906	0.0171672	0.00161827	0.00197546	0.00101782	0.00150432	0.00759074	0.00703126	0.00945226	0.0253008	0.056099	0.0183758	0.0276962	0.03087	0.0237273	0.00913859	0.0075869	0.0243866	0.0280751	0.0116108	0.0147641	0.0138065	0.0278191	0.00768036	0.0196496	0.0205535	0.00180519
Thermobifida_fusca_YXcode_Window.exe	0.00657787	0.018087	0.0133192	0.00134673	0.00294887	0.0392147	0.0135988	0.00408662	0.0011542	0.015499	0.00210523	0.0025522	0.00058145	0.0349017	0.0161985	0.00315881	0.00474837	0.0207398	0.0251718	0.00252898	0.00284148	0.0252463	0.027665	0.00547301	0.0035487	0.0371501	0.0303584	0.00762275	0.00156441	0.0374742	0.0514378	0.00440879	0.025463	0.052058	0.0376929	0.00579325	0.011214	0.0590809	0.0431165	0.0120499	0.011453	0.040842	0.0219627	0.00939226	0.00325459	0.039057	0.0414167	0.00397923	0.00045084
Thermosipho_melanesiensis_BI429code_Window.exe	0.0754721	0.0149677	0.0223069	0.0402295	0.0218379	0.00504517	0.00504346	0.0134578	0.0232331	0.00388103	0.00896044	0.0144456	0.0454322	0.0076097	0.0206429	0.0450213	0.0155498	0.00367388	0.00396149	0.00971713	0.0157381	0.00296855	0.00274086	0.0108333	0.00121721	0.00043313	0.00042799	0.00179072	0.00917101	0.00314146	0.00249947	0.022509	0.0633326	0.0076525	0.0150551	0.0420203	0.0265321	0.00403682	0.00538414	0.013831	0.0276722	0.00430731	0.00754293	0.0219783	0.0257686	0.00319624	0.00964009	0.0314523	0.00157672
Thermosynechococcus_elongatuscode_Window.exe	0.0164	0.0129059	0.0146214	0.0161298	0.00906166	0.0253382	0.0127708	0.00763954	0.00178891	0.011745	0.0027387	0.0133898	0.00166793	0.016606	0.0183421	0.037015	0.0314398	0.011866	0.026185	0.010162	0.00888148	0.0279495	0.0103641	0.0103847	0.00605784	0.0292802	0.015669	0.0105237	0.0112894	0.0268877	0.0327216	0.0146832	0.0312274	0.0135043	0.0271283	0.0309262	0.0168556	0.0437999	0.0186124	0.0179599	0.00880812	0.0265917	0.0190332	0.0168029	0.00601408	0.0178209	0.0328271	0.0139664	0.00103988
Thermotoga_maritimacode_Window.exe	0.0424198	0.0251336	0.0335449	0.010855	0.0128522	0.0123171	0.0125267	0.00743152	0.0294074	0.00896519	0.0157389	0.00792741	0.0279146	0.0298215	0.0228995	0.0138883	0.00482256	0.0105381	0.015243	0.00525199	0.00960252	0.0104529	0.00983257	0.00990755	0.00304179	0.00222894	0.00181656	0.00295829	0.00264985	0.0331428	0.0247842	0.0239015	0.0563064	0.0215362	0.0327457	0.027947	0.0144609	0.0143211	0.0154083	0.0141252	0.0323674	0.0081353	0.0089243	0.0194266	0.00969795	0.0162127	0.0337187	0.0269399	0.00062029
Thermotoga_petrophila_RKU-1code_Window.exe	0.0427101	0.0251533	0.0334671	0.0111794	0.0128623	0.0124507	0.0125063	0.00752533	0.0291426	0.00866637	0.0158669	0.00791609	0.0281145	0.0299797	0.0226958	0.0137637	0.00489415	0.0106202	0.0150645	0.00527103	0.00966847	0.010285	0.00981262	0.00987167	0.00307925	0.00202852	0.00169507	0.00285348	0.00250265	0.0329322	0.0244569	0.0239758	0.0566544	0.021421	0.032993	0.0285573	0.0145001	0.0142795	0.0151323	0.0138523	0.0325449	0.00806719	0.00902588	0.0194516	0.00984909	0.0158721	0.0336703	0.0271124	0.0006096
Thermus_thermophilus_HB27code_Window.exe	0.00295663	0.0151591	0.033212	0.00036772	0.00038759	0.0273451	0.00938171	0.000429	0.00077684	0.0135359	0.0158449	0.0003644	0.00119259	0.0230534	0.0147003	0.00249616	0.00308914	0.0178193	0.0215229	0.00084309	0.00131847	0.0477616	0.0112799	0.00412437	0.00115615	0.0289501	0.0361736	0.00148246	0.00316202	0.0739969	0.0409439	0.0164213	0.0103308	0.0341892	0.0755009	0.00155368	0.00163981	0.0849174	0.026015	0.00260051	0.00529046	0.0374142	0.0478775	0.00209035	0.0012986	0.0276697	0.0505145	0.00241996	0.00063936
Thermus_thermophilus_HB8code_Window.exe	0.00278616	0.0151133	0.0332732	0.00037724	0.00040092	0.0272222	0.00937348	0.00076632	0.0136179	0.0159828	0.00035863	0.0011757	0.0230082	0.0146058	0.0024732	0.00303483	0.0177387	0.0213572	0.000812	0.00133472	0.0479568	0.0114052	1.69e-06	0.00430696	0.00107589	0.0290153	0.0364603	0.00143114	0.00321753	0.0736379	0.0404171	0.0167051	0.010358	0.0343711	0.0758675	0.00149373	0.00165444	0.0848366	0.0260837	0.0024529	0.0051308	0.0373738	0.0480938	0.00205706	0.00140915	0.0274658	0.0506415	0.00242922	0.00064621
Thiobacillus_denitrificans_ATCC_25259code_Window.exe	0.0071794	0.0200598	0.0258655	0.00524083	0.00189289	0.0240283	0.0216407	0.00166004	0.00095592	0.0182649	0.00230178	0.00223716	0.00125673	0.0373632	0.0223794	0.00482972	0.00505254	0.0165046	0.0290251	0.00669364	0.00201433	0.0163965	0.0299097	0.00285884	0.00262153	0.0475763	0.012906	0.0076763	0.00157314	0.045601	0.048159	0.00576781	0.0247914	0.0447532	0.0323964	0.0109485	0.008962	0.0532684	0.0624365	0.00499349	0.00520183	0.0569728	0.0113596	0.00730752	0.0025402	0.0426842	0.0270353	0.00422029	0.00056597
Thiomicrospira_crunogena_XCL-2code_Window.exe	0.0449763	0.0171754	0.01473	0.0246545	0.0123492	0.0184208	0.0138833	0.00869286	0.00558493	0.00868048	0.00120001	0.0113472	0.00515331	0.0180895	0.0275892	0.0414601	0.0326793	0.00812653	0.0164441	0.0150077	0.0107973	0.00521379	0.0113815	0.0129128	0.00854028	0.00848942	0.00268868	0.0157719	0.00688253	0.00627084	0.0166214	0.0129486	0.0503757	0.0181912	0.015673	0.0369488	0.0180936	0.0239397	0.0213871	0.0184716	0.0123836	0.0184373	0.013196	0.021218	0.00869148	0.0140908	0.0220112	0.0238352	0.00209899
Thiomicrospira_denitrificans_ATCC_33889code_Window.exe	0.0672265	0.0173611	0.016726	0.0350333	0.0230778	0.0036688	0.00380815	0.0187005	0.0217766	0.0119012	0.00226201	0.0183088	0.0376913	0.0152209	0.0255994	0.0342455	0.0216695	0.00530296	0.00701047	0.0133799	0.014417	0.00143026	0.00196862	0.00990326	0.0016635	0.00276223	0.0001863	0.00574157	0.0147544	0.00996927	0.00374068	0.0306383	0.0325791	0.0103096	0.0390556	0.046823	0.0294985	0.00516947	0.00676256	0.0267436	0.0203757	0.0108524	0.00596014	0.0195659	0.020584	0.00469858	0.00536604	0.030587	0.00180139
Treponema_denticola_ATCC_35405code_Window.exe	0.060262	0.0181014	0.0257716	0.0330438	0.0159832	0.0139857	0.00899262	0.0108659	0.0124011	0.0111626	0.00725274	0.00909612	0.0324631	0.0162741	0.0228921	0.0362373	0.0171895	0.0047861	0.00997583	0.00971594	0.00270469	0.00943765	0.00847399	0.013313	0.00330841	0.00605909	0.00323941	0.00522308	0.0060016	0.00761038	0.00741374	0.030338	0.0558232	0.0159153	0.0156083	0.0369077	0.0223827	0.0211671	0.00629598	0.0196067	0.0234303	0.0173482	0.00635348	0.0156313	0.0198045	0.00735164	0.00550712	0.0240144	0.00203081
Treponema_pallidumcode_Window.exe	0.0181059	0.0117917	0.0215637	0.0129518	0.0104727	0.0145006	0.0181428	0.00968409	0.00500373	0.0101578	0.00603057	0.0106939	0.00904302	0.0172975	0.0196632	0.0225338	0.0118484	0.0157459	0.0264596	0.0116924	0.00653265	0.00948553	0.0127902	0.013071	0.00567884	0.023762	0.0124895	0.0212233	0.00572706	0.0210361	0.0224714	0.0235153	0.028136	0.0188576	0.0313981	0.0262242	0.0305386	0.0156324	0.038535	0.0162111	0.0161004	0.0147474	0.0196008	0.0190476	0.0157742	0.0123363	0.0363792	0.0188009	0.00072049
Trichodesmium_erythraeum_IMS101code_Window.exe	0.0491943	0.0126296	0.0148406	0.0415118	0.0180004	0.00715869	0.0028795	0.0269806	0.0121116	0.00597214	0.00499164	0.0197825	0.0214063	0.0093645	0.0170716	0.0448072	0.0359026	0.00404214	0.0123047	0.0120715	0.0151183	0.00627766	0.00305518	0.0180534	0.00675435	0.00514666	0.00426822	0.0100576	0.014017	0.00655411	0.0074894	0.0118338	0.0521067	0.0123176	0.0167951	0.0375465	0.0216065	0.00819732	0.00473715	0.0311526	0.0221343	0.00715675	0.00847636	0.0277583	0.0206267	0.0065483	0.00988704	0.0243756	0.00157668
Tropheryma_whipplei_TW08_27code_Window.exe	0.0261619	0.0120638	0.021197	0.0237254	0.020086	0.0145693	0.00807576	0.0128415	0.0135847	0.010654	0.0130599	0.0130752	0.023622	0.0129373	0.0178602	0.0306979	0.0125504	0.00779227	0.018362	0.0128071	0.0138299	0.00980738	0.0115467	0.0105812	0.00579631	0.0115237	0.00669277	0.0114777	0.0108379	0.013443	0.0181628	0.031851	0.0252004	0.0161592	0.0248556	0.0366896	0.0261313	0.0195803	0.0162396	0.0213272	0.0148605	0.0187106	0.0146076	0.024982	0.0146919	0.0122324	0.0163048	0.0369232	0.00096158
Tropheryma_whipplei_Twistcode_Window.exe	0.0261741	0.0119379	0.0211871	0.0237069	0.0196137	0.0141798	0.00817142	0.0127378	0.0135677	0.0107212	0.0132035	0.0131321	0.0233163	0.0131546	0.0179651	0.0306316	0.0124524	0.00792733	0.0183594	0.0128016	0.0134738	0.00983875	0.0116225	0.0106123	0.00595207	0.0115849	0.00687961	0.0115624	0.0106349	0.0131133	0.0182918	0.0317732	0.0251677	0.0160837	0.0247321	0.036347	0.0260577	0.0194221	0.0162978	0.0212547	0.0148407	0.0188025	0.0148032	0.0249349	0.0147055	0.0121933	0.0166395	0.0367038	0.00093881
Ureaplasma_urealyticumcode_Window.exe	0.089315	0.014127	0.00989718	0.0763285	0.0262833	0.00265236	0.00259992	0.0185053	0.00695643	0.00363552	0.00055494	0.0191127	0.0149922	0.00938157	0.0166308	0.0785919	0.0360188	0.00347385	0.0022154	0.0137861	0.0144285	0.00129341	0.00091762	0.00982727	0.00413366	0.00196633	0.00052872	0.013489	0.00846832	0.00043696	0.00056368	0.00872613	0.0514653	0.00516489	0.00592957	0.0514916	0.0198599	0.00257807	0.0028184	0.0235916	0.0136332	0.00379283	0.00289269	0.0208911	0.0130957	0.00225909	0.00346948	0.0347647	0.00229842
Verminephrobacter_eiseniae_EF01-2code_Window.exe	0.00859934	0.0194688	0.0206723	0.00580009	0.00331685	0.0279871	0.0176697	0.0022078	0.00124344	0.022127	0.00319214	0.00304746	0.00230708	0.0362311	0.0246254	0.00708349	0.0122988	0.0142457	0.0309934	0.00979193	0.00433267	0.0193496	0.0266413	0.00403543	0.00279804	0.0445646	0.0146561	0.00552646	0.00123133	0.0177163	0.0694322	0.0037963	0.0195439	0.0355185	0.0259348	0.0152609	0.0130537	0.0660845	0.0459043	0.00709802	0.00436959	0.0615339	0.0116783	0.00759442	0.00224654	0.0237555	0.0418235	0.00409415	0.00025971
Vibrio_choleraecode_Window.exe	0.0361178	0.0196057	0.0133919	0.019002	0.00741666	0.0199917	0.0107108	0.0129702	0.00266732	0.013794	0.00100702	0.0113917	0.00392437	0.0254104	0.0263449	0.0309548	0.0332995	0.0109136	0.0178935	0.0128804	0.0126073	0.00585313	0.0107903	0.0112316	0.00494406	0.0180525	0.0026535	0.0208293	0.00884883	0.0147388	0.0295629	0.012507	0.038792	0.013892	0.0242306	0.0369036	0.018942	0.0216785	0.0309225	0.0202048	0.0075192	0.0246097	0.00853544	0.0265476	0.0111129	0.0143609	0.0292864	0.015936	0.0019737
Vibrio_cholerae_O395code_Window.exe	0.0355822	0.0189726	0.0131104	0.0209797	0.00889945	0.0206707	0.0118555	0.0125579	0.00355541	0.0149614	0.00148272	0.0130636	0.00471349	0.024045	0.0259929	0.0309748	0.034499	0.0106506	0.0186074	0.0136223	0.0110876	0.00643033	0.0105913	0.0108285	0.00567492	0.0164691	0.00316522	0.0167906	0.00874337	0.015283	0.0262769	0.0133695	0.0359318	0.0130573	0.0229712	0.0351389	0.0188758	0.0222127	0.0293922	0.0195438	0.00853735	0.0231804	0.00933646	0.0235425	0.0106038	0.0143996	0.0283496	0.0159135	0.00210078
Vibrio_fischeri_ES114code_Window.exe	0.0448802	0.0172028	0.0129574	0.0277958	0.0184903	0.00958077	0.00960948	0.0173153	0.00514037	0.00841772	0.00073827	0.0135007	0.00812696	0.0189904	0.0270264	0.0410751	0.0339892	0.00807192	0.008322	0.0133642	0.0171537	0.00137124	0.00379665	0.0153589	0.00647452	0.00652119	0.00043195	0.0225083	0.015335	0.0035346	0.00699143	0.0206644	0.0487199	0.0118231	0.0185393	0.0431236	0.0303014	0.00807431	0.0138919	0.0296828	0.00988708	0.014227	0.00602941	0.0374089	0.0202564	0.00562498	0.0111734	0.031882	0.00232848
Vibrio_parahaemolyticuscode_Window.exe	0.0375392	0.025358	0.0168983	0.0158619	0.0120195	0.0135233	0.013204	0.0140357	0.00352731	0.0131967	0.00111101	0.0100789	0.00436949	0.0278929	0.0267934	0.0294628	0.0312302	0.0118746	0.0132219	0.0103635	0.0170527	0.00226088	0.0079325	0.0121329	0.00613157	0.013873	0.00085794	0.0207259	0.0167009	0.00877783	0.017898	0.0182319	0.0446274	0.0226781	0.0227652	0.0324798	0.0258925	0.0124543	0.0258431	0.0216185	0.00651486	0.0236589	0.00575563	0.0320692	0.0157967	0.0117412	0.0211974	0.0238826	0.00222097
Vibrio_vulnificus_YJ016code_Window.exe	0.036669	0.0216784	0.0160671	0.0184944	0.00973549	0.017878	0.0121345	0.0116392	0.00429572	0.0134108	0.0014921	0.0112881	0.00458022	0.0259075	0.0267237	0.0300963	0.0317266	0.0112619	0.0157574	0.0119509	0.0145709	0.00461654	0.00807793	0.011388	0.0061954	0.0152136	0.00148504	0.0193166	0.0117915	0.0129709	0.0208087	0.0163929	0.0407074	0.0191492	0.0242742	0.0337665	0.0224965	0.0188979	0.0274057	0.0188818	0.00693288	0.0242348	0.00803152	0.0279747	0.0110833	0.0135712	0.0266087	0.0201489	0.00205202
Wigglesworthia_brevipalpiscode_Window.exe	0.109258	0.0111576	0.00700009	0.0735158	0.0171394	0.00144352	0.000964	0.0173223	0.0235413	0.00582847	0.00218506	0.0105348	0.0674649	0.0045728	0.0198188	0.0600495	0.0208174	0.00173025	0.00189339	0.0144501	0.0149691	0.00056851	0.00100849	0.0116569	0.00071187	0.00059817	7.91e-05	0.00388565	0.00646124	0.00048941	0.00076131	0.00857709	0.0468898	0.00490402	0.00391531	0.0349016	0.016472	0.0013842	0.00156217	0.0168081	0.0359002	0.0021109	0.00337646	0.0101887	0.0197743	0.00103321	0.00247673	0.0188103	0.00250639
Wolbachia_endosymbiont_of_Brugia_malayi_TRScode_Window.exe	0.0573561	0.0165484	0.0252619	0.0412758	0.0169628	0.00528274	0.00424691	0.0191546	0.0173274	0.0109549	0.00838195	0.0195689	0.0419843	0.0119328	0.0219348	0.0375178	0.020439	0.00619842	0.00962909	0.0131343	0.0140873	0.00202609	0.00297491	0.0118209	0.00242799	0.00355912	0.00111041	0.0070478	0.0142862	0.00546505	0.00788061	0.0186657	0.0454399	0.0117173	0.0195068	0.0391544	0.0280876	0.00429249	0.00539875	0.0222497	0.0194281	0.00971196	0.00759886	0.0237785	0.0233974	0.00526617	0.0123927	0.0263018	0.00172362
Wolbachia_endosymbiont_of_Drosophila_melanogastercode_Window.exe	0.0592168	0.0159038	0.0243263	0.0406697	0.0176739	0.00537208	0.00471421	0.0193879	0.0175706	0.0116144	0.00814514	0.0188746	0.0391179	0.0120864	0.0214323	0.0358699	0.021922	0.006322	0.00997714	0.0129774	0.0147031	0.00203555	0.00325098	0.0117678	0.00257836	0.00356368	0.00122133	0.00707132	0.0137916	0.00554613	0.00816874	0.0189778	0.048685	0.0112073	0.0200841	0.0403127	0.0282646	0.0043661	0.00577919	0.0223025	0.0197714	0.00983848	0.00737223	0.0217214	0.0222671	0.00465226	0.0131986	0.0251936	0.00183199
Wolinella_succinogenescode_Window.exe	0.0382802	0.01356	0.0291676	0.0207294	0.00613657	0.0186002	0.00981881	0.0077259	0.00946344	0.020365	0.00649647	0.00915494	0.00386068	0.0385433	0.0238461	0.0285824	0.0204467	0.0103556	0.0112781	0.0103481	0.00417069	0.0161383	0.00230008	0.0145142	0.0111541	0.0148046	0.00242862	0.00552261	0.0133861	0.0394295	0.00822644	0.028903	0.0235059	0.0115594	0.0588402	0.0317051	0.0111465	0.0285461	0.0225698	0.016282	0.0236344	0.0191945	0.0182207	0.00971749	0.00407844	0.0165739	0.0287971	0.00944227	0.00131563
Xanthomonas_campestriscode_Window.exe	0.0043791	0.0186193	0.0223314	0.0073983	0.00251925	0.0335162	0.013842	0.00282215	0.00061484	0.021869	0.00122411	0.00368	0.0005278	0.0333456	0.0204082	0.0062083	0.00780077	0.013874	0.0373926	0.00896569	0.00459217	0.0122439	0.0332272	0.00321487	0.00195037	0.0484716	0.0107886	0.0107343	0.00187586	0.0137758	0.0705989	0.00385965	0.0235429	0.0357618	0.0245331	0.0211783	0.016451	0.0576622	0.0499965	0.0069262	0.00322044	0.0587394	0.0099461	0.0107858	0.0029057	0.0183262	0.048443	0.00393067	0.0005842
Xanthomonas_campestris_8004code_Window.exe	0.00450218	0.0185941	0.0222821	0.00741661	0.00259495	0.0332466	0.0138817	0.00287114	0.00067261	0.02176	0.0012882	0.00372101	0.0005565	0.0332755	0.0204154	0.00631803	0.00799716	0.0138837	0.0372218	0.00903116	0.00473921	0.0122795	0.0330199	0.00334314	0.00205975	0.0481265	0.0108422	0.0107639	0.00194501	0.0139614	0.0700638	0.00411194	0.0236095	0.0356492	0.0246346	0.021266	0.0165068	0.0573377	0.0497727	0.00714729	0.0032978	0.0583071	0.00995248	0.0108271	0.00291649	0.0183955	0.0481094	0.00403293	0.00058467
Xanthomonas_campestris_vesicatoria_85-10code_Window.exe	0.00470007	0.0186505	0.0219527	0.00803473	0.00265261	0.0320786	0.0144263	0.00282163	0.00072513	0.0222145	0.00171803	0.00365215	0.00065421	0.0334844	0.0208789	0.00626764	0.00923709	0.0134427	0.0360562	0.00974878	0.00462318	0.0121349	0.0327798	0.00364883	0.00257771	0.0475488	0.0107735	0.0114257	0.00195599	0.0136515	0.0674547	0.00446278	0.0246	0.0346702	0.0230755	0.022117	0.0179896	0.0563518	0.0489746	0.00750977	0.00416053	0.0571273	0.0100616	0.0111606	0.00307019	0.0208278	0.044419	0.00409226	0.00056008
Xanthomonas_citricode_Window.exe	0.00472066	0.0185848	0.0216299	0.00809794	0.00260473	0.0319016	0.0145594	0.00274593	0.00077725	0.0221591	0.00174075	0.00362135	0.00063874	0.0336316	0.0203094	0.00594839	0.00913203	0.0131077	0.0359089	0.00981515	0.00469108	0.0120225	0.0325269	0.00360992	0.00264642	0.0475629	0.0107363	0.0113596	0.00206752	0.0139159	0.0672921	0.00434279	0.0243523	0.0346153	0.0230116	0.0225558	0.0175265	0.0554847	0.0500816	0.00750693	0.004289	0.0574084	0.0101298	0.0113502	0.00325222	0.0211223	0.0444761	0.00397904	0.00055335
Xanthomonas_oryzae_KACC10331code_Window.exe	0.00593831	0.0175925	0.023527	0.00838883	0.00344466	0.0301167	0.0148643	0.00315489	0.00099186	0.0214828	0.00215319	0.00438356	0.0008292	0.0323781	0.0211325	0.00678718	0.0100003	0.0143763	0.0354967	0.0107735	0.00591031	0.0116761	0.0316261	0.00411725	0.00351804	0.0466644	0.0115853	0.013072	0.00272062	0.0131355	0.0641578	0.00458405	0.0246513	0.0328041	0.0231601	0.0224814	0.0182689	0.0517221	0.047458	0.00840321	0.00470888	0.0539184	0.00969089	0.0122413	0.00363531	0.0203146	0.0441337	0.00474974	0.00068242
Xylella_fastidiosacode_Window.exe	0.0179163	0.0173296	0.0169645	0.0157523	0.011047	0.0235653	0.0127626	0.0107288	0.00272517	0.014187	0.00304198	0.0102254	0.00486905	0.027108	0.0224766	0.0210603	0.0193527	0.013352	0.0227451	0.0140769	0.0134943	0.0106349	0.0155415	0.00959983	0.00446095	0.0245345	0.00841848	0.0237036	0.00897962	0.014242	0.0311085	0.0115585	0.0266207	0.0217772	0.0237975	0.0311407	0.0238835	0.030695	0.0260528	0.0214791	0.0104805	0.0281873	0.0128163	0.0242124	0.00962399	0.0187714	0.0310212	0.0143843	0.00111557
Xylella_fastidiosa_Temecula1code_Window.exe	0.0183855	0.016863	0.0166908	0.0163235	0.0111313	0.0227975	0.0121737	0.0113888	0.00248564	0.013687	0.00282854	0.0106604	0.005049	0.0263057	0.0220583	0.0221513	0.019719	0.0126019	0.0221726	0.014257	0.0139141	0.00985568	0.0147751	0.0101193	0.00429614	0.0237972	0.00788515	0.0254416	0.00957526	0.0131216	0.0299267	0.0120624	0.0273496	0.0207934	0.0238688	0.0327202	0.0249798	0.0293613	0.025085	0.022706	0.0108859	0.027089	0.0130423	0.0257372	0.0102793	0.0181066	0.0306186	0.015019	0.00095859
Yersinia_enterocolitica_8081code_Window.exe	0.0326249	0.0149901	0.0113485	0.0250276	0.00964166	0.0215337	0.00849079	0.0135087	0.00298604	0.0138649	0.00151791	0.0133952	0.0077575	0.0210874	0.0263099	0.0338831	0.0248627	0.00780104	0.0235594	0.0146518	0.0128283	0.00657552	0.014791	0.00955379	0.00448607	0.0190578	0.00667117	0.0183253	0.00750866	0.00773806	0.0367268	0.00944026	0.0354849	0.0141549	0.0189311	0.0367486	0.0217748	0.0267127	0.0225198	0.0225345	0.00663384	0.0246994	0.0131145	0.027519	0.01099	0.0143929	0.0240361	0.0196869	0.00181884
Yersinia_pestis_Antiquacode_Window.exe	0.0319051	0.0164263	0.0117432	0.0241942	0.00958405	0.0217604	0.0121786	0.0105824	0.00310972	0.0143886	0.00198691	0.0128865	0.00767604	0.0234363	0.0264041	0.0306458	0.0240971	0.0087723	0.0250317	0.01429	0.0124176	0.00767149	0.0135366	0.010081	0.00418928	0.0168277	0.00792943	0.0203804	0.00781488	0.00912583	0.0367514	0.00934204	0.0344064	0.0142293	0.0201984	0.0366497	0.0211087	0.0270717	0.0238862	0.0195163	0.00618984	0.0235766	0.0157913	0.0262721	0.0109944	0.0155084	0.0226943	0.0189398	0.00176463
Yersinia_pestis_biovar_Mediaevailscode_Window.exe	0.0318471	0.0164362	0.0116244	0.0241725	0.00957631	0.0218226	0.0119814	0.0105255	0.0030974	0.0143137	0.00205773	0.0129186	0.00772188	0.0233465	0.0262638	0.0310868	0.0241349	0.00867111	0.0245423	0.0142152	0.0125609	0.00768186	0.0133684	0.0100437	0.00396018	0.0167563	0.00795398	0.0202155	0.00800521	0.00899525	0.0365557	0.00935862	0.034197	0.0141544	0.0201331	0.0366285	0.0207133	0.0271458	0.0238804	0.0195088	0.00604032	0.0237211	0.0157711	0.0263799	0.0111242	0.015619	0.0229519	0.0189085	0.00175519
Yersinia_pestis_CO92code_Window.exe	0.0319596	0.0163856	0.0117382	0.0240251	0.00953903	0.0217368	0.0120443	0.0105474	0.00302032	0.0143712	0.00196694	0.0129306	0.00759217	0.0233759	0.0262974	0.0309617	0.0239127	0.00866242	0.0246752	0.0141615	0.012479	0.00763717	0.0135195	0.0100645	0.00404155	0.0167423	0.00791518	0.020297	0.00790393	0.00899025	0.0366512	0.00935503	0.0345059	0.0141977	0.0202102	0.0368223	0.0209518	0.0271379	0.0239721	0.0196493	0.0060784	0.0237118	0.0158063	0.0264662	0.0111299	0.0155925	0.0229003	0.0190982	0.00176527
Yersinia_pestis_KIMcode_Window.exe	0.0317577	0.0165565	0.0116855	0.0243061	0.00966518	0.0218632	0.0121355	0.0106605	0.00319017	0.0143914	0.00211504	0.0129328	0.00789912	0.0232881	0.026123	0.0309322	0.0239509	0.00868317	0.0245041	0.0141895	0.0126003	0.00769177	0.0134132	0.0100134	0.00404776	0.0165886	0.00801728	0.0200635	0.00796016	0.00905328	0.0362562	0.009414	0.0339831	0.0141183	0.0200049	0.0366106	0.0209297	0.0271004	0.023828	0.0195784	0.00615028	0.023706	0.0158554	0.0263539	0.0111558	0.0155526	0.0229509	0.0189634	0.00177857
Yersinia_pestis_Nepal516code_Window.exe	0.0320833	0.016572	0.0117685	0.0244208	0.00960069	0.0219933	0.012081	0.0106171	0.00301057	0.0143182	0.00194365	0.0130398	0.00768386	0.0233799	0.0261521	0.0311308	0.0241177	0.008619	0.0244484	0.0141572	0.01259	0.00754261	0.0133712	0.00995975	0.00396307	0.0165838	0.00788667	0.0202399	0.00793797	0.00885811	0.0362594	0.00932054	0.0343158	0.0141264	0.0201602	0.037092	0.0208988	0.0271717	0.0238502	0.0197309	0.00597932	0.0236971	0.0158949	0.0266422	0.0111529	0.0156108	0.0228251	0.0189891	0.00177399
Yersinia_pestis_Pestoides_Fcode_Window.exe	0.0318541	0.0165482	0.0116579	0.0241753	0.00948673	0.0219466	0.0120027	0.0105169	0.00290517	0.0143899	0.0018394	0.0128669	0.00746282	0.0233345	0.026187	0.03104	0.0241299	0.00867911	0.0246268	0.014156	0.0126242	0.00759958	0.0134892	0.0100038	0.00393858	0.0168613	0.00796455	0.0204001	0.00793865	0.00888627	0.0365113	0.00920269	0.0343992	0.0142143	0.0201331	0.037149	0.0208849	0.0273556	0.0241186	0.0197471	0.00590908	0.0238864	0.0157122	0.0266507	0.011157	0.0156815	0.0228335	0.0190058	0.00176495
Yersinia_pseudotuberculosis_IP32953code_Window.exe	0.0318096	0.0165979	0.0114505	0.0247207	0.00952051	0.0223564	0.0120854	0.0106234	0.00292332	0.0144412	0.00167495	0.0130435	0.00754227	0.0230879	0.0256795	0.0315813	0.024278	0.00845135	0.024435	0.0140169	0.0126001	0.00757367	0.0133384	0.0100344	0.00375122	0.0167962	0.00797728	0.0199532	0.00798264	0.00881974	0.0360632	0.00926088	0.0341646	0.014311	0.0201684	0.0374709	0.0207504	0.0278041	0.0243355	0.0198682	0.00583055	0.0241961	0.01577	0.026692	0.0111587	0.0157562	0.022888	0.0189568	0.00168414
Zymomonas_mobilis_ZM4ZM	0.0375252	0.00977262	0.0137087	0.0277052	0.0098843	0.0185654	0.0131232	0.008055	0.00640339	0.0139778	0.00248927	0.00823269	0.00777748	0.0243782	0.0238046	0.0330424	0.0179495	0.0033303	0.0199108	0.0199971	0.00758287	0.00957632	0.0154179	0.0148205	0.00474331	0.0158782	0.010815	0.0170052	0.00510037	0.0080347	0.0191679	0.02041	0.0460607	0.0141538	0.0103378	0.0426611	0.0177092	0.0336026	0.0208398	0.0286629	0.0111146	0.025023	0.0111196	0.0263514	0.00596341	0.0197229	0.0113769	0.0248639	0.00191053
Abrabidopsis_thaliana	0.0312473	0.0205728	0.0322619	0.0231545	0.0160266	0.00994641	0.0074788	0.0174026	0.019204	0.0114203	0.0109368	0.0145205	0.0131723	0.0179213	0.0245542	0.0217546	0.0197951	0.0085164	0.0151876	0.014118	0.0163173	0.00521757	0.00819365	0.0186867	0.00635771	0.00371943	0.00485166	0.00871019	0.0101252	0.0155549	0.0100301	0.0243008	0.0352266	0.0169124	0.0321528	0.0372804	0.0176906	0.00974449	0.00854513	0.0275275	0.0235569	0.0088966	0.0101824	0.0215063	0.0102394	0.0123418	0.0170706	0.0271392	0.00087807
H-sapiens	0.0216608	0.0134971	0.0230235	0.0130667	0.0179901	0.0169227	0.00696951	0.0132972	0.0249551	0.0216617	0.02119	0.013287	0.00795309	0.0129847	0.0184382	0.0115717	0.0184277	0.0164939	0.0285131	0.0147481	0.0242329	0.0219253	0.0113222	0.0216142	0.00714493	0.00977552	0.011208	0.00560088	0.00888598	0.0179321	0.0282097	0.014885	0.0229381	0.0148159	0.0229094	0.0137318	0.0193391	0.0225909	0.00979916	0.0194007	0.0237256	0.0205868	0.0180096	0.0114336	0.00643683	0.0109963	0.0179145	0.00946827	0.00756782
Apis_mellifera	0.0441798	0.0187314	0.0238703	0.032653	0.0203215	0.00995887	0.0122842	0.0119711	0.0247053	0.0121993	0.0120072	0.0136706	0.02381	0.0181898	0.0223383	0.02879	0.0261583	0.0107365	0.014668	0.015706	0.0136042	0.00505558	0.00766596	0.00952502	0.0145038	0.00663766	0.00765724	0.00923662	0.00969578	0.00944307	0.0119121	0.0140658	0.0325976	0.0111494	0.0154938	0.0236741	0.0152964	0.00798611	0.0085044	0.0110994	0.0183355	0.00875691	0.00695822	0.011904	0.013606	0.00900175	0.0126705	0.0158907	0.0172991
caenorhaditis_elegans	0.0377077	0.0183121	0.0259987	0.0302821	0.020186	0.0104202	0.00889474	0.0191524	0.0153038	0.0083159	0.00378578	0.0121418	0.00940941	0.0188814	0.0260931	0.0324382	0.0272815	0.00909054	0.0143151	0.0139906	0.026185	0.00442681	0.0097267	0.00893785	0.0119516	0.00506535	0.00464267	0.011155	0.00790523	0.0147113	0.0121549	0.0210949	0.041224	0.0171986	0.0247183	0.0362349	0.0200519	0.0125819	0.00829543	0.0225767	0.0315278	0.00667403	0.0043826	0.010932	0.00987262	0.0135401	0.0144996	0.0242575	0.00110981
D_rerio	0.0239607	0.016533	0.0220282	0.0130563	0.0220742	0.0150992	0.00849922	0.0150975	0.0278483	0.0196978	0.0184679	0.0148181	0.00813163	0.0162573	0.0197771	0.0117039	0.0196531	0.0177465	0.0293685	0.0168313	0.0204967	0.0120812	0.00848225	0.0165221	0.00829867	0.00847413	0.0086657	0.00707464	0.00859142	0.0187957	0.0275159	0.0139914	0.0230145	0.0170817	0.0264953	0.0172203	0.0187928	0.0142876	0.00794725	0.018914	0.0240745	0.0140721	0.011251	0.0121556	0.00707378	0.0133949	0.0186901	0.0124361	0.00842308
Drosophila_melanogaster	0.0164549	0.0258935	0.0383802	0.0216578	0.0117317	0.0211551	0.0150686	0.00923771	0.00494349	0.0213881	0.00609883	0.0118559	0.00953956	0.0224212	0.0235071	0.0160224	0.0160017	0.0159216	0.0371039	0.0109503	0.0138931	0.0175971	0.0166984	0.00666594	0.00853849	0.0184621	0.00843334	0.00888486	0.00811143	0.0137167	0.0381582	0.00868544	0.0207882	0.0243073	0.0426301	0.0275346	0.0132974	0.0335611	0.0147759	0.0139757	0.0173393	0.0276626	0.00485319	0.0135627	0.0063363	0.0137627	0.0273187	0.0107618	0.00072933
Gallus_gallus	0.0243552	0.0148962	0.0244679	0.0139475	0.0198666	0.0148131	0.00777428	0.0139279	0.0261771	0.0225074	0.019844	0.0138532	0.00923167	0.0138394	0.0203358	0.0123443	0.0196606	0.0156792	0.0287558	0.0146585	0.0210493	0.0160852	0.00982222	0.0180219	0.00688528	0.00902075	0.0101789	0.00614851	0.00894892	0.01665	0.0278312	0.0150855	0.0243798	0.0138374	0.0227081	0.0153402	0.0217157	0.0176034	0.00925628	0.0201638	0.023264	0.01723	0.0154801	0.0109714	0.00746369	0.010354	0.0181991	0.0107167	0.00819344
M_musculus	0.0206361	0.0136453	0.0241936	0.0124166	0.0196597	0.0166537	0.00646585	0.0143532	0.0270804	0.0212174	0.0212463	0.0141136	0.00814745	0.0132869	0.0190668	0.0112916	0.0192653	0.0167812	0.0283995	0.0159372	0.0241233	0.0186811	0.00899669	0.0212977	0.00682005	0.00745355	0.00889711	0.0051561	0.00993398	0.0183634	0.0279238	0.0159588	0.0235761	0.0151164	0.0230725	0.013974	0.0189716	0.0196738	0.00756424	0.0192522	0.0235682	0.0180534	0.0153285	0.0116058	0.00703015	0.0116403	0.0180865	0.0100754	0.00792647
Pan_troglodytes	0.0241711	0.0141255	0.0241415	0.0144675	0.0183085	0.0160901	0.00630542	0.0136162	0.0261322	0.0208402	0.0201302	0.0139011	0.00876818	0.0134929	0.0192654	0.0129734	0.0193111	0.0157941	0.0283913	0.01541	0.0234694	0.0196819	0.00951373	0.0207252	0.00686834	0.00796302	0.00953185	0.00522259	0.0092502	0.0173465	0.0270422	0.0155478	0.0250509	0.0147344	0.0227266	0.0151387	0.019001	0.0202477	0.0080159	0.0187654	0.0236662	0.0187303	0.0163879	0.011423	0.00698108	0.0108658	0.0176104	0.0102833	0.00836739
Saccharomyces_cerevisiae	0.0428767	0.0247479	0.0304582	0.0367675	0.0181884	0.0124589	0.00813266	0.0202258	0.0210579	0.0099239	0.00942738	0.0145974	0.0183117	0.0169556	0.0206809	0.0302401	0.0270823	0.00772174	0.0123925	0.0138885	0.0177953	0.00689341	0.0053994	0.0135803	0.00309486	0.0026158	0.00181213	0.00625102	0.0134975	0.00550178	0.0106272	0.0122363	0.0457678	0.0203299	0.0195194	0.03808	0.016266	0.0121199	0.00615685	0.0202953	0.011197	0.00976261	0.00604898	0.0226612	0.0121086	0.0112042	0.0107009	0.0214723	0.00095777
[truncated: 15 more columns]
