# Supplementary material for: Genome wide exploration of the origin and evolution of amino acids
Source: BMC Evol Biol. 2010 Mar 15;10:77. doi: 10.1186/1471-2148-10-77 (PMC2853539; doi:10.1186/1471-2148-10-77)
Supplement: Additional file 4 — Table S4. The GC% of both coding regions and non-coding regions in the whole genomes of eight organisms (S. cerevisiae, A. thaliana, C. elegans, D. melanogaster, A. mellifera, D. rerio, M. musculus, and H. sapiens). [file 1471-2148-10-77-S4.XLS]

## Sheet: Sheet1
Species	Total Base No.	Total GC No.	Total GC%	Base No. in Coding Region	GC No. in Coding Region	GC% in Coding Region	Base No. in Noncoding Region	GC No. in Noncoding Region	GC% in Noncoding Region
S. cerevisiae	12156679	4637562	0.381483	8760975	3467570	0.395797	3395704	1169992	0.344551
A. thaliana	152539610	47185514	0.309333	39058408	17264403	0.442015	113481202	29921111	0.263666
C. elegans	100269917	35536801	0.354411	30199872	12964720	0.429297	70070045	22572081	0.322136
D. melanogaster	129465745	53842312	0.415881	14351636	7764370	0.541009	115114109	46077942	0.400281
A. mellifera	247418008	76466634	0.309058	31285657	7395212	0.236377	216132351	69071422	0.319579
D. rerio	1652426949	586410438	0.354878	126397933	35516663	0.280991	1526029016	550893775	0.360998
M. musculus	5050010468	2013906030	0.398792	239465774	65775374	0.274675	4810544694	1948130656	0.404971
H. sapiens	2995685711	1205382607	0.402373	255015877	57004052	0.223531	2740669834	1148378555	0.419014
